# Supplementary material for: Integration of microbattery with thin-film electronics for constructing an integrated transparent microsystem based on InGaZnO
Source: Nat Commun. 2023 Sep 1;14:5330. doi: 10.1038/s41467-023-41181-1 (PMC10474284; doi:10.1038/s41467-023-41181-1)
Supplement: Supplementary file 3 — Source Data [file 41467_2023_41181_MOESM3_ESM.xlsx]

## Sheet: Fig1d
Wavelength (nm)	PD	LIB	TFT	Microsystem	Glass substrate
300	91.872	44.376	61.263	51.89	49.784
300.5	90.763	44.171	59.277	51.497	80.093
301	89.853	43.99	57.546	51.109	73.494
301.5	89.141	43.833	56.071	50.726	110.567
302	88.63	43.702	54.852	50.348	92.936
302.5	88.317	43.594	53.888	49.974	71.915
303	88.822	43.329	53.545	49.587	70.144
303.5	89.172	43.481	54.193	49.214	93.658
304	89.495	43.428	53.542	48.856	111.828
304.5	87.716	43.358	51.976	48.541	84.719
305	84.691	43.281	49.151	48.218	87.646
305.5	83.206	43.559	48.444	47.904	93.035
306	80.705	43.961	47.512	47.555	94.453
306.5	77.633	44.367	46.511	47.173	87.147
307	74.531	44.379	46.488	46.791	89.203
307.5	72.19	44.434	46.269	46.398	88.16
308	70.057	44.342	46.667	46.004	94.11
308.5	67.425	44.126	46.221	45.62	97.408
309	64.683	43.786	45.543	45.279	95.552
309.5	63.084	43.432	45.358	44.955	99.152
310	61.537	43.163	44.964	44.646	99.768
310.5	60.521	43.316	45.11	44.342	97.287
311	60.014	43.584	45.277	44.037	99.778
311.5	59.349	43.732	45.385	43.736	98.257
312	58.551	43.711	45.626	43.442	98.775
312.5	57.923	43.728	45.92	43.156	98.833
313	57.287	43.677	46.184	42.88	97.627
313.5	56.904	43.617	46.331	42.626	100.12
314	56.526	43.589	46.404	42.387	99.545
314.5	56.21	43.549	46.665	42.142	99.438
315	56.067	43.613	46.858	41.905	99.245
315.5	55.95	43.763	47.216	41.673	99.005
316	55.914	43.922	47.639	41.431	98.97
316.5	55.879	44.062	47.92	41.186	99.204
317	55.889	44.121	48.268	40.947	99.313
317.5	55.89	44.149	48.519	40.716	99.648
318	55.91	44.161	48.795	40.509	99.645
318.5	55.998	44.233	49.049	40.284	99.288
319	56.123	44.245	49.279	40.072	99.231
319.5	56.244	44.314	49.557	39.862	99.43
320	56.412	44.386	49.81	39.677	99.294
320.5	56.719	44.512	50.165	39.472	99.532
321	57.041	44.678	50.543	39.264	99.495
321.5	57.324	44.796	50.867	39.077	99.743
322	57.594	44.838	51.146	38.908	99.664
322.5	57.895	44.895	51.425	38.748	99.906
323	58.174	44.93	51.699	38.6	99.784
323.5	58.442	44.955	51.967	38.437	99.788
324	58.694	44.958	52.222	38.299	99.573
324.5	58.961	44.973	52.472	38.179	99.615
325	59.231	44.994	52.715	38.045	99.673
325.5	59.62	45.069	53.03	37.907	99.799
326	59.983	45.142	53.317	37.777	99.859
326.5	60.384	45.201	53.618	37.674	99.641
327	60.807	45.268	53.913	37.549	99.538
327.5	61.221	45.331	54.234	37.441	99.785
328	61.651	45.404	54.538	37.327	99.758
328.5	62.084	45.475	54.861	37.223	99.863
329	62.517	45.545	55.174	37.146	99.664
329.5	62.95	45.608	55.477	37.068	99.757
330	63.381	45.679	55.784	36.975	99.728
330.5	63.837	45.751	56.089	36.914	99.83
331	64.317	45.85	56.418	36.857	99.772
331.5	64.754	45.903	56.685	36.792	100.009
332	65.116	45.918	56.904	36.715	99.737
332.5	65.43	45.901	57.076	36.666	99.94
333	65.724	45.871	57.212	36.617	99.727
333.5	65.992	45.828	57.331	36.583	99.96
334	66.267	45.789	57.448	36.569	99.758
334.5	66.561	45.761	57.589	36.547	99.94
335	66.91	45.77	57.777	36.528	99.795
335.5	67.326	45.815	58.008	36.516	99.955
336	67.566	45.772	58.105	36.518	99.778
336.5	68.17	45.978	58.49	36.512	99.948
337	68.718	46.207	59.191	36.677	99.87
337.5	69.314	46.38	59.535	36.631	99.99
338	69.955	46.495	59.596	36.445	99.845
338.5	70.573	46.554	59.445	36.17	99.561
339	71.16	46.569	59.127	35.824	100.681
339.5	71.685	46.536	58.71	35.452	99.455
340	72.154	46.457	58.258	35.115	99.561
340.5	72.476	46.336	57.814	34.812	99.804
341	72.646	46.193	57.45	34.642	99.666
341.5	73.153	46.361	57.68	34.628	100.011
342	73.423	46.449	58.149	34.848	99.72
342.5	73.74	46.499	58.328	34.866	99.813
343	74.084	46.562	58.518	34.927	99.612
343.5	74.384	46.61	58.724	35.022	99.74
344	74.701	46.676	58.918	35.136	99.71
344.5	75.014	46.748	59.103	35.246	99.776
345	75.319	46.81	59.286	35.345	99.573
345.5	75.634	46.892	59.481	35.412	99.684
346	75.989	46.986	59.69	35.511	99.609
346.5	76.33	47.073	59.896	35.605	99.621
347	76.656	47.146	60.088	35.716	99.589
347.5	76.99	47.221	60.291	35.783	99.684
348	77.338	47.319	60.519	35.89	99.638
348.5	77.67	47.406	60.742	36.027	99.825
349	77.995	47.513	60.951	36.185	99.594
349.5	78.293	47.599	61.146	36.32	99.693
350	78.565	47.672	61.332	36.466	99.655
350.5	78.871	47.756	61.546	36.626	99.886
351	79.197	47.839	61.767	36.789	99.757
351.5	79.487	47.926	61.979	36.931	99.772
352	79.749	48	62.178	37.084	99.719
352.5	80.017	48.073	62.386	37.229	99.585
353	80.289	48.167	62.614	37.386	99.607
353.5	80.545	48.256	62.821	37.557	99.833
354	80.77	48.327	63.007	37.72	99.765
354.5	80.997	48.396	63.194	37.888	99.753
355	81.209	48.461	63.369	38.073	99.765
355.5	81.427	48.525	63.555	38.256	99.641
356	81.661	48.585	63.753	38.43	99.673
356.5	81.881	48.658	63.947	38.602	99.839
357	82.094	48.73	64.133	38.772	99.673
357.5	82.313	48.812	64.33	38.933	99.765
358	82.529	48.897	64.54	39.107	99.767
358.5	82.734	48.972	64.746	39.294	99.784
359	82.931	49.041	64.939	39.448	99.68
359.5	83.127	49.126	65.136	39.602	99.71
360	83.31	49.197	65.329	39.765	99.634
360.5	83.494	49.272	65.53	39.924	99.758
361	83.677	49.342	65.744	40.056	99.66
361.5	83.856	49.401	65.938	40.182	99.775
362	84.015	49.463	66.121	40.304	99.69
362.5	84.172	49.517	66.308	40.422	99.647
363	84.327	49.575	66.495	40.544	99.611
363.5	84.479	49.641	66.679	40.666	99.713
364	84.625	49.702	66.85	40.776	99.716
364.5	84.767	49.765	67.022	40.898	99.726
365	84.904	49.833	67.192	41.021	99.676
365.5	85.044	49.914	67.374	41.147	99.871
366	85.197	49.988	67.575	41.307	99.709
366.5	85.345	50.046	67.767	41.456	99.667
367	85.49	50.114	67.955	41.633	99.794
367.5	85.616	50.158	68.128	41.801	99.783
368	85.74	50.22	68.261	41.864	99.734
368.5	85.84	50.261	68.426	41.994	99.756
369	85.942	50.295	68.635	42.18	99.783
369.5	86.028	50.324	68.872	42.429	99.534
370	86.095	50.347	69.109	42.698	99.613
370.5	86.185	50.388	69.379	43	99.649
371	86.301	50.451	69.683	43.357	99.602
371.5	86.415	50.521	69.967	43.651	99.563
372	86.539	50.602	70.213	43.918	99.675
372.5	86.646	50.675	70.408	44.107	99.756
373	86.778	50.777	70.571	44.162	99.689
373.5	86.9	50.858	70.763	44.265	99.689
374	87.01	50.93	70.945	44.391	99.748
374.5	87.102	50.978	71.117	44.547	99.798
375	87.182	51.019	71.284	44.689	99.713
375.5	87.281	51.084	71.475	44.839	99.74
376	87.378	51.151	71.676	45.032	99.545
376.5	87.477	51.217	71.862	45.202	99.928
377	87.579	51.29	72.054	45.358	99.915
377.5	87.676	51.37	72.251	45.53	99.889
378	87.79	51.463	72.458	45.692	99.763
378.5	87.886	51.543	72.654	45.854	99.73
379	87.96	51.616	72.829	46.049	99.691
379.5	88.031	51.69	73.019	46.249	99.734
380	88.081	51.764	73.204	46.427	99.658
380.5	88.135	51.842	73.385	46.614	99.74
381	88.192	51.914	73.568	46.797	99.707
381.5	88.256	51.983	73.746	46.975	99.78
382	88.314	52.057	73.927	47.153	99.66
382.5	88.372	52.132	74.112	47.328	99.677
383	88.446	52.206	74.298	47.489	99.735
383.5	88.513	52.278	74.474	47.643	99.647
384	88.569	52.356	74.633	47.802	99.599
384.5	88.619	52.433	74.789	47.969	99.765
385	88.667	52.512	74.944	48.144	99.731
385.5	88.712	52.593	75.092	48.326	99.682
386	88.758	52.675	75.239	48.516	99.753
386.5	88.789	52.742	75.375	48.72	99.665
387	88.807	52.801	75.51	48.925	99.705
387.5	88.843	52.879	75.668	49.103	99.868
388	88.91	52.995	75.865	49.282	99.682
388.5	88.937	53.061	76.005	49.446	99.941
389	88.931	53.096	76.091	49.603	99.797
389.5	88.928	53.11	76.166	49.759	99.705
390	88.923	53.103	76.242	49.918	99.788
390.5	88.913	53.089	76.291	50.057	99.63
391	88.909	53.085	76.345	50.241	99.565
391.5	88.904	53.07	76.411	50.392	99.7
392	88.902	53.075	76.493	50.55	99.646
392.5	88.936	53.118	76.632	50.695	99.81
393	88.991	53.21	76.802	50.833	99.694
393.5	89.015	53.252	76.924	50.968	99.783
394	89.029	53.294	77.039	51.074	99.773
394.5	89.07	53.352	77.165	51.185	99.802
395	89.104	53.396	77.287	51.313	99.757
395.5	89.128	53.454	77.392	51.438	99.776
396	89.141	53.515	77.504	51.583	99.656
396.5	89.154	53.574	77.62	51.725	99.801
397	89.162	53.633	77.754	51.891	99.799
397.5	89.188	53.684	77.894	52.061	99.711
398	89.203	53.739	78.024	52.273	99.719
398.5	89.231	53.789	78.161	52.458	99.604
399	89.251	53.841	78.294	52.642	99.723
399.5	89.288	53.916	78.433	52.843	99.773
400	89.307	53.97	78.568	53.063	99.74
400.5	89.328	54.037	78.709	53.221	99.827
401	89.366	54.109	78.861	53.364	99.812
401.5	89.395	54.178	79.013	53.501	99.744
402	89.418	54.214	79.171	53.639	99.6
402.5	89.425	54.245	79.299	53.787	99.947
403	89.434	54.279	79.426	53.961	99.786
403.5	89.433	54.311	79.541	54.111	99.757
404	89.412	54.338	79.634	54.284	99.809
404.5	89.397	54.376	79.735	54.452	99.819
405	89.383	54.415	79.838	54.639	99.788
405.5	89.391	54.464	79.955	54.808	99.601
406	89.422	54.522	80.096	54.993	99.668
406.5	89.439	54.576	80.234	55.164	99.836
407	89.472	54.629	80.389	55.332	99.781
407.5	89.479	54.682	80.532	55.508	99.668
408	89.497	54.729	80.692	55.654	99.76
408.5	89.473	54.767	80.826	55.813	99.709
409	89.456	54.803	80.966	55.945	99.818
409.5	89.435	54.832	81.098	56.08	99.583
410	89.437	54.872	81.251	56.265	99.649
410.5	89.423	54.896	81.383	56.447	99.654
411	89.426	54.94	81.527	56.605	99.629
411.5	89.428	54.983	81.666	56.759	99.646
412	89.462	55.045	81.823	56.875	99.75
412.5	89.465	55.087	81.958	56.996	99.595
413	89.483	55.138	82.113	57.056	99.72
413.5	89.481	55.195	82.238	57.132	99.527
414	89.511	55.261	82.399	57.197	99.646
414.5	89.52	55.311	82.537	57.289	99.57
415	89.545	55.37	82.708	57.376	99.712
415.5	89.537	55.411	82.842	57.443	99.546
416	89.551	55.477	83.006	57.504	99.636
416.5	89.541	55.528	83.152	57.565	99.577
417	89.535	55.584	83.31	57.614	99.715
417.5	89.519	55.631	83.451	57.654	99.694
418	89.513	55.696	83.602	57.658	99.729
418.5	89.497	55.757	83.737	57.677	99.661
419	89.508	55.829	83.892	57.694	99.705
419.5	89.501	55.893	84.045	57.714	99.659
420	89.523	55.968	84.218	57.704	99.722
420.5	89.537	56.03	84.382	57.703	99.694
421	89.564	56.103	84.548	57.679	99.712
421.5	89.565	56.16	84.693	57.663	99.758
422	89.564	56.21	84.845	57.615	99.739
422.5	89.563	56.253	84.985	57.553	99.763
423	89.542	56.29	85.108	57.481	99.699
423.5	89.53	56.323	85.223	57.431	99.741
424	89.519	56.364	85.352	57.359	99.67
424.5	89.508	56.409	85.483	57.306	99.792
425	89.487	56.45	85.606	57.257	99.816
425.5	89.474	56.49	85.744	57.197	99.69
426	89.474	56.541	85.88	57.14	99.678
426.5	89.481	56.598	86.035	57.082	99.838
427	89.487	56.653	86.189	57.008	99.798
427.5	89.491	56.7	86.339	56.93	99.787
428	89.476	56.738	86.469	56.846	99.753
428.5	89.474	56.767	86.604	56.784	99.843
429	89.448	56.793	86.73	56.73	99.774
429.5	89.426	56.819	86.851	56.686	99.785
430	89.391	56.837	86.966	56.646	99.767
430.5	89.381	56.865	87.095	56.604	99.778
431	89.37	56.9	87.217	56.572	99.766
431.5	89.366	56.932	87.346	56.525	99.689
432	89.348	56.944	87.45	56.477	99.706
432.5	89.333	56.961	87.555	56.403	99.768
433	89.311	56.972	87.649	56.326	99.711
433.5	89.297	56.985	87.748	56.28	99.765
434	89.269	57	87.841	56.249	99.791
434.5	89.262	57.037	87.952	56.208	99.74
435	89.242	57.072	88.057	56.184	99.686
435.5	89.23	57.119	88.166	56.166	99.836
436	89.217	57.165	88.276	56.145	99.818
436.5	89.208	57.205	88.393	56.119	99.908
437	89.174	57.227	88.494	56.108	99.848
437.5	89.16	57.259	88.61	56.086	99.846
438	89.142	57.284	88.702	56.074	99.853
438.5	89.132	57.318	88.802	56.094	99.816
439	89.107	57.343	88.89	56.116	99.76
439.5	89.098	57.383	88.982	56.14	99.797
440	89.087	57.425	89.089	56.187	99.725
440.5	89.086	57.467	89.184	56.239	99.971
441	89.051	57.489	89.248	56.279	99.878
441.5	89.024	57.518	89.318	56.33	99.848
442	88.991	57.543	89.395	56.399	99.8
442.5	88.965	57.563	89.476	56.442	99.875
443	88.93	57.578	89.522	56.514	99.811
443.5	88.891	57.597	89.581	56.566	99.766
444	88.862	57.618	89.632	56.632	99.759
444.5	88.845	57.647	89.691	56.676	99.849
445	88.82	57.687	89.762	56.745	99.784
445.5	88.785	57.715	89.809	56.835	99.813
446	88.745	57.758	89.841	56.912	99.683
446.5	88.726	57.806	89.878	56.982	99.816
447	88.717	57.856	89.952	57.07	99.845
447.5	88.689	57.879	89.992	57.18	99.796
448	88.69	57.938	90.018	57.273	99.874
448.5	88.654	57.967	90.056	57.37	99.757
449	88.635	57.977	90.106	57.512	99.782
449.5	88.6	57.98	90.156	57.692	99.631
450	88.563	57.984	90.229	57.904	99.833
450.5	88.54	57.998	90.301	58.121	99.5
451	88.543	58.044	90.39	58.319	99.573
451.5	88.527	58.085	90.46	58.508	99.644
452	88.527	58.147	90.553	58.686	99.708
452.5	88.524	58.198	90.571	58.838	99.656
453	88.543	58.289	90.599	58.931	99.665
453.5	88.499	58.332	90.604	59.038	99.693
454	88.489	58.376	90.632	59.136	99.647
454.5	88.46	58.408	90.628	59.273	99.602
455	88.436	58.439	90.633	59.382	99.77
455.5	88.401	58.469	90.609	59.524	99.507
456	88.372	58.517	90.61	59.663	99.565
456.5	88.32	58.543	90.589	59.798	99.545
457	88.313	58.605	90.605	59.913	99.662
457.5	88.294	58.649	90.599	60.042	99.563
458	88.299	58.717	90.633	60.165	99.674
458.5	88.284	58.768	90.637	60.295	99.625
459	88.31	58.842	90.686	60.405	99.69
459.5	88.298	58.888	90.687	60.543	99.525
460	88.309	58.95	90.713	60.679	99.685
460.5	88.284	58.987	90.711	60.83	99.627
461	88.281	59.038	90.723	60.95	99.765
461.5	88.256	59.063	90.715	61.072	99.493
462	88.262	59.12	90.726	61.192	99.62
462.5	88.242	59.155	90.716	61.325	99.555
463	88.263	59.223	90.739	61.442	99.636
463.5	88.253	59.262	90.727	61.568	99.445
464	88.258	59.319	90.731	61.658	99.541
464.5	88.239	59.356	90.709	61.788	99.618
465	88.245	59.418	90.726	61.904	99.785
465.5	88.227	59.467	90.722	62.004	99.472
466	88.241	59.529	90.735	62.117	99.566
466.5	88.213	59.578	90.714	62.224	99.632
467	88.192	59.627	90.692	62.324	99.752
467.5	88.188	59.686	90.682	62.444	99.517
468	88.246	59.803	90.733	62.581	99.568
468.5	88.233	59.849	90.724	62.667	99.629
469	88.228	59.869	90.714	62.754	99.719
469.5	88.184	59.861	90.669	62.848	99.618
470	88.139	59.854	90.641	62.893	99.669
470.5	88.065	59.825	90.577	62.912	99.635
471	88.017	59.802	90.52	62.918	99.713
471.5	87.927	59.758	90.444	62.907	99.733
472	87.84	59.72	90.351	62.955	99.789
472.5	87.799	59.719	90.298	63.001	99.363
473	87.797	59.783	90.295	63.067	99.533
473.5	87.757	59.797	90.252	63.068	99.67
474	87.74	59.82	90.24	63.091	99.752
474.5	87.72	59.853	90.219	63.106	99.68
475	87.721	59.907	90.221	63.113	99.783
475.5	87.708	59.959	90.207	63.111	99.737
476	87.716	60.009	90.215	63.115	99.844
476.5	87.706	60.041	90.198	63.127	99.708
477	87.692	60.073	90.166	63.172	99.769
477.5	87.679	60.113	90.154	63.16	99.654
478	87.673	60.178	90.158	63.157	99.61
478.5	87.661	60.231	90.128	63.099	99.644
479	87.624	60.263	90.098	63.05	99.635
479.5	87.611	60.305	90.071	63.024	99.835
480	87.594	60.348	90.037	63.024	99.824
480.5	87.578	60.387	90.024	63.007	99.834
481	87.562	60.42	90.015	63.004	99.771
481.5	87.562	60.456	89.994	62.975	99.948
482	87.552	60.494	89.987	62.942	99.871
482.5	87.542	60.544	89.98	62.906	99.691
483	87.539	60.595	89.977	62.871	99.666
483.5	87.536	60.648	89.952	62.804	99.599
484	87.515	60.688	89.928	62.752	99.567
484.5	87.511	60.735	89.902	62.713	99.738
485	87.482	60.761	89.863	62.683	99.634
485.5	87.473	60.806	89.863	62.628	99.841
486	87.472	60.853	89.864	62.575	99.777
486.5	87.474	60.9	89.864	62.536	99.679
487	87.475	60.955	89.871	62.501	99.631
487.5	87.466	61.008	89.867	62.509	99.655
488	87.435	61.023	89.846	62.503	99.649
488.5	87.411	61.048	89.833	62.476	99.743
489	87.374	61.064	89.816	62.448	99.749
489.5	87.348	61.072	89.793	62.394	99.85
490	87.319	61.085	89.765	62.306	99.882
490.5	87.325	61.112	89.769	62.215	99.921
491	87.347	61.154	89.791	62.15	99.813
491.5	87.361	61.203	89.81	62.104	99.77
492	87.37	61.248	89.819	62.086	99.786
492.5	87.348	61.275	89.8	62.1	99.917
493	87.297	61.274	89.768	62.095	99.92
493.5	87.263	61.292	89.756	62.075	99.88
494	87.232	61.31	89.743	62.065	99.733
494.5	87.209	61.337	89.731	62.016	99.845
495	87.185	61.357	89.709	61.947	99.849
495.5	87.174	61.369	89.71	61.892	99.741
496	87.165	61.384	89.715	61.875	99.711
496.5	87.155	61.405	89.723	61.866	99.766
497	87.136	61.425	89.721	61.875	99.737
497.5	87.125	61.44	89.715	61.87	99.679
498	87.106	61.452	89.721	61.858	99.711
498.5	87.108	61.497	89.73	61.844	99.688
499	87.103	61.537	89.728	61.835	99.655
499.5	87.088	61.574	89.716	61.794	99.606
500	87.057	61.59	89.687	61.746	99.678
500.5	87.046	61.614	89.682	61.716	99.664
501	87.047	61.644	89.689	61.714	99.628
501.5	87.056	61.693	89.719	61.717	99.754
502	87.057	61.74	89.739	61.714	99.712
502.5	87.069	61.777	89.774	61.713	99.729
503	87.079	61.811	89.811	61.702	99.785
503.5	87.077	61.858	89.84	61.718	99.691
504	87.081	61.899	89.859	61.716	99.672
504.5	87.071	61.928	89.865	61.721	99.676
505	87.049	61.945	89.865	61.742	99.655
505.5	87.037	61.977	89.861	61.761	99.779
506	86.994	61.997	89.836	61.784	99.665
506.5	86.962	62.023	89.824	61.8	99.878
507	86.925	62.062	89.801	61.824	99.717
507.5	86.902	62.097	89.804	61.824	99.857
508	86.88	62.136	89.803	61.828	99.872
508.5	86.861	62.179	89.825	61.848	99.783
509	86.862	62.234	89.854	61.849	99.864
509.5	86.862	62.275	89.888	61.871	99.773
510	86.863	62.314	89.937	61.913	99.834
510.5	86.851	62.353	89.961	61.944	99.723
511	86.831	62.385	89.984	61.989	99.729
511.5	86.829	62.431	90.01	62.036	99.583
512	86.818	62.469	90.018	62.095	99.614
512.5	86.807	62.496	90.035	62.133	99.607
513	86.769	62.522	90.036	62.179	99.657
513.5	86.745	62.549	90.036	62.208	99.579
514	86.702	62.574	90.023	62.244	99.584
514.5	86.694	62.605	90.033	62.287	99.609
515	86.698	62.628	90.058	62.345	99.647
515.5	86.707	62.671	90.1	62.379	99.764
516	86.743	62.742	90.158	62.417	99.758
516.5	86.768	62.797	90.184	62.459	99.703
517	86.767	62.844	90.203	62.486	99.711
517.5	86.764	62.891	90.24	62.506	99.773
518	86.749	62.935	90.28	62.523	99.681
518.5	86.731	62.99	90.305	62.557	99.654
519	86.699	63.023	90.318	62.628	99.677
519.5	86.691	63.047	90.345	62.701	99.792
520	86.678	63.056	90.366	62.785	99.737
520.5	86.668	63.08	90.399	62.842	99.702
521	86.675	63.107	90.435	62.912	99.705
521.5	86.66	63.105	90.442	62.98	99.678
522	86.626	63.114	90.433	63.045	99.66
522.5	86.619	63.126	90.456	63.112	99.771
523	86.625	63.15	90.49	63.147	99.725
523.5	86.622	63.19	90.525	63.196	99.764
524	86.624	63.225	90.559	63.246	99.672
524.5	86.624	63.261	90.598	63.295	99.735
525	86.63	63.306	90.65	63.325	99.739
525.5	86.645	63.348	90.706	63.352	99.869
526	86.659	63.386	90.758	63.389	99.741
526.5	86.657	63.413	90.781	63.434	99.759
527	86.643	63.436	90.793	63.495	99.765
527.5	86.627	63.456	90.82	63.548	99.78
528	86.616	63.47	90.855	63.604	99.781
528.5	86.593	63.489	90.879	63.662	99.648
529	86.583	63.51	90.903	63.734	99.621
529.5	86.574	63.527	90.934	63.801	99.74
530	86.577	63.544	90.972	63.859	99.761
530.5	86.569	63.563	91.004	63.941	99.612
531	86.556	63.578	91.022	64.009	99.568
531.5	86.548	63.597	91.035	64.081	99.686
532	86.526	63.619	91.066	64.146	99.721
532.5	86.505	63.643	91.096	64.2	99.65
533	86.494	63.663	91.124	64.287	99.727
533.5	86.476	63.685	91.148	64.342	99.659
534	86.474	63.714	91.178	64.409	99.667
534.5	86.475	63.735	91.206	64.469	99.654
535	86.484	63.761	91.235	64.528	99.674
535.5	86.481	63.792	91.263	64.596	99.829
536	86.475	63.812	91.278	64.672	99.834
536.5	86.487	63.849	91.311	64.744	99.778
537	86.492	63.883	91.362	64.807	99.828
537.5	86.504	63.922	91.398	64.878	99.726
538	86.503	63.963	91.436	64.95	99.852
538.5	86.505	64.001	91.487	64.991	99.68
539	86.51	64.04	91.53	65.032	99.627
539.5	86.512	64.074	91.573	65.067	99.736
540	86.52	64.121	91.619	65.088	99.704
540.5	86.509	64.163	91.654	65.134	99.727
541	86.494	64.189	91.677	65.206	99.666
541.5	86.492	64.217	91.715	65.268	99.792
542	86.487	64.242	91.756	65.324	99.794
542.5	86.478	64.276	91.787	65.394	99.678
543	86.464	64.308	91.815	65.435	99.71
543.5	86.465	64.336	91.85	65.499	99.723
544	86.454	64.358	91.873	65.539	99.718
544.5	86.457	64.393	91.913	65.59	99.7
545	86.468	64.458	91.965	65.636	99.683
545.5	86.475	64.508	91.999	65.684	99.697
546	86.476	64.551	92.034	65.753	99.608
546.5	86.482	64.598	92.075	65.823	99.675
547	86.48	64.65	92.109	65.898	99.746
547.5	86.475	64.691	92.141	65.97	99.738
548	86.472	64.73	92.169	66.013	99.666
548.5	86.464	64.767	92.185	66.07	99.724
549	86.446	64.79	92.209	66.108	99.682
549.5	86.447	64.826	92.234	66.167	99.726
550	86.441	64.878	92.255	66.203	99.74
550.5	86.438	64.921	92.271	66.25	99.792
551	86.424	64.965	92.29	66.299	99.731
551.5	86.423	65.006	92.322	66.353	99.757
552	86.434	65.065	92.365	66.435	99.817
552.5	86.448	65.113	92.416	66.49	99.783
553	86.456	65.172	92.46	66.536	99.678
553.5	86.455	65.224	92.493	66.58	99.756
554	86.449	65.261	92.527	66.644	99.684
554.5	86.44	65.303	92.546	66.729	99.825
555	86.443	65.354	92.571	66.807	99.792
555.5	86.439	65.407	92.593	66.877	99.723
556	86.42	65.445	92.602	66.937	99.648
556.5	86.424	65.481	92.636	67.009	99.67
557	86.433	65.541	92.683	67.089	99.744
557.5	86.437	65.587	92.722	67.139	99.691
558	86.436	65.643	92.764	67.19	99.704
558.5	86.435	65.688	92.798	67.227	99.719
559	86.422	65.725	92.809	67.27	99.722
559.5	86.404	65.756	92.831	67.306	99.729
560	86.4	65.798	92.837	67.353	99.758
560.5	86.389	65.831	92.842	67.392	99.696
561	86.38	65.872	92.856	67.473	99.715
561.5	86.379	65.911	92.875	67.557	99.769
562	86.377	65.958	92.891	67.61	99.757
562.5	86.381	65.996	92.911	67.669	99.699
563	86.383	66.035	92.932	67.723	99.666
563.5	86.395	66.075	92.952	67.761	99.696
564	86.408	66.13	92.986	67.802	99.773
564.5	86.415	66.176	93.016	67.832	99.852
565	86.413	66.221	93.034	67.885	99.736
565.5	86.419	66.26	93.061	67.935	99.815
566	86.414	66.31	93.089	68.012	99.873
566.5	86.401	66.342	93.1	68.057	99.677
567	86.387	66.373	93.111	68.086	99.665
567.5	86.373	66.392	93.114	68.154	99.608
568	86.358	66.405	93.113	68.199	99.562
568.5	86.355	66.421	93.116	68.233	99.657
569	86.357	66.462	93.146	68.287	99.653
569.5	86.357	66.488	93.146	68.329	99.754
570	86.341	66.512	93.152	68.388	99.742
570.5	86.34	66.543	93.155	68.437	99.645
571	86.325	66.581	93.166	68.508	99.722
571.5	86.324	66.619	93.178	68.565	99.655
572	86.34	66.675	93.205	68.621	99.727
572.5	86.345	66.71	93.229	68.704	99.787
573	86.338	66.729	93.239	68.775	99.831
573.5	86.326	66.753	93.24	68.816	99.67
574	86.318	66.783	93.257	68.84	99.662
574.5	86.327	66.799	93.256	68.87	99.752
575	86.323	66.814	93.278	68.891	99.787
575.5	86.338	66.837	93.291	68.93	99.707
576	86.334	66.861	93.306	68.98	99.758
576.5	86.339	66.898	93.32	69.028	99.589
577	86.356	66.936	93.339	69.065	99.653
577.5	86.36	66.955	93.357	69.146	99.643
578	86.351	66.982	93.364	69.221	99.767
578.5	86.347	67.022	93.388	69.25	99.639
579	86.354	67.055	93.399	69.264	99.705
579.5	86.373	67.084	93.422	69.31	99.741
580	86.391	67.115	93.46	69.343	99.684
580.5	86.412	67.155	93.472	69.402	99.757
581	86.423	67.189	93.487	69.46	99.726
581.5	86.418	67.214	93.486	69.507	99.713
582	86.412	67.228	93.47	69.533	99.725
582.5	86.407	67.247	93.445	69.573	99.888
583	86.383	67.245	93.409	69.597	99.822
583.5	86.371	67.272	93.405	69.593	99.512
584	86.393	67.333	93.432	69.579	99.514
584.5	86.409	67.398	93.481	69.569	99.664
585	86.413	67.456	93.522	69.55	99.764
585.5	86.42	67.517	93.562	69.549	99.697
586	86.423	67.573	93.608	69.543	99.785
586.5	86.423	67.625	93.639	69.547	99.709
587	86.425	67.677	93.662	69.565	99.691
587.5	86.433	67.716	93.656	69.592	99.743
588	86.437	67.725	93.643	69.626	99.735
588.5	86.458	67.774	93.671	69.654	99.77
589	86.504	67.841	93.715	69.669	99.749
589.5	86.517	67.878	93.729	69.681	99.681
590	86.505	67.894	93.722	69.667	99.695
590.5	86.5	67.916	93.716	69.683	99.721
591	86.497	67.946	93.711	69.671	99.755
591.5	86.501	67.986	93.71	69.702	99.807
592	86.511	68.03	93.723	69.736	99.741
592.5	86.516	68.065	93.72	69.759	99.743
593	86.521	68.089	93.713	69.788	99.762
593.5	86.522	68.126	93.715	69.818	99.776
594	86.537	68.176	93.712	69.842	99.76
594.5	86.539	68.216	93.707	69.856	99.714
595	86.541	68.256	93.708	69.847	99.707
595.5	86.551	68.301	93.706	69.854	99.789
596	86.566	68.35	93.712	69.847	99.836
596.5	86.574	68.395	93.718	69.855	99.805
597	86.582	68.435	93.725	69.865	99.689
597.5	86.581	68.466	93.714	69.878	99.724
598	86.58	68.496	93.689	69.872	99.818
598.5	86.582	68.54	93.675	69.875	99.641
599	86.591	68.601	93.667	69.894	99.715
599.5	86.605	68.656	93.663	69.88	99.687
600	86.62	68.722	93.669	69.868	99.526
600.5	86.628	68.781	93.671	69.853	99.649
601	86.643	68.838	93.683	69.867	99.595
601.5	86.642	68.899	93.685	69.859	99.822
602	86.642	68.953	93.68	69.881	99.813
602.5	86.642	69	93.67	69.894	99.825
603	86.643	69.054	93.646	69.896	99.756
603.5	86.649	69.11	93.642	69.911	99.878
604	86.667	69.184	93.65	69.926	99.809
604.5	86.686	69.246	93.635	69.899	99.774
605	86.682	69.298	93.606	69.882	99.752
605.5	86.682	69.35	93.58	69.861	99.703
606	86.695	69.409	93.573	69.85	99.654
606.5	86.693	69.474	93.565	69.817	99.566
607	86.684	69.521	93.545	69.809	99.645
607.5	86.678	69.569	93.534	69.8	99.904
608	86.692	69.64	93.525	69.783	99.894
608.5	86.699	69.71	93.539	69.787	99.58
609	86.712	69.786	93.541	69.778	99.773
609.5	86.721	69.851	93.518	69.754	99.718
610	86.722	69.904	93.509	69.73	99.746
610.5	86.738	69.972	93.503	69.703	99.668
611	86.765	70.048	93.529	69.692	99.685
611.5	86.772	70.118	93.538	69.68	99.691
612	86.769	70.175	93.532	69.672	99.62
612.5	86.769	70.235	93.526	69.668	99.73
613	86.773	70.295	93.512	69.659	99.719
613.5	86.759	70.348	93.486	69.665	99.8
614	86.755	70.4	93.457	69.667	99.762
614.5	86.758	70.455	93.429	69.667	99.702
615	86.772	70.511	93.422	69.646	99.725
615.5	86.786	70.575	93.415	69.608	99.737
616	86.817	70.65	93.437	69.591	99.639
616.5	86.833	70.723	93.443	69.556	99.652
617	86.865	70.805	93.466	69.522	99.669
617.5	86.871	70.879	93.467	69.497	99.8
618	86.879	70.936	93.461	69.48	99.685
618.5	86.875	70.989	93.443	69.49	99.701
619	86.857	71.026	93.408	69.5	99.588
619.5	86.843	71.059	93.373	69.489	99.766
620	86.854	71.112	93.365	69.473	99.754
620.5	86.848	71.15	93.348	69.425	99.69
621	86.853	71.194	93.336	69.386	99.538
621.5	86.863	71.243	93.321	69.323	99.761
622	86.891	71.303	93.332	69.303	99.685
622.5	86.891	71.358	93.32	69.281	99.758
623	86.903	71.405	93.318	69.276	99.767
623.5	86.905	71.451	93.313	69.298	99.833
624	86.92	71.498	93.313	69.29	99.966
624.5	86.938	71.537	93.322	69.288	99.729
625	86.952	71.564	93.329	69.274	99.747
625.5	86.95	71.586	93.317	69.243	99.604
626	86.965	71.62	93.321	69.226	99.678
626.5	86.967	71.641	93.309	69.192	99.609
627	86.968	71.669	93.303	69.21	99.661
627.5	86.956	71.696	93.28	69.193	99.637
628	86.948	71.724	93.259	69.185	99.596
628.5	86.953	71.755	93.254	69.163	99.734
629	86.978	71.802	93.27	69.124	99.799
629.5	86.986	71.833	93.269	69.106	99.55
630	86.99	71.848	93.263	69.08	99.587
630.5	86.995	71.877	93.261	69.096	99.722
631	87.001	71.896	93.256	69.115	99.688
631.5	86.991	71.902	93.24	69.129	99.713
632	86.989	71.911	93.212	69.127	99.687
632.5	86.982	71.922	93.183	69.128	99.815
633	86.996	71.933	93.17	69.126	99.728
633.5	87.016	71.951	93.168	69.09	99.714
634	87.058	71.984	93.194	69.061	99.669
634.5	87.084	72.01	93.217	69.042	99.633
635	87.108	72.031	93.232	69.048	99.767
635.5	87.116	72.045	93.234	69.09	99.775
636	87.124	72.055	93.226	69.111	99.767
636.5	87.12	72.059	93.219	69.132	99.75
637	87.11	72.073	93.201	69.135	99.717
637.5	87.093	72.088	93.182	69.165	99.754
638	87.081	72.092	93.161	69.163	99.824
638.5	87.082	72.098	93.139	69.17	99.812
639	87.101	72.121	93.148	69.187	99.806
639.5	87.113	72.146	93.158	69.166	99.877
640	87.14	72.169	93.157	69.192	99.777
640.5	87.164	72.199	93.162	69.215	99.717
641	87.204	72.239	93.184	69.199	99.686
641.5	87.217	72.262	93.197	69.199	99.811
642	87.217	72.283	93.196	69.206	99.839
642.5	87.201	72.283	93.179	69.215	99.722
643	87.185	72.279	93.158	69.214	99.797
643.5	87.185	72.283	93.14	69.241	99.79
644	87.183	72.302	93.136	69.238	99.813
644.5	87.176	72.315	93.129	69.263	99.957
645	87.17	72.323	93.112	69.279	99.98
645.5	87.165	72.34	93.103	69.295	99.711
646	87.177	72.362	93.113	69.333	99.881
646.5	87.182	72.394	93.113	69.373	99.717
647	87.19	72.432	93.118	69.4	99.591
647.5	87.199	72.465	93.127	69.447	99.751
648	87.217	72.506	93.133	69.468	99.715
648.5	87.234	72.543	93.137	69.496	99.657
649	87.247	72.578	93.138	69.51	99.686
649.5	87.247	72.602	93.144	69.558	99.576
650	87.239	72.614	93.122	69.58	99.581
650.5	87.239	72.632	93.112	69.618	99.641
651	87.245	72.664	93.123	69.694	99.638
651.5	87.256	72.711	93.131	69.762	99.616
652	87.272	72.77	93.147	69.772	99.632
652.5	87.281	72.817	93.152	69.798	99.779
653	87.28	72.852	93.142	69.826	99.803
653.5	87.285	72.89	93.131	69.878	99.724
654	87.296	72.936	93.131	69.929	99.849
654.5	87.307	72.974	93.129	69.981	99.566
655	87.304	73.005	93.102	70.059	99.524
655.5	87.307	73.051	93.096	70.121	99.857
656	87.311	73.105	93.104	70.19	99.794
656.5	87.316	73.16	93.112	70.248	99.794
657	87.316	73.212	93.106	70.272	99.68
657.5	87.32	73.262	93.114	70.294	99.7
658	87.31	73.308	93.114	70.337	99.701
658.5	87.328	73.378	93.136	70.385	99.668
659	87.342	73.446	93.163	70.415	99.73
659.5	87.379	73.524	93.197	70.461	99.746
660	87.406	73.603	93.223	70.53	99.597
660.5	87.44	73.66	93.241	70.634	99.978
661	87.488	73.734	93.283	70.702	100.029
661.5	87.466	73.762	93.257	70.815	99.845
662	87.454	73.785	93.24	70.907	99.683
662.5	87.392	73.773	93.178	70.98	99.888
663	87.326	73.757	93.115	71.05	99.915
663.5	87.285	73.772	93.072	71.106	99.151
664	87.341	73.885	93.119	71.115	99.459
664.5	87.325	73.93	93.099	71.187	99.143
665	87.32	73.99	93.118	71.262	99.529
665.5	87.249	73.976	93.062	71.383	99.098
666	87.238	74.026	93.076	71.454	99.564
666.5	87.112	73.973	92.956	71.588	99.013
667	87.048	73.973	92.919	71.652	99.396
667.5	86.892	73.887	92.771	71.762	98.948
668	86.834	73.9	92.717	71.828	99.396
668.5	86.795	73.944	92.674	71.924	99.194
669	86.89	74.114	92.76	71.978	99.663
669.5	86.874	74.175	92.744	72.087	99.115
670	86.949	74.32	92.842	72.158	99.549
670.5	86.968	74.416	92.854	72.238	99.347
671	87.096	74.589	92.975	72.307	99.626
671.5	87.14	74.68	92.989	72.387	99.286
672	87.252	74.841	93.096	72.427	99.558
672.5	87.28	74.917	93.104	72.517	99.359
673	87.355	75.055	93.17	72.568	99.572
673.5	87.361	75.132	93.175	72.673	99.357
674	87.416	75.256	93.233	72.753	99.448
674.5	87.432	75.33	93.239	72.853	99.371
675	87.476	75.444	93.294	72.949	99.551
675.5	87.483	75.53	93.303	73.071	99.434
676	87.521	75.625	93.338	73.201	99.601
676.5	87.538	75.706	93.351	73.311	99.6
677	87.587	75.813	93.398	73.431	99.711
677.5	87.612	75.891	93.417	73.55	99.617
678	87.646	75.97	93.457	73.664	99.711
678.5	87.672	76.027	93.479	73.781	99.624
679	87.708	76.094	93.514	73.89	99.709
679.5	87.731	76.144	93.53	74.004	99.764
680	87.735	76.184	93.534	74.113	99.717
680.5	87.752	76.212	93.544	74.226	99.819
681	87.756	76.233	93.544	74.333	99.809
681.5	87.767	76.259	93.568	74.42	99.914
682	87.779	76.283	93.583	74.53	99.779
682.5	87.803	76.314	93.613	74.632	99.824
683	87.813	76.331	93.626	74.731	99.787
683.5	87.829	76.358	93.652	74.812	99.801
684	87.828	76.374	93.659	74.906	99.735
684.5	87.83	76.396	93.668	74.992	99.775
685	87.843	76.411	93.673	75.073	99.667
685.5	87.87	76.431	93.698	75.17	99.801
686	87.855	76.425	93.693	75.278	99.752
686.5	87.864	76.415	93.708	75.377	99.9
687	87.856	76.414	93.709	75.506	99.847
687.5	87.862	76.415	93.717	75.616	99.697
688	87.846	76.408	93.705	75.715	99.667
688.5	87.836	76.412	93.712	75.809	99.742
689	87.822	76.399	93.696	75.917	99.742
689.5	87.819	76.405	93.7	76.015	99.838
690	87.819	76.409	93.705	76.127	99.681
690.5	87.82	76.395	93.711	76.244	99.81
691	87.791	76.362	93.693	76.365	99.76
691.5	87.792	76.362	93.708	76.458	99.79
692	87.791	76.372	93.731	76.555	99.746
692.5	87.81	76.376	93.762	76.636	99.773
693	87.805	76.37	93.771	76.726	99.673
693.5	87.82	76.384	93.8	76.811	99.773
694	87.842	76.383	93.824	76.916	99.686
694.5	87.854	76.384	93.846	77.027	99.742
695	87.842	76.369	93.853	77.148	99.749
695.5	87.844	76.361	93.862	77.26	99.802
696	87.825	76.344	93.859	77.379	99.767
696.5	87.835	76.357	93.876	77.472	99.86
697	87.849	76.355	93.894	77.577	99.641
697.5	87.87	76.366	93.908	77.677	99.771
698	87.879	76.375	93.912	77.794	99.755
698.5	87.908	76.395	93.94	77.886	99.72
699	87.93	76.403	93.969	77.989	99.677
699.5	87.941	76.412	93.999	78.105	99.843
700	87.913	76.4	93.994	78.208	99.743
700.5	87.913	76.418	94.008	78.318	99.813
701	87.915	76.433	94.036	78.432	99.771
701.5	87.921	76.459	94.052	78.539	99.817
702	87.937	76.483	94.08	78.645	99.769
702.5	87.955	76.506	94.097	78.747	99.693
703	87.936	76.503	94.097	78.859	99.676
703.5	87.93	76.491	94.093	78.945	99.783
704	87.913	76.474	94.089	79.035	99.739
704.5	87.901	76.465	94.096	79.131	99.847
705	87.9	76.459	94.098	79.219	99.81
705.5	87.929	76.485	94.126	79.315	99.713
706	87.951	76.518	94.158	79.38	99.77
706.5	87.971	76.56	94.178	79.47	99.658
707	87.978	76.586	94.198	79.546	99.748
707.5	87.985	76.606	94.209	79.615	99.854
708	87.962	76.616	94.225	79.707	99.763
708.5	87.972	76.634	94.238	79.793	99.668
709	87.972	76.662	94.259	79.879	99.731
709.5	87.975	76.693	94.291	79.97	99.624
710	87.991	76.731	94.311	80.069	99.648
710.5	88.005	76.765	94.329	80.151	99.718
711	88.009	76.793	94.338	80.222	99.725
711.5	88.028	76.811	94.342	80.313	99.831
712	88.021	76.827	94.353	80.369	99.763
712.5	88.034	76.855	94.369	80.426	99.839
713	88.039	76.888	94.407	80.502	99.73
713.5	88.041	76.914	94.423	80.574	99.715
714	88.023	76.923	94.425	80.657	99.654
714.5	87.998	76.937	94.426	80.75	99.613
715	87.955	76.945	94.405	80.843	99.662
715.5	87.949	76.974	94.408	80.907	99.655
716	87.97	77.017	94.427	80.979	99.755
716.5	88.02	77.073	94.462	81.015	99.707
717	88.062	77.159	94.526	81.043	99.717
717.5	88.106	77.236	94.565	81.076	99.648
718	88.144	77.311	94.626	81.132	99.723
718.5	88.151	77.349	94.651	81.183	99.697
719	88.144	77.354	94.652	81.254	99.631
719.5	88.118	77.376	94.645	81.329	99.744
720	88.066	77.377	94.612	81.382	99.765
720.5	88.05	77.417	94.595	81.429	99.688
721	88.046	77.467	94.597	81.461	99.645
721.5	88.052	77.531	94.6	81.47	99.734
722	88.059	77.605	94.621	81.488	99.781
722.5	88.066	77.666	94.63	81.527	99.788
723	88.069	77.727	94.657	81.592	99.722
723.5	88.074	77.772	94.679	81.622	99.701
724	88.085	77.805	94.697	81.654	99.656
724.5	88.086	77.852	94.716	81.697	99.662
725	88.081	77.882	94.722	81.738	99.661
725.5	88.095	77.936	94.739	81.801	99.725
726	88.118	78.001	94.776	81.808	99.744
726.5	88.145	78.072	94.808	81.824	99.618
727	88.172	78.14	94.842	81.841	99.736
727.5	88.192	78.204	94.866	81.876	99.872
728	88.207	78.266	94.886	81.899	99.892
728.5	88.222	78.313	94.9	81.89	99.663
729	88.221	78.351	94.909	81.899	99.672
729.5	88.22	78.384	94.914	81.936	99.745
730	88.217	78.414	94.917	81.987	99.721
730.5	88.224	78.455	94.929	82.026	99.718
731	88.228	78.494	94.948	82.025	99.689
731.5	88.236	78.546	94.966	82.015	99.653
732	88.256	78.604	94.996	82.017	99.71
732.5	88.272	78.665	95.022	82.008	99.655
733	88.289	78.726	95.056	81.987	99.687
733.5	88.307	78.771	95.079	81.971	99.781
734	88.307	78.808	95.096	81.976	99.697
734.5	88.312	78.843	95.107	81.981	99.75
735	88.326	78.888	95.132	81.984	99.762
735.5	88.338	78.927	95.152	81.985	99.831
736	88.347	78.965	95.162	81.986	99.801
736.5	88.359	79.01	95.183	81.985	99.64
737	88.376	79.055	95.21	81.985	99.638
737.5	88.388	79.097	95.228	81.956	99.75
738	88.406	79.139	95.256	81.938	99.755
738.5	88.419	79.164	95.267	81.925	99.708
739	88.418	79.185	95.279	81.919	99.721
739.5	88.421	79.208	95.291	81.919	99.714
740	88.435	79.25	95.319	81.927	99.697
740.5	88.449	79.286	95.344	81.945	99.763
741	88.466	79.331	95.363	81.972	99.712
741.5	88.474	79.371	95.388	81.98	99.666
742	88.485	79.405	95.404	81.95	99.653
742.5	88.49	79.429	95.414	81.898	99.677
743	88.492	79.449	95.426	81.842	99.677
743.5	88.487	79.46	95.434	81.774	99.643
744	88.49	79.478	95.446	81.731	99.692
744.5	88.498	79.498	95.461	81.686	99.71
745	88.518	79.537	95.49	81.634	99.653
745.5	88.534	79.565	95.512	81.608	99.735
746	88.555	79.593	95.533	81.587	99.756
746.5	88.569	79.622	95.552	81.566	99.687
747	88.583	79.64	95.57	81.555	99.775
747.5	88.595	79.655	95.579	81.541	99.648
748	88.601	79.669	95.597	81.505	99.639
748.5	88.611	79.676	95.615	81.446	99.695
749	88.633	79.697	95.644	81.428	99.711
749.5	88.647	79.709	95.673	81.387	99.739
750	88.672	79.738	95.708	81.33	99.76
750.5	88.679	79.746	95.725	81.301	99.669
751	88.68	79.735	95.731	81.259	99.783
751.5	88.681	79.734	95.731	81.228	99.689
752	88.702	79.749	95.761	81.206	99.599
752.5	88.718	79.761	95.781	81.161	99.684
753	88.724	79.774	95.799	81.107	99.715
753.5	88.738	79.782	95.815	81.055	99.602
754	88.766	79.807	95.856	81.002	99.711
754.5	88.774	79.818	95.88	80.973	99.717
755	88.798	79.836	95.902	80.971	99.733
755.5	88.797	79.827	95.907	80.992	99.689
756	88.787	79.805	95.889	81.019	99.727
756.5	88.787	79.799	95.893	81.042	99.621
757	88.813	79.809	95.929	81.076	99.546
757.5	88.818	79.797	95.949	81.095	99.691
758	88.826	79.792	95.958	81.089	99.754
758.5	88.848	79.787	95.976	81.066	99.697
759	88.874	79.799	96.014	80.993	99.717
759.5	88.885	79.799	96.035	80.952	99.739
760	88.905	79.805	96.065	80.902	99.785
760.5	88.904	79.804	96.089	80.844	99.77
761	88.917	79.817	96.119	80.773	99.844
761.5	88.922	79.831	96.143	80.712	99.67
762	88.934	79.838	96.164	80.668	99.735
762.5	88.934	79.823	96.175	80.628	99.762
763	88.941	79.813	96.172	80.569	99.653
763.5	88.941	79.788	96.167	80.541	99.634
764	88.935	79.778	96.163	80.509	99.714
764.5	88.932	79.753	96.155	80.482	99.719
765	88.925	79.747	96.163	80.445	99.724
765.5	88.927	79.752	96.182	80.406	99.704
766	88.951	79.777	96.221	80.35	99.8
766.5	88.966	79.787	96.239	80.301	99.663
767	88.992	79.806	96.282	80.236	99.679
767.5	88.997	79.804	96.305	80.179	99.627
768	88.99	79.791	96.314	80.133	99.679
768.5	88.981	79.773	96.322	80.096	99.726
769	89.013	79.792	96.362	80.042	99.754
769.5	89.015	79.777	96.366	79.986	99.667
770	88.993	79.775	96.364	79.936	99.706
770.5	88.965	79.747	96.332	79.889	99.781
771	88.932	79.72	96.304	79.83	99.792
771.5	88.891	79.67	96.257	79.775	99.678
772	88.847	79.632	96.216	79.723	99.671
772.5	88.781	79.57	96.148	79.691	99.641
773	88.73	79.513	96.097	79.681	99.656
773.5	88.68	79.467	96.061	79.645	99.711
774	88.668	79.448	96.051	79.602	99.678
774.5	88.622	79.412	96.013	79.557	99.738
775	88.582	79.396	95.987	79.523	99.756
775.5	88.555	79.377	95.963	79.485	99.695
776	88.563	79.394	95.981	79.446	99.739
776.5	88.579	79.399	95.991	79.419	99.809
777	88.613	79.433	96.024	79.376	99.777
777.5	88.636	79.444	96.048	79.321	99.692
778	88.655	79.453	96.084	79.267	99.679
778.5	88.635	79.442	96.087	79.217	99.696
779	88.608	79.422	96.064	79.174	99.692
779.5	88.575	79.412	96.038	79.117	99.624
780	88.561	79.411	96.027	79.066	99.648
780.5	88.551	79.424	96.028	78.997	99.763
781	88.579	79.46	96.051	78.963	99.762
781.5	88.602	79.487	96.067	78.924	99.767
782	88.625	79.524	96.098	78.863	99.802
782.5	88.634	79.547	96.113	78.818	99.753
783	88.647	79.57	96.142	78.774	99.722
783.5	88.646	79.583	96.137	78.763	99.678
784	88.642	79.589	96.138	78.748	99.751
784.5	88.643	79.6	96.13	78.738	99.627
785	88.661	79.616	96.143	78.722	99.697
785.5	88.654	79.622	96.14	78.681	99.685
786	88.647	79.624	96.132	78.67	99.654
786.5	88.634	79.617	96.125	78.619	99.756
787	88.62	79.634	96.142	78.572	99.706
787.5	88.606	79.647	96.151	78.519	99.68
788	88.6	79.673	96.165	78.453	99.756
788.5	88.603	79.698	96.165	78.397	99.778
789	88.596	79.713	96.175	78.362	99.785
789.5	88.604	79.741	96.162	78.349	99.727
790	88.626	79.789	96.186	78.319	99.675
790.5	88.634	79.819	96.191	78.287	99.597
791	88.644	79.854	96.208	78.277	99.525
791.5	88.664	79.88	96.226	78.249	99.751
792	88.69	79.933	96.272	78.23	99.725
792.5	88.699	79.953	96.292	78.197	99.671
793	88.704	79.976	96.293	78.152	99.722
793.5	88.7	79.985	96.286	78.113	99.587
794	88.699	80.007	96.292	78.097	99.619
794.5	88.704	80.031	96.281	78.107	99.636
795	88.706	80.064	96.294	78.105	99.685
795.5	88.685	80.079	96.282	78.099	99.77
796	88.676	80.096	96.275	78.098	99.781
796.5	88.671	80.106	96.254	78.097	99.59
797	88.68	80.136	96.262	78.08	99.655
797.5	88.67	80.156	96.251	78.054	99.635
798	88.68	80.198	96.258	78.022	99.66
798.5	88.682	80.233	96.265	77.986	99.734
799	88.698	80.283	96.279	77.954	99.697
799.5	88.698	80.306	96.272	77.945	99.683
800	88.708	80.336	96.28	77.913	99.734
800.5	88.694	80.35	96.279	77.874	99.692
801	88.695	80.376	96.279	77.844	99.734
801.5	88.703	80.392	96.286	77.827	99.646
802	88.719	80.421	96.297	77.812	99.688
802.5	88.722	80.452	96.308	77.829	99.634
803	88.756	80.505	96.345	77.837	99.703
803.5	88.756	80.537	96.341	77.835	99.609
804	88.75	80.566	96.332	77.844	99.745
804.5	88.745	80.573	96.32	77.864	99.57
805	88.748	80.598	96.31	77.847	99.604
805.5	88.725	80.618	96.295	77.849	99.607
806	88.709	80.641	96.274	77.821	99.664
806.5	88.692	80.655	96.265	77.804	99.686
807	88.691	80.697	96.258	77.784	99.811
807.5	88.696	80.737	96.27	77.768	99.777
808	88.717	80.8	96.3	77.721	99.656
808.5	88.722	80.851	96.307	77.698	99.708
809	88.738	80.9	96.319	77.682	99.675
809.5	88.756	80.937	96.329	77.701	99.611
810	88.781	80.99	96.339	77.704	99.62
810.5	88.784	81.024	96.332	77.725	99.617
811	88.786	81.039	96.305	77.718	99.609
811.5	88.782	81.06	96.289	77.742	99.585
812	88.79	81.101	96.288	77.765	99.69
812.5	88.794	81.128	96.283	77.764	99.612
813	88.798	81.169	96.291	77.761	99.701
813.5	88.8	81.2	96.283	77.759	99.635
814	88.801	81.227	96.274	77.764	99.599
814.5	88.795	81.248	96.269	77.777	99.639
815	88.796	81.277	96.269	77.779	99.679
815.5	88.789	81.289	96.251	77.784	99.6
816	88.784	81.301	96.229	77.801	99.676
816.5	88.78	81.322	96.218	77.827	99.53
817	88.782	81.354	96.215	77.854	99.627
817.5	88.797	81.386	96.217	77.848	99.55
818	88.823	81.436	96.234	77.84	99.621
818.5	88.851	81.486	96.245	77.86	99.561
819	88.877	81.536	96.263	77.866	99.591
819.5	88.904	81.579	96.275	77.861	99.837
820	88.935	81.631	96.304	77.881	99.756
820.5	88.959	81.66	96.306	77.903	99.662
821	88.963	81.689	96.298	77.946	99.689
821.5	88.964	81.71	96.28	77.952	99.719
822	88.967	81.721	96.261	77.966	99.789
822.5	88.971	81.741	96.246	77.98	99.726
823	88.984	81.77	96.246	77.986	99.683
823.5	88.998	81.801	96.239	78.009	99.634
824	89.012	81.829	96.252	78.018	99.698
824.5	89.028	81.847	96.25	78.054	99.669
825	89.027	81.867	96.252	78.101	99.727
825.5	89.013	81.863	96.236	78.13	99.79
826	88.999	81.868	96.212	78.151	99.818
826.5	88.991	81.879	96.197	78.151	99.601
827	88.994	81.889	96.187	78.166	99.675
827.5	88.996	81.914	96.185	78.181	99.755
828	89.005	81.94	96.183	78.181	99.805
828.5	89.017	81.97	96.185	78.189	99.78
829	89.038	82.007	96.208	78.216	99.768
829.5	89.058	82.035	96.211	78.257	99.735
830	89.065	82.066	96.207	78.287	99.714
830.5	89.075	82.084	96.212	78.297	99.666
831	89.094	82.106	96.215	78.308	99.627
831.5	89.111	82.127	96.221	78.327	99.664
832	89.131	82.144	96.226	78.368	99.68
832.5	89.135	82.149	96.22	78.396	99.587
833	89.14	82.156	96.205	78.416	99.649
833.5	89.136	82.155	96.194	78.452	99.676
834	89.12	82.142	96.161	78.496	99.674
834.5	89.096	82.129	96.115	78.535	99.804
835	89.068	82.118	96.075	78.539	99.713
835.5	89.045	82.108	96.045	78.538	99.746
836	89.045	82.106	96.027	78.553	99.795
836.5	89.049	82.108	96.011	78.557	99.664
837	89.053	82.122	96.01	78.588	99.616
837.5	89.055	82.132	96.002	78.606	99.681
838	89.076	82.163	96.007	78.649	99.763
838.5	89.075	82.168	95.998	78.69	99.718
839	89.064	82.164	95.966	78.745	99.73
839.5	89.057	82.166	95.938	78.791	99.643
840	89.043	82.156	95.909	78.823	99.571
840.5	89.033	82.16	95.883	78.868	99.643
841	89.044	82.163	95.875	78.919	99.639
841.5	89.053	82.164	95.871	78.934	99.759
842	89.06	82.169	95.871	78.988	99.834
842.5	89.062	82.165	95.861	79.019	99.67
843	89.066	82.168	95.858	79.035	99.687
843.5	89.067	82.166	95.852	79.038	99.545
844	89.065	82.169	95.838	79.048	99.416
844.5	89.067	82.171	95.822	79.066	99.619
845	89.055	82.162	95.783	79.1	99.606
845.5	89.052	82.16	95.765	79.133	99.926
846	89.056	82.164	95.754	79.17	99.882
846.5	89.066	82.167	95.755	79.207	99.672
847	89.08	82.163	95.746	79.281	99.749
847.5	89.089	82.164	95.741	79.325	99.652
848	89.103	82.181	95.748	79.321	99.636
848.5	89.118	82.2	95.751	79.356	99.673
849	89.127	82.206	95.73	79.433	99.741
849.5	89.141	82.208	95.703	79.54	99.886
850	89.155	82.208	95.668	79.653	99.737
850.5	89.166	82.208	95.635	79.763	99.753
851	89.16	82.204	95.597	79.887	99.676
851.5	89.156	82.195	95.56	79.994	99.704
852	89.159	82.182	95.528	80.085	99.702
852.5	89.153	82.18	95.5	80.138	99.747
853	89.139	82.177	95.479	80.132	99.784
853.5	89.119	82.163	95.446	80.152	99.801
854	89.101	82.137	95.406	80.189	99.848
854.5	89.093	82.133	95.384	80.229	99.775
855	89.089	82.134	95.376	80.259	99.811
855.5	89.085	82.141	95.363	80.303	99.852
856	89.087	82.145	95.364	80.359	99.787
856.5	89.11	82.159	95.368	80.394	99.701
857	89.145	82.18	95.392	80.448	99.72
857.5	89.174	82.199	95.412	80.477	99.741
858	89.195	82.209	95.417	80.506	99.648
858.5	89.211	82.214	95.414	80.546	99.752
859	89.214	82.203	95.405	80.583	99.765
859.5	89.206	82.21	95.38	80.62	99.806
860	89.186	82.201	95.35	80.657	99.776
860.5	89.174	82.202	95.324	80.707	99.75
861	89.175	82.199	95.304	80.762	99.741
861.5	89.188	82.208	95.298	80.811	99.722
862	89.198	82.225	95.298	80.871	99.667
862.5	89.218	82.235	95.297	80.896	99.696
863	89.225	82.223	95.281	80.937	99.659
863.5	89.234	82.226	95.276	80.989	99.739
864	89.246	82.221	95.274	81.025	99.724
864.5	89.244	82.23	95.253	81.058	99.768
865	89.236	82.224	95.233	81.105	99.819
865.5	89.241	82.226	95.217	81.139	99.697
866	89.237	82.218	95.198	81.176	99.676
866.5	89.238	82.22	95.184	81.219	99.798
867	89.233	82.218	95.162	81.249	99.724
867.5	89.237	82.202	95.14	81.277	99.718
868	89.229	82.178	95.104	81.322	99.64
868.5	89.226	82.172	95.092	81.37	99.82
869	89.22	82.155	95.074	81.424	99.802
869.5	89.223	82.152	95.048	81.461	99.709
870	89.225	82.16	95.038	81.499	99.713
870.5	89.235	82.169	95.027	81.528	99.655
871	89.238	82.172	95.006	81.57	99.628
871.5	89.252	82.192	94.999	81.621	99.773
872	89.262	82.204	94.983	81.67	99.717
872.5	89.284	82.213	94.984	81.729	99.733
873	89.289	82.22	94.962	81.786	99.618
873.5	89.29	82.222	94.957	81.841	99.693
874	89.296	82.211	94.937	81.897	99.641
874.5	89.318	82.214	94.93	81.938	99.675
875	89.324	82.219	94.925	81.961	99.673
875.5	89.339	82.218	94.923	81.991	99.764
876	89.359	82.241	94.923	82.023	99.681
876.5	89.364	82.258	94.932	82.064	99.751
877	89.359	82.256	94.91	82.097	99.746
877.5	89.354	82.257	94.889	82.139	99.66
878	89.321	82.241	94.843	82.18	99.616
878.5	89.3	82.221	94.804	82.218	99.845
879	89.286	82.195	94.756	82.266	99.77
879.5	89.281	82.183	94.721	82.308	99.795
880	89.292	82.178	94.694	82.331	99.739
880.5	89.316	82.193	94.692	82.378	99.714
881	89.332	82.218	94.691	82.432	99.663
881.5	89.342	82.235	94.684	82.488	99.686
882	89.35	82.231	94.672	82.553	99.683
882.5	89.359	82.241	94.663	82.613	99.803
883	89.344	82.232	94.647	82.657	99.74
883.5	89.353	82.233	94.639	82.698	99.697
884	89.363	82.235	94.621	82.733	99.646
884.5	89.383	82.252	94.625	82.762	99.828
885	89.415	82.277	94.637	82.791	99.745
885.5	89.443	82.3	94.653	82.827	99.894
886	89.461	82.316	94.647	82.879	99.809
886.5	89.469	82.335	94.638	82.917	99.784
887	89.464	82.324	94.611	82.962	99.758
887.5	89.448	82.322	94.587	82.992	99.818
888	89.425	82.305	94.547	83.034	99.723
888.5	89.42	82.305	94.513	83.076	99.796
889	89.42	82.312	94.486	83.11	99.737
889.5	89.423	82.315	94.472	83.149	99.793
890	89.413	82.308	94.44	83.185	99.712
890.5	89.422	82.308	94.429	83.221	99.687
891	89.452	82.329	94.442	83.277	99.667
891.5	89.47	82.339	94.447	83.315	99.669
892	89.46	82.328	94.401	83.37	99.674
892.5	89.455	82.335	94.384	83.431	99.746
893	89.46	82.343	94.351	83.496	99.695
893.5	89.469	82.367	94.336	83.541	99.776
894	89.477	82.38	94.325	83.57	99.741
894.5	89.474	82.379	94.308	83.601	99.731
895	89.447	82.365	94.265	83.636	99.747
895.5	89.454	82.373	94.263	83.653	99.79
896	89.468	82.38	94.279	83.683	99.737
896.5	89.482	82.378	94.275	83.714	99.722
897	89.478	82.38	94.251	83.76	99.706
897.5	89.49	82.395	94.246	83.814	99.725
898	89.511	82.418	94.233	83.874	99.743
898.5	89.518	82.44	94.234	83.926	99.695
899	89.498	82.434	94.196	83.964	99.695
899.5	89.502	82.442	94.174	84.015	99.801
900	89.497	82.445	94.142	84.067	99.744
900.5	89.509	82.463	94.128	84.1	99.781
901	89.509	82.467	94.117	84.135	99.759
901.5	89.535	82.482	94.116	84.171	99.659
902	89.551	82.504	94.123	84.205	99.656
902.5	89.579	82.525	94.125	84.226	99.641
903	89.599	82.543	94.117	84.264	99.572
903.5	89.599	82.551	94.101	84.302	99.767
904	89.583	82.538	94.063	84.346	99.748
904.5	89.589	82.542	94.038	84.391	99.787
905	89.569	82.535	93.994	84.439	99.69
905.5	89.559	82.544	93.964	84.494	99.762
906	89.557	82.553	93.943	84.535	99.732
906.5	89.575	82.577	93.931	84.581	99.658
907	89.577	82.599	93.92	84.613	99.622
907.5	89.59	82.618	93.904	84.625	99.721
908	89.593	82.632	93.89	84.649	99.624
908.5	89.598	82.644	93.874	84.68	99.716
909	89.594	82.64	93.849	84.72	99.641
909.5	89.578	82.632	93.819	84.76	99.693
910	89.547	82.608	93.762	84.805	99.554
910.5	89.535	82.608	93.74	84.859	99.726
911	89.535	82.602	93.716	84.902	99.704
911.5	89.545	82.614	93.711	84.951	99.754
912	89.545	82.62	93.703	84.998	99.714
912.5	89.557	82.644	93.694	85.028	99.665
913	89.571	82.665	93.687	85.033	99.672
913.5	89.595	82.702	93.685	85.058	99.793
914	89.627	82.738	93.688	85.086	99.719
914.5	89.647	82.776	93.695	85.126	99.809
915	89.665	82.81	93.694	85.178	99.787
915.5	89.681	82.839	93.697	85.235	99.691
916	89.668	82.832	93.665	85.27	99.638
916.5	89.668	82.85	93.656	85.331	99.806
917	89.672	82.865	93.642	85.385	99.744
917.5	89.673	82.885	93.617	85.419	99.648
918	89.667	82.884	93.576	85.434	99.667
918.5	89.67	82.898	93.545	85.467	99.64
919	89.676	82.91	93.52	85.489	99.661
919.5	89.677	82.928	93.492	85.523	99.752
920	89.669	82.937	93.464	85.561	99.767
920.5	89.661	82.936	93.424	85.598	99.747
921	89.621	82.913	93.369	85.616	99.717
921.5	89.613	82.935	93.354	85.664	99.72
922	89.634	82.974	93.353	85.684	99.697
922.5	89.658	83.001	93.346	85.697	99.819
923	89.653	83.001	93.319	85.721	99.746
923.5	89.67	83.022	93.31	85.757	99.762
924	89.688	83.06	93.31	85.776	99.717
924.5	89.705	83.092	93.312	85.803	99.753
925	89.716	83.109	93.304	85.824	99.713
925.5	89.728	83.113	93.297	85.856	99.815
926	89.7	83.1	93.256	85.887	99.765
926.5	89.698	83.108	93.228	85.934	99.685
927	89.705	83.137	93.21	85.969	99.652
927.5	89.702	83.146	93.184	86.005	99.717
928	89.666	83.141	93.138	86.051	99.609
928.5	89.662	83.167	93.115	86.093	99.685
929	89.659	83.198	93.107	86.144	99.633
929.5	89.668	83.223	93.103	86.181	99.688
930	89.675	83.232	93.083	86.199	99.654
930.5	89.684	83.246	93.069	86.219	99.77
931	89.677	83.243	93.039	86.259	99.725
931.5	89.699	83.257	93.032	86.288	99.644
932	89.715	83.299	93.03	86.318	99.557
932.5	89.733	83.334	93.026	86.346	99.667
933	89.738	83.366	93.001	86.381	99.695
933.5	89.756	83.411	92.998	86.41	99.73
934	89.771	83.457	93	86.462	99.776
934.5	89.795	83.486	92.993	86.481	99.758
935	89.798	83.514	92.962	86.505	99.696
935.5	89.8	83.543	92.931	86.522	99.741
936	89.774	83.536	92.888	86.548	99.661
936.5	89.755	83.541	92.847	86.569	99.619
937	89.728	83.543	92.814	86.601	99.585
937.5	89.72	83.552	92.795	86.638	99.752
938	89.707	83.555	92.76	86.67	99.692
938.5	89.72	83.578	92.755	86.716	99.876
939	89.746	83.619	92.754	86.759	99.827
939.5	89.772	83.648	92.759	86.789	99.767
940	89.787	83.676	92.745	86.816	99.791
940.5	89.79	83.704	92.711	86.843	99.698
941	89.764	83.695	92.662	86.873	99.669
941.5	89.759	83.713	92.634	86.925	99.71
942	89.765	83.731	92.632	86.956	99.704
942.5	89.78	83.768	92.632	86.988	99.745
943	89.784	83.796	92.632	87.01	99.712
943.5	89.805	83.835	92.64	87.058	99.705
944	89.818	83.874	92.636	87.087	99.693
944.5	89.821	83.905	92.637	87.113	99.671
945	89.818	83.923	92.608	87.147	99.645
945.5	89.808	83.942	92.564	87.207	99.686
946	89.799	83.945	92.518	87.249	99.709
946.5	89.802	83.974	92.499	87.312	99.733
947	89.803	83.982	92.478	87.345	99.704
947.5	89.797	84.013	92.467	87.388	99.749
948	89.806	84.035	92.462	87.382	99.754
948.5	89.815	84.058	92.448	87.409	99.792
949	89.819	84.091	92.438	87.409	99.803
949.5	89.83	84.126	92.428	87.433	99.69
950	89.821	84.159	92.399	87.472	99.634
950.5	89.82	84.191	92.376	87.516	99.579
951	89.823	84.231	92.358	87.54	99.61
951.5	89.816	84.257	92.346	87.592	99.732
952	89.808	84.267	92.319	87.61	99.75
952.5	89.806	84.291	92.307	87.643	99.726
953	89.808	84.301	92.274	87.629	99.64
953.5	89.81	84.329	92.253	87.666	99.783
954	89.815	84.352	92.233	87.668	99.657
954.5	89.828	84.379	92.224	87.719	99.686
955	89.848	84.431	92.223	87.75	99.725
955.5	89.872	84.487	92.233	87.777	99.692
956	89.9	84.535	92.236	87.82	99.753
956.5	89.924	84.581	92.242	87.857	99.751
957	89.94	84.609	92.236	87.892	99.824
957.5	89.953	84.638	92.221	87.922	99.616
958	89.947	84.658	92.192	87.935	99.747
958.5	89.951	84.68	92.171	87.971	99.541
959	89.94	84.669	92.133	87.997	99.583
959.5	89.943	84.681	92.121	88.075	99.691
960	89.945	84.702	92.106	88.111	99.615
960.5	89.946	84.724	92.091	88.148	99.608
961	89.937	84.74	92.055	88.189	99.596
961.5	89.946	84.766	92.049	88.206	99.736
962	89.969	84.808	92.054	88.222	99.635
962.5	89.999	84.868	92.059	88.232	99.745
963	90.019	84.921	92.062	88.253	99.806
963.5	90.05	84.964	92.064	88.287	99.632
964	90.057	84.98	92.045	88.338	99.525
964.5	90.066	85.009	92.034	88.381	99.722
965	90.069	85.023	92.013	88.417	99.551
965.5	90.065	85.038	91.982	88.446	99.687
966	90.041	85.032	91.929	88.459	99.564
966.5	90.041	85.04	91.912	88.489	99.611
967	90.049	85.067	91.901	88.488	99.707
967.5	90.055	85.093	91.888	88.496	99.571
968	90.061	85.112	91.882	88.504	99.628
968.5	90.089	85.154	91.887	88.526	99.831
969	90.108	85.184	91.887	88.56	99.808
969.5	90.14	85.232	91.906	88.586	99.667
970	90.177	85.268	91.923	88.635	99.6
970.5	90.196	85.295	91.922	88.667	99.641
971	90.199	85.294	91.891	88.707	99.551
971.5	90.195	85.306	91.872	88.771	99.708
972	90.172	85.311	91.841	88.806	99.751
972.5	90.165	85.331	91.822	88.859	99.821
973	90.17	85.344	91.81	88.896	99.787
973.5	90.19	85.377	91.801	88.94	99.671
974	90.217	85.398	91.801	89.005	99.803
974.5	90.244	85.433	91.807	89.045	99.669
975	90.27	85.453	91.81	89.077	99.678
975.5	90.289	85.466	91.801	89.095	99.633
976	90.288	85.464	91.786	89.107	99.62
976.5	90.279	85.466	91.774	89.116	99.704
977	90.258	85.465	91.748	89.16	99.704
977.5	90.261	85.48	91.74	89.217	99.735
978	90.28	85.5	91.741	89.206	99.738
978.5	90.301	85.525	91.735	89.219	99.647
979	90.326	85.55	91.735	89.262	99.637
979.5	90.341	85.564	91.719	89.302	99.748
980	90.34	85.554	91.689	89.361	99.74
980.5	90.34	85.553	91.67	89.423	99.881
981	90.34	85.567	91.661	89.474	99.808
981.5	90.336	85.565	91.648	89.524	99.761
982	90.316	85.562	91.613	89.614	99.744
982.5	90.318	85.567	91.595	89.669	99.838
983	90.326	85.581	91.574	89.695	99.727
983.5	90.327	85.585	91.562	89.735	99.817
984	90.341	85.599	91.555	89.779	99.784
984.5	90.347	85.597	91.538	89.812	99.954
985	90.331	85.586	91.514	89.84	99.917
985.5	90.338	85.591	91.506	89.855	99.688
986	90.354	85.611	91.511	89.878	99.582
986.5	90.349	85.607	91.5	89.902	99.764
987	90.344	85.608	91.481	89.93	99.687
987.5	90.349	85.587	91.455	89.949	99.674
988	90.334	85.566	91.414	89.982	99.624
988.5	90.313	85.54	91.378	90.014	99.673
989	90.295	85.525	91.332	90.044	99.61
989.5	90.264	85.493	91.292	90.074	99.699
990	90.216	85.452	91.235	90.128	99.673
990.5	90.201	85.443	91.199	90.175	99.715
991	90.213	85.463	91.206	90.212	99.775
991.5	90.233	85.483	91.215	90.244	99.796
992	90.263	85.507	91.244	90.235	99.72
992.5	90.294	85.515	91.26	90.247	99.545
993	90.326	85.547	91.269	90.266	99.56
993.5	90.331	85.55	91.24	90.271	99.609
994	90.298	85.504	91.18	90.284	99.558
994.5	90.267	85.485	91.133	90.301	99.764
995	90.233	85.467	91.084	90.363	99.72
995.5	90.224	85.461	91.049	90.409	99.627
996	90.225	85.462	91.034	90.415	99.632
996.5	90.231	85.458	91.026	90.437	99.746
997	90.249	85.456	91.024	90.448	99.729
997.5	90.277	85.462	91.037	90.467	99.693
998	90.319	85.492	91.05	90.464	99.765
998.5	90.32	85.465	91.011	90.445	99.739
999	90.287	85.426	90.972	90.437	99.777
999.5	90.278	85.44	90.959	90.454	99.725
1000	90.266	85.438	90.944	90.514	99.676
1000.5	90.26	85.427	90.924	90.553	99.619
1001	90.238	85.413	90.896	90.583	99.586
1001.5	90.236	85.408	90.888	90.621	99.646
1002	90.243	85.408	90.877	90.653	99.663
1002.5	90.26	85.426	90.888	90.658	99.572
1003	90.296	85.454	90.9	90.66	99.547
1003.5	90.316	85.454	90.893	90.636	99.608
1004	90.314	85.448	90.867	90.615	99.638
1004.5	90.317	85.445	90.842	90.645	99.666
1005	90.315	85.449	90.827	90.678	99.776
1005.5	90.334	85.461	90.826	90.709	99.762
1006	90.325	85.457	90.796	90.71	99.705
1006.5	90.335	85.462	90.78	90.754	99.642
1007	90.343	85.481	90.769	90.765	99.623
1007.5	90.366	85.511	90.782	90.802	99.65
1008	90.4	85.548	90.805	90.832	99.667
1008.5	90.423	85.569	90.815	90.853	99.73
1009	90.409	85.548	90.782	90.894	99.789
1009.5	90.416	85.542	90.778	90.919	99.624
1010	90.419	85.54	90.772	90.951	99.569
1010.5	90.437	85.548	90.775	90.972	99.556
1011	90.457	85.56	90.772	90.971	99.702
1011.5	90.484	85.577	90.771	90.997	99.818
1012	90.509	85.595	90.784	90.976	99.78
1012.5	90.544	85.616	90.8	90.993	99.596
1013	90.556	85.625	90.803	91.016	99.654
1013.5	90.564	85.619	90.806	91.035	99.689
1014	90.575	85.615	90.796	91.074	99.707
1014.5	90.591	85.613	90.792	91.077	99.742
1015	90.589	85.592	90.776	91.108	99.607
1015.5	90.614	85.606	90.78	91.138	99.737
1016	90.665	85.633	90.816	91.169	99.681
1016.5	90.68	85.632	90.809	91.197	99.674
1017	90.674	85.598	90.774	91.236	99.585
1017.5	90.664	85.575	90.747	91.266	99.676
1018	90.649	85.553	90.729	91.289	99.737
1018.5	90.642	85.54	90.715	91.291	99.832
1019	90.637	85.529	90.684	91.295	99.795
1019.5	90.614	85.502	90.658	91.284	99.563
1020	90.614	85.505	90.663	91.272	99.671
1020.5	90.643	85.528	90.683	91.281	99.561
1021	90.678	85.552	90.714	91.279	99.481
1021.5	90.671	85.537	90.691	91.301	99.599
1022	90.673	85.516	90.661	91.34	99.665
1022.5	90.668	85.495	90.652	91.356	99.819
1023	90.656	85.457	90.625	91.398	99.688
1023.5	90.637	85.418	90.595	91.437	99.672
1024	90.629	85.376	90.554	91.461	99.693
1024.5	90.629	85.361	90.536	91.503	99.738
1025	90.651	85.37	90.547	91.54	99.687
1025.5	90.676	85.375	90.56	91.562	99.774
1026	90.704	85.392	90.57	91.596	99.731
1026.5	90.717	85.392	90.563	91.632	99.708
1027	90.724	85.393	90.552	91.671	99.634
1027.5	90.706	85.363	90.531	91.694	99.856
1028	90.735	85.376	90.54	91.723	99.713
1028.5	90.743	85.376	90.536	91.725	99.734
1029	90.698	85.326	90.469	91.738	99.71
1029.5	90.66	85.28	90.41	91.76	99.754
1030	90.625	85.237	90.369	91.763	99.808
1030.5	90.606	85.211	90.344	91.744	99.792
1031	90.6	85.199	90.319	91.767	99.746
1031.5	90.604	85.189	90.307	91.78	99.779
1032	90.622	85.183	90.293	91.78	99.635
1032.5	90.662	85.205	90.316	91.773	99.66
1033	90.739	85.265	90.385	91.766	99.706
1033.5	90.749	85.267	90.389	91.746	99.654
1034	90.722	85.217	90.347	91.769	99.633
1034.5	90.72	85.197	90.337	91.785	99.838
1035	90.742	85.206	90.345	91.792	99.855
1035.5	90.721	85.181	90.321	91.795	99.81
1036	90.698	85.164	90.281	91.826	99.691
1036.5	90.684	85.156	90.251	91.834	99.602
1037	90.679	85.146	90.225	91.844	99.633
1037.5	90.673	85.145	90.219	91.842	99.817
1038	90.658	85.133	90.214	91.824	99.857
1038.5	90.652	85.119	90.196	91.802	99.541
1039	90.648	85.096	90.185	91.815	99.681
1039.5	90.667	85.116	90.198	91.805	99.508
1040	90.698	85.135	90.202	91.79	99.489
1040.5	90.693	85.128	90.193	91.783	99.653
1041	90.704	85.153	90.189	91.783	99.693
1041.5	90.729	85.183	90.193	91.787	99.59
1042	90.774	85.226	90.214	91.792	99.62
1042.5	90.813	85.256	90.23	91.776	99.768
1043	90.822	85.264	90.22	91.755	99.708
1043.5	90.838	85.269	90.215	91.761	99.612
1044	90.842	85.281	90.206	91.758	99.525
1044.5	90.832	85.285	90.198	91.744	99.655
1045	90.818	85.277	90.186	91.741	99.677
1045.5	90.822	85.277	90.198	91.763	99.589
1046	90.837	85.304	90.213	91.798	99.687
1046.5	90.854	85.315	90.218	91.836	99.761
1047	90.867	85.326	90.212	91.863	99.817
1047.5	90.869	85.312	90.197	91.9	99.723
1048	90.855	85.282	90.172	91.922	99.707
1048.5	90.868	85.278	90.173	91.925	99.73
1049	90.889	85.288	90.17	91.911	99.811
1049.5	90.915	85.287	90.18	91.872	99.755
1050	90.941	85.293	90.196	91.849	99.699
1050.5	90.966	85.318	90.225	91.805	99.616
1051	90.999	85.359	90.25	91.747	99.612
1051.5	91.003	85.378	90.258	91.711	99.47
1052	91.004	85.393	90.253	91.692	99.665
1052.5	91.004	85.395	90.244	91.696	99.757
1053	91.011	85.394	90.246	91.707	99.724
1053.5	91.013	85.382	90.235	91.738	99.725
1054	91.009	85.354	90.21	91.781	99.749
1054.5	91.002	85.311	90.186	91.829	99.826
1055	91.001	85.279	90.161	91.878	99.778
1055.5	90.981	85.26	90.146	91.888	99.772
1056	90.97	85.228	90.117	91.897	99.685
1056.5	90.927	85.192	90.074	91.913	99.822
1057	90.891	85.156	90.025	91.909	99.806
1057.5	90.861	85.131	89.975	91.915	99.79
1058	90.839	85.108	89.941	91.915	99.781
1058.5	90.804	85.069	89.903	91.899	99.814
1059	90.811	85.055	89.892	91.898	99.846
1059.5	90.817	85.04	89.878	91.927	99.646
1060	90.811	85.019	89.858	91.936	99.614
1060.5	90.824	85.019	89.859	91.904	99.763
1061	90.85	85.038	89.867	91.88	99.788
1061.5	90.872	85.055	89.867	91.836	99.829
1062	90.901	85.067	89.875	91.811	99.819
1062.5	90.915	85.098	89.884	91.824	99.825
1063	90.937	85.124	89.892	91.818	99.779
1063.5	90.934	85.137	89.879	91.811	99.749
1064	90.928	85.146	89.869	91.812	99.811
1064.5	90.899	85.123	89.838	91.8	99.738
1065	90.855	85.091	89.801	91.78	99.736
1065.5	90.858	85.087	89.792	91.723	99.587
1066	90.841	85.092	89.78	91.687	99.686
1066.5	90.854	85.091	89.773	91.67	99.622
1067	90.863	85.092	89.767	91.629	99.756
1067.5	90.868	85.114	89.776	91.628	99.748
1068	90.885	85.131	89.779	91.59	99.811
1068.5	90.89	85.15	89.782	91.591	99.603
1069	90.917	85.187	89.814	91.571	99.756
1069.5	90.962	85.228	89.849	91.539	99.804
1070	91.003	85.268	89.876	91.53	99.764
1070.5	91.015	85.288	89.894	91.527	99.67
1071	91	85.284	89.88	91.527	99.727
1071.5	91.006	85.292	89.87	91.526	99.768
1072	91.005	85.3	89.849	91.498	99.672
1072.5	91.014	85.318	89.838	91.49	99.832
1073	91.013	85.327	89.823	91.454	99.818
1073.5	91.037	85.354	89.836	91.455	99.671
1074	91.063	85.38	89.85	91.414	99.735
1074.5	91.086	85.411	89.857	91.362	99.523
1075	91.102	85.433	89.866	91.335	99.59
1075.5	91.104	85.444	89.878	91.263	99.684
1076	91.111	85.454	89.895	91.205	99.748
1076.5	91.13	85.476	89.926	91.172	99.95
1077	91.148	85.499	89.928	91.208	99.944
1077.5	91.184	85.533	89.954	91.188	99.679
1078	91.221	85.571	89.984	91.183	99.647
1078.5	91.247	85.594	89.987	91.164	99.643
1079	91.245	85.581	89.972	91.133	99.589
1079.5	91.252	85.579	89.949	91.108	99.789
1080	91.245	85.561	89.932	91.106	99.859
1080.5	91.232	85.542	89.915	91.057	99.69
1081	91.238	85.54	89.925	91.051	99.724
1081.5	91.232	85.528	89.917	91.068	99.761
1082	91.212	85.502	89.894	91.124	99.754
1082.5	91.222	85.519	89.899	91.103	99.72
1083	91.249	85.551	89.914	91.107	99.663
1083.5	91.243	85.573	89.898	91.056	99.841
1084	91.215	85.552	89.88	91.016	99.724
1084.5	91.217	85.536	89.849	90.999	99.662
1085	91.211	85.535	89.851	90.997	99.536
1085.5	91.21	85.525	89.855	90.985	99.634
1086	91.232	85.551	89.867	90.993	99.699
1086.5	91.209	85.53	89.833	91.014	99.726
1087	91.149	85.466	89.78	91.027	99.777
1087.5	91.116	85.448	89.727	91.022	99.731
1088	91.079	85.418	89.676	90.982	99.743
1088.5	91.041	85.407	89.64	90.914	99.753
1089	91.039	85.4	89.637	90.858	99.727
1089.5	91.057	85.403	89.635	90.821	99.744
1090	91.078	85.434	89.658	90.794	99.812
1090.5	91.09	85.447	89.676	90.776	99.744
1091	91.098	85.478	89.68	90.765	99.722
1091.5	91.098	85.454	89.661	90.768	99.655
1092	91.05	85.409	89.626	90.733	99.633
1092.5	91.033	85.382	89.594	90.71	99.779
1093	91.025	85.356	89.56	90.653	99.777
1093.5	91.033	85.364	89.573	90.602	99.762
1094	91.063	85.389	89.602	90.527	99.8
1094.5	91.081	85.388	89.621	90.458	99.769
1095	91.118	85.426	89.635	90.393	99.717
1095.5	91.114	85.448	89.649	90.354	99.769
1096	91.098	85.441	89.64	90.307	99.899
1096.5	91.106	85.438	89.63	90.265	99.657
1097	91.103	85.45	89.621	90.22	99.66
1097.5	91.099	85.453	89.607	90.189	99.824
1098	91.086	85.439	89.585	90.16	99.858
1098.5	91.069	85.418	89.558	90.136	99.668
1099	91.047	85.39	89.526	90.116	99.684
1099.5	91.022	85.355	89.489	90.1	99.79
1100	90.993	85.313	89.448	90.089	99.834

## Sheet: Fig 2a
Voltage (V)	Current (mA mg-1)
	1st	2nd	3rd	4th
3.05	-0.00269	--	--	--
3.049	-0.0027	--	--	--
3.048	-0.0027	--	--	--
3.047	-0.0027	--	--	--
3.046	-0.00271	--	--	--
3.045	-0.00272	--	--	--
3.044	-0.00272	--	--	--
3.043	-0.00272	--	--	--
3.042	-0.00273	--	--	--
3.041	-0.00273	--	--	--
3.04	-0.00274	--	--	--
3.039	-0.00275	--	--	--
3.038	-0.00275	--	--	--
3.037	-0.00275	--	--	--
3.036	-0.00276	--	--	--
3.035	-0.00276	--	--	--
3.034	-0.00277	--	--	--
3.033	-0.00277	--	--	--
3.032	-0.00277	--	--	--
3.031	-0.00278	--	--	--
3.03	-0.00278	--	--	--
3.029	-0.00279	--	--	--
3.028	-0.0028	--	--	--
3.027	-0.0028	--	--	--
3.026	-0.0028	--	--	--
3.025	-0.00281	--	--	--
3.024	-0.00281	--	--	--
3.023	-0.00282	--	--	--
3.022	-0.00282	--	--	--
3.021	-0.00283	--	--	--
3.02	-0.00283	--	--	--
3.019	-0.00284	--	--	--
3.018	-0.00284	--	--	--
3.017	-0.00285	--	--	--
3.016	-0.00285	--	--	--
3.015	-0.00286	--	--	--
3.014	-0.00286	--	--	--
3.013	-0.00287	--	--	--
3.012	-0.00288	--	--	--
3.011	-0.00288	--	--	--
3.01	-0.00289	--	--	--
3.009	-0.00289	--	--	--
3.008	-0.0029	--	--	--
3.007	-0.00291	--	--	--
3.006	-0.00291	--	--	--
3.005	-0.00292	--	--	--
3.004	-0.00292	--	--	--
3.003	-0.00293	--	--	--
3.002	-0.00294	--	--	--
3.001	-0.00294	--	--	--
3	-0.00295	0.04689	0.05781	0.08104
2.999	-0.00296	0.04649	0.05745	0.0733
2.998	-0.00296	0.04608	0.0567	0.07162
2.997	-0.00297	0.04579	0.05653	0.07406
2.996	-0.00298	0.04549	0.05681	0.07411
2.995	-0.00298	0.04492	0.05664	0.07243
2.994	-0.00299	0.04504	0.05577	0.07255
2.993	-0.003	0.04451	0.0574	0.07151
2.992	-0.003	0.04428	0.05566	0.07058
2.991	-0.00301	0.04398	0.05513	0.06936
2.99	-0.00302	0.04423	0.06072	0.06826
2.989	-0.00303	0.04358	0.05443	0.07092
2.988	-0.00303	0.04342	0.05449	0.06977
2.987	-0.00304	0.04317	0.05415	0.06883
2.986	-0.00305	0.043	0.05404	0.07123
2.985	-0.00306	0.04272	0.05317	0.06925
2.984	-0.00306	0.04266	0.05247	0.07134
2.983	-0.00307	0.04225	0.05166	0.07017
2.982	-0.00308	0.04219	0.05153	0.07
2.981	-0.00309	0.04177	0.05113	0.06808
2.98	-0.00309	0.04177	0.05125	0.06785
2.979	-0.0031	0.04177	0.05072	0.07075
2.978	-0.00311	0.04121	0.05032	0.06664
2.977	-0.00312	0.04102	0.05102	0.06774
2.976	-0.00313	0.04026	0.04985	0.06709
2.975	-0.00313	0.03998	0.0494	0.06891
2.974	-0.00314	0.03992	0.04915	0.06634
2.973	-0.00315	0.03945	0.04898	0.06443
2.972	-0.00316	0.03923	0.0487	0.06553
2.971	-0.00317	0.03894	0.04845	0.06506
2.97	-0.00318	0.03875	0.04904	0.065
2.969	-0.00319	0.03894	0.04794	0.0653
2.968	-0.00319	0.03853	0.04783	0.0624
2.967	-0.0032	0.03836	0.04764	0.06228
2.966	-0.00321	0.03813	0.04753	0.06234
2.965	-0.00322	0.03794	0.0477	0.06228
2.964	-0.00323	0.03772	0.04758	0.06298
2.963	-0.00324	0.03749	0.04713	0.06053
2.962	-0.00324	0.03725	0.04672	0.06443
2.961	-0.00325	0.03708	0.04643	0.06111
2.96	-0.00326	0.03691	0.04649	0.06326
2.959	-0.00327	0.03674	0.04625	0.06117
2.958	-0.00328	0.03662	0.04579	0.06147
2.957	-0.00329	0.03638	0.04672	0.05966
2.956	-0.0033	0.03621	0.04555	0.05983
2.955	-0.00331	0.03609	0.04579	0.06628
2.954	-0.00332	0.03592	0.04538	0.06628
2.953	-0.00332	0.03581	0.04562	0.07732
2.952	-0.00333	0.03557	0.04498	0.06715
2.951	-0.00334	0.0354	0.04532	0.0653
2.95	-0.00335	0.03534	0.04521	0.06058
2.949	-0.00336	0.03517	0.04468	0.0596
2.948	-0.00337	0.03506	0.04596	0.06726
2.947	-0.00338	0.03487	0.04487	0.06321
2.946	-0.00339	0.0347	0.04487	0.05642
2.945	-0.00339	0.03458	0.04806	0.05543
2.944	-0.0034	0.03442	0.0426	0.05462
2.943	-0.00341	0.0343	0.04242	0.05438
2.942	-0.00342	0.03411	0.04213	0.05387
2.941	-0.00343	0.03406	0.04213	0.05443
2.94	-0.00344	0.03389	0.04219	0.05455
2.939	-0.00345	0.03377	0.04202	0.05392
2.938	-0.00346	0.03366	0.04155	0.05415
2.937	-0.00347	0.03377	0.0416	0.0556
2.936	-0.00348	0.03336	0.04132	0.05253
2.935	-0.00349	0.03313	0.04126	0.05189
2.934	-0.0035	0.03302	0.04121	0.05311
2.933	-0.0035	0.03291	0.04085	0.05304
2.932	-0.00351	0.03279	0.04068	0.05409
2.931	-0.00352	0.0326	0.04062	0.05374
2.93	-0.00353	0.03255	0.04085	0.05242
2.929	-0.00354	0.03238	0.0404	0.05311
2.928	-0.00355	0.03238	0.04015	0.05153
2.927	-0.00356	0.03215	0.0394	0.0513
2.926	-0.00357	0.03204	0.03992	0.0534
2.925	-0.00358	0.03196	0.03911	0.04926
2.924	-0.00359	0.03185	0.03883	0.04926
2.923	-0.00359	0.03196	0.03889	0.0494
2.922	-0.00361	0.03162	0.03883	0.05096
2.921	-0.00362	0.03191	0.03889	0.04996
2.92	-0.00362	0.03157	0.03858	0.04979
2.919	-0.00363	0.03151	0.03911	0.04968
2.918	-0.00364	0.03145	0.03945	0.05292
2.917	-0.00365	0.03134	0.03917	0.05706
2.916	-0.00366	0.03115	0.03883	0.05398
2.915	-0.00367	0.03098	0.03894	0.05021
2.914	-0.00368	0.03092	0.03894	0.04951
2.913	-0.00369	0.03081	0.03917	0.05009
2.912	-0.0037	0.0307	0.03847	0.04915
2.911	-0.00371	0.03058	0.03928	0.04783
2.91	-0.00372	0.03045	0.03858	0.04666
2.909	-0.00373	0.03028	0.03719	0.04834
2.908	-0.00374	0.03017	0.03858	0.04608
2.907	-0.00375	0.03011	0.03738	0.04509
2.906	-0.00376	0.02994	0.03732	0.04504
2.905	-0.00377	0.02989	0.03719	0.0463
2.904	-0.00378	0.02977	0.03708	0.0473
2.903	-0.00379	0.02958	0.03738	0.04719
2.902	-0.0038	0.02953	0.03649	0.04562
2.901	-0.00381	0.02947	0.03657	0.04619
2.9	-0.00382	0.0293	0.03604	0.04474
2.899	-0.00383	0.02919	0.03598	0.04521
2.898	-0.00384	0.02908	0.03632	0.0437
2.897	-0.00385	0.02902	0.03668	0.04445
2.896	-0.00386	0.02889	0.038	0.04364
2.895	-0.00387	0.02877	0.03725	0.04445
2.894	-0.00388	0.02872	0.03708	0.043
2.893	-0.0039	0.02855	0.03657	0.04277
2.892	-0.0039	0.02843	0.03657	0.04213
2.891	-0.00391	0.02832	0.03685	0.0416
2.89	-0.00392	0.02819	0.03657	0.04132
2.889	-0.00394	0.02813	0.03604	0.04138
2.888	-0.00395	0.02802	0.03545	0.04289
2.887	-0.00396	0.02796	0.03534	0.04219
2.886	-0.00397	0.02785	0.03487	0.04202
2.885	-0.00398	0.02779	0.03626	0.04166
2.884	-0.00399	0.02762	0.03481	0.04277
2.883	-0.004	0.02757	0.03411	0.0416
2.882	-0.00401	0.02743	0.03411	0.04115
2.881	-0.00402	0.02732	0.03417	0.04196
2.88	-0.00403	0.02726	0.034	0.04177
2.879	-0.00405	0.02715	0.0336	0.04096
2.878	-0.00406	0.02721	0.03336	0.04185
2.877	-0.00407	0.02704	0.03319	0.04253
2.876	-0.00408	0.02692	0.03308	0.0404
2.875	-0.00409	0.02692	0.03347	0.04196
2.874	-0.0041	0.02692	0.03291	0.04015
2.873	-0.00412	0.02674	0.03279	0.03934
2.872	-0.00413	0.02668	0.03255	0.0426
2.871	-0.00414	0.02657	0.03285	0.03889
2.87	-0.00415	0.02653	0.03291	0.0394
2.869	-0.00416	0.02645	0.03355	0.03917
2.868	-0.00418	0.02638	0.03238	0.03923
2.867	-0.00419	0.02634	0.03232	0.03883
2.866	-0.0042	0.02628	0.0326	0.03766
2.865	-0.00421	0.02619	0.03272	0.03743
2.864	-0.00422	0.02608	0.03325	0.03732
2.863	-0.00424	0.02598	0.03279	0.03783
2.862	-0.00425	0.02592	0.03232	0.03772
2.861	-0.00426	0.02594	0.03204	0.03813
2.86	-0.00427	0.02594	0.03174	0.03945
2.859	-0.00428	0.02587	0.03179	0.04045
2.858	-0.0043	0.02574	0.03115	0.03911
2.857	-0.00431	0.0256	0.03081	0.03875
2.856	-0.00432	0.02551	0.03092	0.039
2.855	-0.00433	0.02547	0.03134	0.03789
2.854	-0.00435	0.02545	0.0314	0.03889
2.853	-0.00436	0.02543	0.03121	0.03808
2.852	-0.00437	0.02528	0.03087	0.03875
2.851	-0.00439	0.02517	0.03081	0.03875
2.85	-0.0044	0.02506	0.03075	0.03875
2.849	-0.00441	0.02496	0.03045	0.0387
2.848	-0.00442	0.02491	0.03034	0.03864
2.847	-0.00444	0.02483	0.03017	0.03825
2.846	-0.00445	0.02477	0.03034	0.03951
2.845	-0.00446	0.0247	0.03023	0.03911
2.844	-0.00447	0.02464	0.03006	0.03649
2.843	-0.00449	0.0246	0.03006	0.03719
2.842	-0.0045	0.02453	0.03011	0.03685
2.841	-0.00451	0.02445	0.0304	0.03755
2.84	-0.00453	0.02436	0.03053	0.03657
2.839	-0.00454	0.02425	0.03	0.03643
2.838	-0.00455	0.02419	0.0297	0.03551
2.837	-0.00456	0.02411	0.02958	0.03638
2.836	-0.00458	0.02408	0.02964	0.03587
2.835	-0.00459	0.02404	0.0293	0.0347
2.834	-0.0046	0.02396	0.02913	0.03492
2.833	-0.00461	0.02391	0.02902	0.03506
2.832	-0.00463	0.02389	0.02894	0.03458
2.831	-0.00464	0.02383	0.02919	0.03738
2.83	-0.00465	0.02377	0.02919	0.03523
2.829	-0.00466	0.02374	0.03958	0.03557
2.828	-0.00468	0.02362	0.03574	0.03574
2.827	-0.00469	0.02355	0.02977	0.03557
2.826	-0.0047	0.02349	0.02902	0.03557
2.825	-0.00471	0.02343	0.02843	0.03498
2.824	-0.00473	0.02336	0.02832	0.03417
2.823	-0.00474	0.02328	0.02826	0.0336
2.822	-0.00475	0.02325	0.02808	0.03377
2.821	-0.00477	0.02321	0.02785	0.03342
2.82	-0.00478	0.02313	0.02779	0.03325
2.819	-0.00479	0.02309	0.02796	0.03383
2.818	-0.0048	0.023	0.02779	0.0333
2.817	-0.00482	0.02292	0.02768	0.0336
2.816	-0.00483	0.02287	0.02757	0.03325
2.815	-0.00484	0.02281	0.02743	0.03342
2.814	-0.00485	0.02275	0.02779	0.03528
2.813	-0.00486	0.02274	0.02791	0.03442
2.812	-0.00488	0.02266	0.02721	0.03355
2.811	-0.00489	0.02258	0.02751	0.03325
2.81	-0.0049	0.02251	0.02732	0.04068
2.809	-0.00492	0.02245	0.02721	0.0326
2.808	-0.00493	0.02238	0.02726	0.03279
2.807	-0.00494	0.0223	0.02704	0.03749
2.806	-0.00495	0.02232	0.02698	0.03168
2.805	-0.00496	0.02223	0.02692	0.03883
2.804	-0.00498	0.02215	0.02692	0.03209
2.803	-0.00499	0.02209	0.02698	0.03168
2.802	-0.005	0.02202	0.02681	0.03196
2.801	-0.00502	0.022	0.02681	0.03232
2.8	-0.00503	0.02192	0.02662	0.03272
2.799	-0.00504	0.02191	0.02687	0.03232
2.798	-0.00505	0.02183	0.02692	0.03266
2.797	-0.00507	0.02174	0.02681	0.03458
2.796	-0.00508	0.02166	0.02698	0.03162
2.795	-0.00509	0.02162	0.02662	0.03109
2.794	-0.00511	0.0216	0.02634	0.03179
2.793	-0.00512	0.02155	0.02621	0.03098
2.792	-0.00513	0.02153	0.02647	0.03128
2.791	-0.00514	0.02149	0.02625	0.03115
2.79	-0.00516	0.02147	0.02634	0.03092
2.789	-0.00517	0.02145	0.02608	0.03691
2.788	-0.00518	0.0214	0.02589	0.02958
2.787	-0.0052	0.02125	0.02611	0.03045
2.786	-0.00521	0.02119	0.02617	0.03064
2.785	-0.00522	0.02119	0.02626	0.02953
2.784	-0.00524	0.02119	0.026	0.03121
2.783	-0.00525	0.02236	0.02577	0.03017
2.782	-0.00526	0.02108	0.02583	0.03006
2.781	-0.00528	0.02089	0.02557	0.0297
2.78	-0.00529	0.02081	0.02591	0.02902
2.779	-0.00531	0.02077	0.02581	0.02947
2.778	-0.00532	0.02074	0.02634	0.02889
2.777	-0.00533	0.02068	0.02521	0.038
2.776	-0.00535	0.02064	0.02515	0.03045
2.775	-0.00536	0.0206	0.02521	0.02964
2.774	-0.00537	0.02055	0.02542	0.02942
2.773	-0.00539	0.02047	0.02517	0.02936
2.772	-0.0054	0.02042	0.02513	0.02936
2.771	-0.00541	0.02036	0.02487	0.0286
2.77	-0.00543	0.02034	0.0254	0.02866
2.769	-0.00544	0.02026	0.02496	0.02902
2.768	-0.00545	0.0203	0.02479	0.02894
2.767	-0.00547	0.02026	0.02464	0.02942
2.766	-0.00548	0.02021	0.02455	0.02953
2.765	-0.0055	0.02013	0.02474	0.02983
2.764	-0.00551	0.02002	0.02498	0.02802
2.763	-0.00552	0.01998	0.02474	0.02796
2.762	-0.00554	0.01989	0.02462	0.02796
2.761	-0.00555	0.01985	0.0244	0.02808
2.76	-0.00557	0.01977	0.02419	0.02832
2.759	-0.00558	0.01972	0.02408	0.02902
2.758	-0.00559	0.01964	0.02419	0.02751
2.757	-0.00561	0.01958	0.02426	0.02872
2.756	-0.00562	0.01953	0.0243	0.02791
2.755	-0.00564	0.01947	0.02428	0.02692
2.754	-0.00565	0.01942	0.02396	0.02757
2.753	-0.00566	0.0194	0.024	0.02826
2.752	-0.00568	0.01936	0.02392	0.02779
2.751	-0.0057	0.01932	0.02385	0.02843
2.75	-0.00572	0.01928	0.02383	0.02681
2.749	-0.00573	0.01923	0.02419	0.02681
2.748	-0.00574	0.01917	0.02419	0.02698
2.747	-0.00576	0.01908	0.02381	0.02668
2.746	-0.00577	0.019	0.02385	0.02709
2.745	-0.00578	0.01896	0.02351	0.02721
2.744	-0.0058	0.01892	0.02351	0.02662
2.743	-0.00581	0.01889	0.02328	0.02657
2.742	-0.00582	0.01883	0.02306	0.02651
2.741	-0.00584	0.01875	0.02275	0.02668
2.74	-0.00585	0.01871	0.02281	0.02704
2.739	-0.00587	0.01866	0.02264	0.02628
2.738	-0.00589	0.01864	0.02258	0.02587
2.737	-0.0059	0.01861	0.02245	0.02609
2.736	-0.00592	0.01855	0.02272	0.02577
2.735	-0.00593	0.0185	0.0267	0.02606
2.734	-0.00594	0.01843	0.02217	0.02653
2.733	-0.00596	0.01837	0.02208	0.02666
2.732	-0.00597	0.01833	0.02211	0.02653
2.731	-0.00599	0.01828	0.02213	0.02566
2.73	-0.006	0.01823	0.02219	0.02532
2.729	-0.00602	0.01818	0.02242	0.02494
2.728	-0.00603	0.01816	0.0223	0.02449
2.727	-0.00604	0.01815	0.02217	0.02491
2.726	-0.00606	0.01811	0.02209	0.02515
2.725	-0.00608	0.01807	0.0223	0.02498
2.724	-0.00609	0.01803	0.02221	0.02492
2.723	-0.0061	0.01799	0.02211	0.02534
2.722	-0.00612	0.01793	0.02185	0.02458
2.721	-0.00613	0.01788	0.02204	0.02438
2.72	-0.00615	0.01781	0.02196	0.02438
2.719	-0.00616	0.01779	0.02198	0.02406
2.718	-0.00617	0.01775	0.02185	0.02425
2.717	-0.00618	0.01772	0.02179	0.02445
2.716	-0.0062	0.01768	0.02174	0.02585
2.715	-0.00622	0.01765	0.02164	0.02391
2.714	-0.00624	0.01762	0.02177	0.02436
2.713	-0.00624	0.0176	0.02187	0.02532
2.712	-0.00626	0.01757	0.02147	0.02458
2.711	-0.00628	0.0175	0.02143	0.02434
2.71	-0.00629	0.01746	0.02153	0.0246
2.709	-0.00631	0.01742	0.02153	0.02408
2.708	-0.00632	0.01738	0.02132	0.02409
2.707	-0.00634	0.01734	0.02121	0.02372
2.706	-0.00635	0.01729	0.02113	0.02358
2.705	-0.00637	0.01724	0.02111	0.02368
2.704	-0.00638	0.01714	0.02094	0.02347
2.703	-0.00639	0.01711	0.02083	0.02319
2.702	-0.00641	0.01707	0.02079	0.02321
2.701	-0.00642	0.01701	0.02074	0.02343
2.7	-0.00644	0.01699	0.0206	0.02351
2.699	-0.00645	0.01695	0.02075	0.02294
2.698	-0.00647	0.01692	0.02074	0.02277
2.697	-0.00648	0.01691	0.02058	0.02245
2.696	-0.0065	0.01685	0.02036	0.02247
2.695	-0.00651	0.01679	0.02042	0.02289
2.694	-0.00652	0.01674	0.02023	0.02274
2.693	-0.00653	0.01667	0.02019	0.02253
2.692	-0.00655	0.01662	0.02023	0.02285
2.691	-0.00656	0.01657	0.02015	0.02319
2.69	-0.00658	0.01653	0.02	0.02374
2.689	-0.00659	0.01649	0.01991	0.02391
2.688	-0.0066	0.01648	0.01994	0.02321
2.687	-0.00662	0.01642	0.02	0.02215
2.686	-0.00663	0.01641	0.01983	0.02298
2.685	-0.00664	0.01634	0.01974	0.02257
2.684	-0.00665	0.01633	0.01974	0.02268
2.683	-0.00667	0.01627	0.01975	0.02289
2.682	-0.00668	0.01624	0.01974	0.02321
2.681	-0.0067	0.01622	0.01974	0.02253
2.68	-0.00671	0.01621	0.01974	0.02275
2.679	-0.00672	0.01617	0.02051	0.02194
2.678	-0.00674	0.01612	0.01977	0.02272
2.677	-0.00675	0.01606	0.02011	0.0217
2.676	-0.00677	0.01601	0.01991	0.02264
2.675	-0.00678	0.01597	0.02008	0.02208
2.674	-0.00679	0.01594	0.01979	0.02208
2.673	-0.00681	0.01591	0.01962	0.02189
2.672	-0.00682	0.01587	0.01943	0.02226
2.671	-0.00684	0.01582	0.01932	0.02219
2.67	-0.00685	0.0158	0.01921	0.02304
2.669	-0.00686	0.01577	0.01917	0.02311
2.668	-0.00688	0.01575	0.01915	0.02213
2.667	-0.00689	0.01571	0.01915	0.0224
2.666	-0.00691	0.01567	0.01934	0.02281
2.665	-0.00692	0.01563	0.01896	0.0214
2.664	-0.00694	0.01556	0.01891	0.02117
2.663	-0.00695	0.01551	0.01884	0.02136
2.662	-0.00696	0.01549	0.0188	0.02164
2.661	-0.00698	0.01551	0.01902	0.02217
2.66	-0.00699	0.01545	0.01891	0.02268
2.659	-0.00701	0.01541	0.01911	0.02277
2.658	-0.00703	0.01537	0.0188	0.02311
2.657	-0.00704	0.01533	0.01868	0.02166
2.656	-0.00706	0.01529	0.01857	0.02215
2.655	-0.00707	0.01525	0.01867	0.0213
2.654	-0.00708	0.01523	0.01835	0.02121
2.653	-0.0071	0.01522	0.01844	0.02147
2.652	-0.00712	0.01519	0.0184	0.02115
2.651	-0.00713	0.01516	0.01833	0.02066
2.65	-0.00714	0.01511	0.01836	0.02111
2.649	-0.00716	0.01506	0.01808	0.02064
2.648	-0.00717	0.01501	0.01799	0.02058
2.647	-0.00719	0.01497	0.01801	0.02064
2.646	-0.0072	0.0149	0.01807	0.02089
2.645	-0.00722	0.01485	0.01808	0.02074
2.644	-0.00723	0.01478	0.01855	0.02151
2.643	-0.00725	0.01475	0.01823	0.02121
2.642	-0.00726	0.0147	0.0182	0.0223
2.641	-0.00727	0.01466	0.01823	0.02251
2.64	-0.00729	0.01462	0.01832	0.02106
2.639	-0.0073	0.01459	0.01811	0.02058
2.638	-0.00732	0.01452	0.0181	0.02034
2.637	-0.00733	0.01449	0.01797	0.0204
2.636	-0.00734	0.01444	0.01819	0.02255
2.635	-0.00736	0.01444	0.01826	0.02351
2.634	-0.00737	0.01437	0.01822	0.02011
2.633	-0.00739	0.01435	0.01849	0.01996
2.632	-0.0074	0.01431	0.01824	0.0207
2.631	-0.00741	0.01428	0.01838	0.01975
2.63	-0.00743	0.01426	0.018	0.01958
2.629	-0.00745	0.01422	0.01814	0.01966
2.628	-0.00746	0.01419	0.01785	0.01975
2.627	-0.00747	0.01419	0.01781	0.01981
2.626	-0.00749	0.01415	0.01823	0.01962
2.625	-0.0075	0.01413	0.01787	0.01928
2.624	-0.00752	0.01408	0.01753	0.01879
2.623	-0.00753	0.01408	0.01748	0.01868
2.622	-0.00754	0.01404	0.01831	0.01866
2.621	-0.00756	0.01402	0.01787	0.01858
2.62	-0.00758	0.01398	0.01781	0.01852
2.619	-0.00759	0.01396	0.0177	0.01839
2.618	-0.0076	0.01393	0.0177	0.01834
2.617	-0.00762	0.01389	0.01783	0.01837
2.616	-0.00764	0.01385	0.01801	0.01813
2.615	-0.00765	0.01382	0.01785	0.01815
2.614	-0.00767	0.01378	0.01754	0.01856
2.613	-0.00768	0.01373	0.01757	0.01872
2.612	-0.00769	0.0137	0.01767	0.01829
2.611	-0.00771	0.01368	0.01747	0.01821
2.61	-0.00772	0.01364	0.01752	0.01821
2.609	-0.00774	0.01362	0.01739	0.01833
2.608	-0.00775	0.01357	0.01717	0.01811
2.607	-0.00776	0.01353	0.01719	0.01793
2.606	-0.00778	0.01345	0.01717	0.01804
2.605	-0.00779	0.01343	0.01737	0.01794
2.604	-0.00781	0.01338	0.01731	0.01854
2.603	-0.00782	0.01334	0.01716	0.0184
2.602	-0.00783	0.0133	0.01715	0.01859
2.601	-0.00785	0.01326	0.01711	0.01892
2.6	-0.00786	0.01324	0.0171	0.02158
2.599	-0.00788	0.01319	0.01733	0.01913
2.598	-0.00789	0.01318	0.01711	0.01936
2.597	-0.0079	0.01316	0.01697	0.01879
2.596	-0.00792	0.01312	0.01698	0.01955
2.595	-0.00793	0.01309	0.01698	0.01848
2.594	-0.00795	0.01308	0.01685	0.01867
2.593	-0.00796	0.01304	0.01684	0.01828
2.592	-0.00798	0.01302	0.01653	0.01983
2.591	-0.008	0.01299	0.01657	0.01879
2.59	-0.00801	0.01295	0.01651	0.01767
2.589	-0.00803	0.0129	0.01654	0.01719
2.588	-0.00804	0.01288	0.01663	0.01706
2.587	-0.00806	0.01283	0.01658	0.01708
2.586	-0.00807	0.01277	0.01651	0.01685
2.585	-0.00809	0.0127	0.0165	0.01683
2.584	-0.00811	0.01268	0.01641	0.01692
2.583	-0.00812	0.01265	0.01638	0.01873
2.582	-0.00814	0.01261	0.01646	0.01695
2.581	-0.00816	0.01258	0.01631	0.01686
2.58	-0.00818	0.01257	0.0163	0.01716
2.579	-0.00819	0.01256	0.01649	0.01704
2.578	-0.00821	0.01256	0.0162	0.01681
2.577	-0.00822	0.01251	0.01609	0.01774
2.576	-0.00824	0.01249	0.01599	0.0168
2.575	-0.00826	0.01241	0.01592	0.01664
2.574	-0.00828	0.01236	0.01592	0.01663
2.573	-0.00829	0.01235	0.01574	0.01828
2.572	-0.00831	0.01234	0.01577	0.0173
2.571	-0.00833	0.01228	0.01559	0.01674
2.57	-0.00835	0.01222	0.01553	0.01678
2.569	-0.00837	0.0122	0.01564	0.01643
2.568	-0.00838	0.01217	0.01558	0.01615
2.567	-0.0084	0.01212	0.01559	0.01613
2.566	-0.00842	0.0121	0.01538	0.01608
2.565	-0.00844	0.01208	0.01537	0.01618
2.564	-0.00846	0.012	0.01547	0.01687
2.563	-0.00848	0.01197	0.01532	0.0159
2.562	-0.0085	0.01194	0.01526	0.01568
2.561	-0.00852	0.01191	0.0152	0.01548
2.56	-0.00854	0.01188	0.01522	0.01568
2.559	-0.00856	0.01184	0.01516	0.01573
2.558	-0.00858	0.01181	0.01595	0.01588
2.557	-0.00861	0.0118	0.01511	0.01552
2.556	-0.00862	0.01176	0.01526	0.01583
2.555	-0.00864	0.01173	0.01534	0.01577
2.554	-0.00867	0.01167	0.01537	0.01548
2.553	-0.00869	0.01159	0.01562	0.01568
2.552	-0.00871	0.01157	0.01522	0.01553
2.551	-0.00873	0.01156	0.0149	0.01527
2.55	-0.00875	0.01154	0.01462	0.0152
2.549	-0.00878	0.0115	0.01466	0.01585
2.548	-0.0088	0.01145	0.01472	0.01498
2.547	-0.00882	0.01143	0.01459	0.01503
2.546	-0.00885	0.01141	0.01452	0.01505
2.545	-0.00886	0.01136	0.01466	0.01497
2.544	-0.00889	0.01133	0.01451	0.01496
2.543	-0.00892	0.0113	0.01453	0.01475
2.542	-0.00894	0.01127	0.01468	0.0148
2.541	-0.00896	0.01124	0.01457	0.01461
2.54	-0.00898	0.0112	0.0145	0.01482
2.539	-0.00901	0.01117	0.01447	0.01525
2.538	-0.00903	0.01115	0.01454	0.01429
2.537	-0.00905	0.0111	0.0143	0.01429
2.536	-0.00908	0.01108	0.01442	0.01425
2.535	-0.0091	0.01104	0.01427	0.0139
2.534	-0.00912	0.01102	0.01426	0.0143
2.533	-0.00915	0.01104	0.01411	0.01475
2.532	-0.00918	0.01101	0.014	0.01436
2.531	-0.0092	0.01098	0.01394	0.01426
2.53	-0.00922	0.01092	0.01385	0.01453
2.529	-0.00925	0.01085	0.01392	0.01498
2.528	-0.00927	0.01084	0.01388	0.01431
2.527	-0.0093	0.0108	0.01384	0.01409
2.526	-0.00932	0.01078	0.01382	0.01425
2.525	-0.00935	0.01076	0.01375	0.01418
2.524	-0.00937	0.01073	0.01369	0.01392
2.523	-0.0094	0.01068	0.01364	0.01388
2.522	-0.00943	0.01065	0.01358	0.01379
2.521	-0.00945	0.01063	0.01353	0.01378
2.52	-0.00948	0.01061	0.01348	0.01442
2.519	-0.00951	0.01056	0.01348	0.01402
2.518	-0.00954	0.01054	0.01345	0.01378
2.517	-0.00956	0.01053	0.01338	0.01375
2.516	-0.00959	0.01051	0.01332	0.01362
2.515	-0.00962	0.01045	0.0133	0.01362
2.514	-0.00965	0.01044	0.01329	0.014
2.513	-0.00968	0.01042	0.01335	0.01404
2.512	-0.0097	0.01041	0.01328	0.01364
2.511	-0.00973	0.01042	0.01319	0.01364
2.51	-0.00976	0.01037	0.01323	0.01352
2.509	-0.00978	0.01034	0.01311	0.01333
2.508	-0.00981	0.01032	0.01312	0.01327
2.507	-0.00984	0.01026	0.01303	0.01328
2.506	-0.00987	0.01022	0.01306	0.01355
2.505	-0.0099	0.0102	0.01299	0.01323
2.504	-0.00992	0.01014	0.01296	0.01326
2.503	-0.00995	0.01015	0.01289	0.01325
2.502	-0.00998	0.01011	0.01283	0.01331
2.501	-0.01001	0.01009	0.01281	0.0135
2.5	-0.01004	0.01005	0.01279	0.0134
2.499	-0.01007	0.01001	0.01286	0.01336
2.498	-0.0101	0.00998	0.01295	0.01364
2.497	-0.01013	0.00997	0.01276	0.01354
2.496	-0.01016	0.00994	0.01269	0.01385
2.495	-0.01019	0.00993	0.01284	0.01337
2.494	-0.01022	0.00988	0.0126	0.01333
2.493	-0.01025	0.00985	0.01256	0.01353
2.492	-0.01028	0.00983	0.0125	0.0134
2.491	-0.01031	0.00981	0.01243	0.01292
2.49	-0.01035	0.00979	0.01243	0.01295
2.489	-0.01038	0.00978	0.01258	0.01281
2.488	-0.01041	0.00975	0.01244	0.01281
2.487	-0.01044	0.00973	0.01242	0.01305
2.486	-0.01047	0.00971	0.01236	0.01312
2.485	-0.01051	0.00969	0.01249	0.01371
2.484	-0.01053	0.00963	0.01268	0.01407
2.483	-0.01056	0.00959	0.01227	0.01333
2.482	-0.0106	0.00956	0.01219	0.01303
2.481	-0.01063	0.00954	0.01214	0.01308
2.48	-0.01066	0.00951	0.01211	0.01273
2.479	-0.0107	0.00944	0.01218	0.01262
2.478	-0.01072	0.00943	0.01208	0.0127
2.477	-0.01075	0.0094	0.01195	0.01251
2.476	-0.01078	0.00939	0.01195	0.0126
2.475	-0.01082	0.00934	0.01189	0.01274
2.474	-0.01085	0.00931	0.01194	0.01379
2.473	-0.01088	0.0093	0.01199	0.01317
2.472	-0.01092	0.00929	0.01194	0.01321
2.471	-0.01095	0.00927	0.01188	0.0136
2.47	-0.01098	0.00924	0.01182	0.01315
2.469	-0.01102	0.00921	0.01178	0.01301
2.468	-0.01105	0.00918	0.01171	0.01345
2.467	-0.01108	0.00914	0.0117	0.01335
2.466	-0.01112	0.00911	0.01169	0.01332
2.465	-0.01115	0.00907	0.01159	0.01419
2.464	-0.01118	0.00904	0.0116	0.0129
2.463	-0.01122	0.00901	0.01155	0.01371
2.462	-0.01125	0.00898	0.01153	0.01332
2.461	-0.01129	0.00894	0.01141	0.01274
2.46	-0.01132	0.0089	0.01143	0.01271
2.459	-0.01135	0.00886	0.01141	0.01282
2.458	-0.01139	0.00882	0.01128	0.01238
2.457	-0.01143	0.00879	0.01085	0.01278
2.456	-0.01146	0.00878	0.01082	0.01305
2.455	-0.0115	0.00875	0.01092	0.01354
2.454	-0.01153	0.00873	0.01099	0.01223
2.453	-0.01157	0.00868	0.01096	0.01208
2.452	-0.0116	0.00865	0.01087	0.01241
2.451	-0.01164	0.00862	0.01095	0.01217
2.45	-0.01168	0.0086	0.01087	0.01321
2.449	-0.01171	0.00857	0.01085	0.01225
2.448	-0.01175	0.00855	0.01087	0.01242
2.447	-0.01178	0.00852	0.01108	0.01213
2.446	-0.01182	0.00848	0.01215	0.0122
2.445	-0.01185	0.00845	0.0113	0.01196
2.444	-0.01189	0.00841	0.01085	0.01167
2.443	-0.01192	0.00839	0.01087	0.01247
2.442	-0.01196	0.00837	0.0107	0.01185
2.441	-0.012	0.00834	0.01067	0.0117
2.44	-0.01203	0.00831	0.01077	0.01177
2.439	-0.01207	0.00828	0.01071	0.01177
2.438	-0.01211	0.00825	0.01081	0.01151
2.437	-0.01215	0.00822	0.01072	0.01153
2.436	-0.01218	0.00821	0.01058	0.01172
2.435	-0.01222	0.00817	0.01072	0.01156
2.434	-0.01226	0.00813	0.01075	0.01151
2.433	-0.01229	0.00811	0.01078	0.01143
2.432	-0.01233	0.00808	0.01076	0.01183
2.431	-0.01237	0.00808	0.01096	0.01154
2.43	-0.0124	0.00805	0.01108	0.01138
2.429	-0.01244	0.008	0.01093	0.01137
2.428	-0.01248	0.00798	0.01091	0.01162
2.427	-0.01251	0.00794	0.01072	0.01146
2.426	-0.01255	0.00791	0.01076	0.01263
2.425	-0.01259	0.0079	0.01078	0.01252
2.424	-0.01262	0.00786	0.01036	0.01157
2.423	-0.01266	0.00784	0.01043	0.01187
2.422	-0.01271	0.00781	0.01047	0.01116
2.421	-0.01274	0.00778	0.01036	0.01122
2.42	-0.01278	0.00775	0.01039	0.01126
2.419	-0.01282	0.00773	0.01027	0.01122
2.418	-0.01286	0.00771	0.01	0.01145
2.417	-0.0129	0.00767	0.00993	0.01117
2.416	-0.01294	0.00765	0.01014	0.01113
2.415	-0.01298	0.00764	0.01005	0.01297
2.414	-0.01301	0.00761	0.01018	0.01145
2.413	-0.01305	0.00758	0.01037	0.01137
2.412	-0.01309	0.00754	0.01013	0.01112
2.411	-0.01314	0.00752	0.01021	0.01114
2.41	-0.01318	0.00749	0.01006	0.01139
2.409	-0.01322	0.00745	0.01017	0.01057
2.408	-0.01325	0.00742	0.00999	0.01088
2.407	-0.0133	0.00738	0.00994	0.0105
2.406	-0.01333	0.00736	0.00985	0.01037
2.405	-0.01338	0.00732	0.00986	0.01073
2.404	-0.01341	0.0073	0.00978	0.01091
2.403	-0.01345	0.00727	0.0098	0.01087
2.402	-0.01349	0.00725	0.00975	0.01039
2.401	-0.01354	0.00722	0.00969	0.01083
2.4	-0.01358	0.0072	0.00962	0.01095
2.399	-0.01362	0.00718	0.00975	0.01092
2.398	-0.01366	0.00717	0.00971	0.01108
2.397	-0.01371	0.00712	0.00958	0.01027
2.396	-0.01375	0.00709	0.00958	0.00998
2.395	-0.01379	0.00705	0.00947	0.01013
2.394	-0.01383	0.00703	0.00943	0.01064
2.393	-0.01387	0.00701	0.0095	0.01008
2.392	-0.01392	0.00705	0.00945	0.01003
2.391	-0.01396	0.00695	0.00939	0.0099
2.39	-0.01401	0.00694	0.00947	0.0101
2.389	-0.01405	0.00691	0.00941	0.01036
2.388	-0.01409	0.00689	0.00933	0.01025
2.387	-0.01414	0.00684	0.00928	0.01069
2.386	-0.01419	0.00682	0.00936	0.0108
2.385	-0.01423	0.0068	0.00922	0.01075
2.384	-0.01428	0.00678	0.00919	0.0101
2.383	-0.01432	0.00675	0.00909	0.0097
2.382	-0.01437	0.00672	0.00904	0.00974
2.381	-0.01442	0.00668	0.00902	0.01078
2.38	-0.01447	0.00667	0.00903	0.01009
2.379	-0.01452	0.00664	0.00908	0.01012
2.378	-0.01456	0.0066	0.009	0.00996
2.377	-0.01461	0.00658	0.00899	0.01008
2.376	-0.01466	0.00656	0.00902	0.00998
2.375	-0.01471	0.00653	0.0091	0.00957
2.374	-0.01475	0.00653	0.00922	0.00964
2.373	-0.01481	0.00649	0.0095	0.0096
2.372	-0.01486	0.00648	0.00937	0.00943
2.371	-0.01491	0.00645	0.00933	0.00936
2.37	-0.01496	0.0064	0.00925	0.00928
2.369	-0.015	0.00637	0.00924	0.00907
2.368	-0.01505	0.00634	0.00914	0.00907
2.367	-0.0151	0.0063	0.00903	0.00903
2.366	-0.01515	0.00626	0.00888	0.0091
2.365	-0.0152	0.00625	0.0086	0.00897
2.364	-0.01525	0.00622	0.00874	0.00902
2.363	-0.0153	0.0062	0.0087	0.00895
2.362	-0.01535	0.00618	0.00862	0.00931
2.361	-0.01539	0.00615	0.00855	0.0094
2.36	-0.01545	0.00612	0.00856	0.00912
2.359	-0.0155	0.0061	0.00855	0.00897
2.358	-0.01555	0.00608	0.00857	0.00874
2.357	-0.0156	0.00605	0.0085	0.00892
2.356	-0.01565	0.00602	0.00856	0.00895
2.355	-0.01571	0.00599	0.00856	0.00908
2.354	-0.01576	0.00597	0.00854	0.00857
2.353	-0.01581	0.00594	0.00848	0.0084
2.352	-0.01586	0.0059	0.00848	0.00845
2.351	-0.01591	0.0059	0.00845	0.00845
2.35	-0.01596	0.00589	0.00829	0.00842
2.349	-0.01602	0.00587	0.00823	0.00855
2.348	-0.01606	0.00583	0.00812	0.00845
2.347	-0.01611	0.00578	0.00807	0.00847
2.346	-0.01616	0.00577	0.008	0.0086
2.345	-0.01621	0.00572	0.00802	0.00858
2.344	-0.01626	0.0057	0.00797	0.00824
2.343	-0.01631	0.00565	0.00796	0.00826
2.342	-0.01635	0.00565	0.00789	0.00812
2.341	-0.0164	0.00563	0.00792	0.00813
2.34	-0.01645	0.00562	0.00794	0.00818
2.339	-0.01649	0.00561	0.00795	0.00832
2.338	-0.01654	0.0055	0.00781	0.00817
2.337	-0.01658	0.00544	0.0079	0.00821
2.336	-0.01663	0.00543	0.00812	0.00817
2.335	-0.01668	0.00541	0.00791	0.00818
2.334	-0.01672	0.00537	0.00786	0.00813
2.333	-0.01677	0.00535	0.00783	0.00786
2.332	-0.01681	0.00532	0.00778	0.00782
2.331	-0.01686	0.0053	0.00763	0.00782
2.33	-0.0169	0.00526	0.00737	0.00778
2.329	-0.01694	0.00524	0.00741	0.00771
2.328	-0.01699	0.0052	0.00736	0.00773
2.327	-0.01704	0.00518	0.00733	0.00773
2.326	-0.01708	0.00517	0.00727	0.00755
2.325	-0.01713	0.00514	0.00732	0.00775
2.324	-0.01717	0.00511	0.00731	0.0076
2.323	-0.01721	0.00508	0.0073	0.00747
2.322	-0.01726	0.00504	0.00715	0.00754
2.321	-0.0173	0.00502	0.00706	0.00755
2.32	-0.01735	0.005	0.00707	0.00755
2.319	-0.01738	0.00499	0.00706	0.00795
2.318	-0.01743	0.00495	0.00711	0.00768
2.317	-0.01747	0.00492	0.00701	0.00741
2.316	-0.01751	0.00492	0.00743	0.00753
2.315	-0.01755	0.00488	0.00726	0.00747
2.314	-0.0176	0.00483	0.00705	0.01142
2.313	-0.01763	0.00481	0.00705	0.00747
2.312	-0.01768	0.00479	0.00699	0.00776
2.311	-0.01772	0.00476	0.00705	0.00752
2.31	-0.01776	0.00473	0.00694	0.00762
2.309	-0.0178	0.00471	0.00688	0.00739
2.308	-0.01784	0.00467	0.00693	0.00746
2.307	-0.01788	0.00465	0.00693	0.00759
2.306	-0.01793	0.00463	0.00715	0.00744
2.305	-0.01797	0.00461	0.00709	0.0073
2.304	-0.01801	0.00465	0.00711	0.00724
2.303	-0.01805	0.00456	0.00701	0.00706
2.302	-0.01809	0.00452	0.00699	0.00724
2.301	-0.01813	0.0045	0.00706	0.00712
2.3	-0.01816	0.00446	0.00692	0.00751
2.299	-0.01821	0.00442	0.00689	0.00735
2.298	-0.01824	0.00439	0.00691	0.00722
2.297	-0.01829	0.00436	0.00687	0.00813
2.296	-0.01833	0.00435	0.00707	0.0072
2.295	-0.01837	0.00432	0.00677	0.00684
2.294	-0.01841	0.00428	0.00673	0.00671
2.293	-0.01845	0.00425	0.00665	0.00667
2.292	-0.01849	0.00422	0.00667	0.00661
2.291	-0.01853	0.00418	0.00667	0.00679
2.29	-0.01858	0.00413	0.0068	0.00684
2.289	-0.01862	0.0041	0.00662	0.00656
2.288	-0.01866	0.00408	0.0065	0.00649
2.287	-0.0187	0.00407	0.00679	0.00653
2.286	-0.01875	0.00405	0.00662	0.00666
2.285	-0.0188	0.00403	0.00635	0.00655
2.284	-0.01884	0.00398	0.00637	0.00645
2.283	-0.01889	0.00397	0.00673	0.0064
2.282	-0.01892	0.00394	0.00666	0.00637
2.281	-0.01896	0.00392	0.00662	0.00635
2.28	-0.01902	0.00389	0.00658	0.00635
2.279	-0.01906	0.00386	0.00653	0.00628
2.278	-0.01911	0.00384	0.00651	0.0063
2.277	-0.01915	0.0038	0.00644	0.00635
2.276	-0.01921	0.00377	0.00642	0.0063
2.275	-0.01925	0.00374	0.00638	0.00627
2.274	-0.0193	0.0037	0.0064	0.0062
2.273	-0.01934	0.00367	0.00631	0.00633
2.272	-0.0194	0.00366	0.00625	0.00626
2.271	-0.01945	0.00362	0.00605	0.00619
2.27	-0.01949	0.0036	0.00597	0.00626
2.269	-0.01955	0.00359	0.00598	0.00611
2.268	-0.0196	0.00357	0.00597	0.00602
2.267	-0.01966	0.00353	0.00599	0.00628
2.266	-0.0197	0.0035	0.00588	0.00601
2.265	-0.01975	0.00348	0.00587	0.00603
2.264	-0.01981	0.00345	0.00583	0.00591
2.263	-0.01987	0.00342	0.00579	0.00595
2.262	-0.01992	0.00338	0.00578	0.00576
2.261	-0.01998	0.00334	0.00571	0.00585
2.26	-0.02004	0.0033	0.00579	0.00594
2.259	-0.02009	0.00325	0.00572	0.00582
2.258	-0.02015	0.00323	0.00555	0.00579
2.257	-0.02021	0.00319	0.00554	0.00569
2.256	-0.02026	0.00316	0.00549	0.00579
2.255	-0.02032	0.00313	0.00553	0.00591
2.254	-0.02038	0.0031	0.00542	0.00587
2.253	-0.02043	0.00307	0.00552	0.00574
2.252	-0.02051	0.00306	0.00542	0.00564
2.251	-0.02057	0.00302	0.00537	0.00586
2.25	-0.02062	0.00299	0.00588	0.00577
2.249	-0.02068	0.00296	0.00578	0.00624
2.248	-0.02074	0.00295	0.00548	0.00604
2.247	-0.02081	0.00291	0.00539	0.00587
2.246	-0.02087	0.00288	0.00531	0.00685
2.245	-0.02092	0.00285	0.00525	0.00662
2.244	-0.02098	0.00282	0.00524	0.00619
2.243	-0.02106	0.00278	0.00519	0.00607
2.242	-0.02111	0.00274	0.00516	0.00611
2.241	-0.02117	0.00272	0.00526	0.00641
2.24	-0.02125	0.00269	0.00529	0.0059
2.239	-0.0213	0.00267	0.00518	0.0058
2.238	-0.02138	0.00265	0.00504	0.00558
2.237	-0.02143	0.0026	0.00506	0.00563
2.236	-0.02149	0.00258	0.00498	0.00549
2.235	-0.02157	0.00255	0.00501	0.00545
2.234	-0.02162	0.0025	0.00502	0.00547
2.233	-0.02168	0.00248	0.00496	0.00543
2.232	-0.02175	0.00245	0.00498	0.0053
2.231	-0.02181	0.00242	0.00489	0.00534
2.23	-0.02189	0.00239	0.00488	0.00544
2.229	-0.02194	0.00235	0.00492	0.00605
2.228	-0.02202	0.00232	0.0049	0.0055
2.227	-0.02208	0.00229	0.00486	0.00555
2.226	-0.02215	0.00226	0.00514	0.00555
2.225	-0.02221	0.00223	0.00508	0.00538
2.224	-0.02228	0.0022	0.00471	0.00529
2.223	-0.02234	0.00218	0.00469	0.00564
2.222	-0.02242	0.00215	0.00477	0.00524
2.221	-0.02247	0.00213	0.00464	0.00532
2.22	-0.02255	0.00212	0.00461	0.00524
2.219	-0.0226	0.00206	0.00469	0.00525
2.218	-0.02268	0.00203	0.00464	0.00525
2.217	-0.02274	0.00201	0.0046	0.00532
2.216	-0.02281	0.00198	0.00453	0.00522
2.215	-0.02289	0.00195	0.00452	0.00532
2.214	-0.02294	0.00191	0.0045	0.00521
2.213	-0.02302	0.00189	0.00451	0.0051
2.212	-0.02308	0.00185	0.00447	0.00519
2.211	-0.02315	0.00183	0.00442	0.00507
2.21	-0.02323	0.00179	0.00432	0.00486
2.209	-0.02328	0.00177	0.00427	0.00485
2.208	-0.02336	0.00174	0.00425	0.00491
2.207	-0.02342	0.00171	0.00433	0.00504
2.206	-0.02349	0.00169	0.00421	0.00481
2.205	-0.02357	0.00166	0.00424	0.00478
2.204	-0.02364	0.00163	0.00417	0.00478
2.203	-0.02372	0.0016	0.00422	0.00475
2.202	-0.02377	0.00157	0.00412	0.0049
2.201	-0.02385	0.00154	0.0041	0.00485
2.2	-0.02391	0.00151	0.00407	0.00486
2.199	-0.02398	0.00148	0.00403	0.00481
2.198	-0.02404	0.00146	0.00401	0.00468
2.197	-0.02411	0.00144	0.00395	0.00496
2.196	-0.02419	0.0014	0.00389	0.00472
2.195	-0.02425	0.00139	0.00392	0.00472
2.194	-0.02432	0.00135	0.00386	0.00488
2.193	-0.0244	0.00133	0.00398	0.00495
2.192	-0.02447	0.0013	0.00391	0.00462
2.191	-0.02453	0.00127	0.00384	0.00449
2.19	-0.0246	0.00125	0.00377	0.00456
2.189	-0.02468	0.00121	0.00371	0.00442
2.188	-0.02474	0.00117	0.00382	0.00435
2.187	-0.02481	0.00114	0.00358	0.00424
2.186	-0.02489	0.00113	0.00359	0.00422
2.185	-0.02494	0.00109	0.00367	0.00421
2.184	-0.02502	0.00106	0.00356	0.00402
2.183	-0.02508	0.00104	0.00368	0.00406
2.182	-0.02515	0.00101	0.00352	0.00419
2.181	-0.02523	0.000983962	0.00352	0.00399
2.18	-0.02528	0.000950755	0.0037	0.00397
2.179	-0.02536	0.000930566	0.00363	0.00392
2.178	-0.02542	0.000883962	0.00349	0.00391
2.177	-0.02549	0.00087717	0.00342	0.00415
2.176	-0.02557	0.000852642	0.00335	0.0037
2.175	-0.02562	0.000810943	0.00335	0.00529
2.174	-0.0257	0.000804528	0.00325	0.00374
2.173	-0.02575	0.000762642	0.00328	0.00517
2.172	-0.02583	0.000733585	0.00322	0.00421
2.171	-0.02591	0.000704151	0.00342	0.0036
2.17	-0.02596	0.000670377	0.0032	0.00367
2.169	-0.02604	0.00064717	0.00305	0.00372
2.168	-0.02609	0.000608868	0.00302	0.00399
2.167	-0.02617	0.000576981	0.00301	0.00462
2.166	-0.02623	0.000557736	0.00302	0.00406
2.165	-0.0263	0.000521698	0.00304	0.00384
2.164	-0.02638	0.000496226	0.00294	0.00351
2.163	-0.02643	0.000460755	0.00287	0.00364
2.162	-0.02651	0.000454906	0.00282	0.00362
2.161	-0.02657	0.000413774	0.00281	0.00375
2.16	-0.02664	0.000372453	0.00281	0.00358
2.159	-0.02672	0.000356226	0.00278	0.0036
2.158	-0.02677	0.000321509	0.00283	0.00342
2.157	-0.02685	0.000302264	0.00282	0.00337
2.156	-0.02691	0.000271509	0.00281	0.00352
2.155	-0.02698	0.000241887	0.00274	0.00349
2.154	-0.02704	0.000204717	0.0027	0.00341
2.153	-0.02711	0.000185585	0.00271	0.00339
2.152	-0.02719	0.000162943	0.00263	0.00328
2.151	-0.02725	0.000118811	0.00265	0.00323
2.15	-0.02732	0.000104887	0.00265	0.00325
2.149	-0.0274	6.71509e-05	0.00255	0.00316
2.148	-0.02745	4.91509e-05	0.00252	0.00307
2.147	-0.02753	4.21887e-05	0.00251	0.00298
2.146	-0.02758	1.43132e-05	0.0025	0.00301
2.145	-0.02766	-1.18151e-05	0.00248	0.00309
2.144	-0.02774	-5.36226e-05	0.00245	0.00295
2.143	-0.02781	-8.03208e-05	0.00251	0.00287
2.142	-0.02787	-0.000104717	0.00253	0.00284
2.141	-0.02794	-0.000138962	0.00275	0.00291
2.14	-0.028	-0.000156962	0.00255	0.00297
2.139	-0.02808	-0.00018483	0.00247	0.00291
2.138	-0.02815	-0.000216226	0.00434	0.0028
2.137	-0.02823	-0.000240566	0.0053	0.0027
2.136	-0.02828	-0.000274906	0.00331	0.00262
2.135	-0.02836	-0.000307925	0.00225	0.00253
2.134	-0.02843	-0.000322453	0.00221	0.00258
2.133	-0.02849	-0.000351509	0.0022	0.00248
2.132	-0.02857	-0.000370566	0.00221	0.00246
2.131	-0.02862	-0.000400755	0.00223	0.00292
2.13	-0.0287	-0.000440377	0.0022	0.00265
2.129	-0.02877	-0.000461698	0.00218	0.00258
2.128	-0.02885	-0.000481509	0.0022	0.00269
2.127	-0.02891	-0.000511698	0.00218	0.00254
2.126	-0.02898	-0.000526226	0.00212	0.00239
2.125	-0.02904	-0.000556415	0.00209	0.00237
2.124	-0.02911	-0.000594717	0.00204	0.00231
2.123	-0.02917	-0.00062717	0.00195	0.00225
2.122	-0.02925	-0.00065283	0.00189	0.00224
2.121	-0.02932	-0.00067434	0.00183	0.00214
2.12	-0.02938	-0.000699245	0.0018	0.00207
2.119	-0.02945	-0.00074566	0.00183	0.00213
2.118	-0.02953	-0.000769434	0.00181	0.00213
2.117	-0.02958	-0.000796792	0.00177	0.00189
2.116	-0.02966	-0.000830377	0.00171	0.00191
2.115	-0.02972	-0.00085717	0.00174	0.00192
2.114	-0.02979	-0.000884528	0.00167	0.00184
2.113	-0.02985	-0.000905283	0.0016	0.00175
2.112	-0.02992	-0.000930377	0.00155	0.00179
2.111	-0.03	-0.000952453	0.0015	0.0019
2.11	-0.03006	-0.000992453	0.00153	0.00184
2.109	-0.03013	-0.00102	0.00155	0.00181
2.108	-0.03019	-0.00104	0.00146	0.00174
2.107	-0.03026	-0.00107	0.00136	0.00169
2.106	-0.03032	-0.00108	0.00138	0.00164
2.105	-0.0304	-0.00113	0.00129	0.00166
2.104	-0.03045	-0.00116	0.00129	0.00169
2.103	-0.03051	-0.00118	0.00127	0.00164
2.102	-0.03058	-0.0012	0.00123	0.00162
2.101	-0.03064	-0.00123	0.00122	0.00159
2.1	-0.03072	-0.00126	0.00123	0.0015
2.099	-0.03077	-0.00128	0.00115	0.00152
2.098	-0.03083	-0.0013	0.00113	0.0015
2.097	-0.03091	-0.00134	0.00112	0.0015
2.096	-0.03096	-0.00137	0.00106	0.00146
2.095	-0.03102	-0.00137	0.00107	0.00151
2.094	-0.03109	-0.00142	0.00112	0.00152
2.093	-0.03115	-0.00145	0.001	0.00152
2.092	-0.03121	-0.00147	0.000946792	0.0015
2.091	-0.03126	-0.0015	0.000973396	0.00138
2.09	-0.03134	-0.00154	0.000918868	0.00141
2.089	-0.0314	-0.00154	0.000926415	0.00139
2.088	-0.03145	-0.00157	0.000921698	0.0014
2.087	-0.03153	-0.00159	0.00085566	0.00156
2.086	-0.03158	-0.00161	0.000878868	0.0015
2.085	-0.03164	-0.00163	0.000989623	0.00145
2.084	-0.0317	-0.00166	0.000852642	0.00133
2.083	-0.03175	-0.00168	0.000838679	0.00129
2.082	-0.03181	-0.00171	0.000735472	0.00132
2.081	-0.03189	-0.00176	0.000730755	0.00136
2.08	-0.03194	-0.00179	0.000633774	0.00112
2.079	-0.032	-0.00181	0.000599057	0.00119
2.078	-0.03206	-0.00181	0.000561321	0.00134
2.077	-0.03211	-0.00184	0.000568868	0.0013
2.076	-0.03219	-0.00188	0.000560566	0.00104
2.075	-0.03225	-0.00192	0.000542642	0.00108
2.074	-0.0323	-0.00194	0.000525849	0.00112
2.073	-0.03236	-0.00195	0.000503208	0.000966415
2.072	-0.03243	-0.00197	0.000527547	0.00102
2.071	-0.03247	-0.00202	0.000515283	0.000940377
2.07	-0.03255	-0.00205	0.000518302	0.000948491
2.069	-0.0326	-0.00207	0.000681509	0.000995472
2.068	-0.03266	-0.00211	0.000521698	0.00101
2.067	-0.03272	-0.00213	0.000432264	0.00105
2.066	-0.03279	-0.00217	0.000419057	0.00116
2.065	-0.03285	-0.00221	0.000333019	0.000999623
2.064	-0.03291	-0.00221	0.00034	0.000962453
2.063	-0.03296	-0.00223	0.000269811	0.000897358
2.062	-0.03302	-0.00227	0.000232642	0.000947358
2.061	-0.03309	-0.00229	0.000242453	0.000972264
2.06	-0.03315	-0.00232	0.000277925	0.000910755
2.059	-0.03321	-0.00234	0.000353396	0.00069717
2.058	-0.03326	-0.00236	0.000300566	0.000706981
2.057	-0.03332	-0.00238	0.000315094	0.000632642
2.056	-0.0334	-0.00241	0.000319623	0.000696604
2.055	-0.03345	-0.00244	0.000179208	0.000580377
2.054	-0.03351	-0.00247	0.000156566	0.000521698
2.053	-0.03357	-0.00249	0.00013217	0.000446792
2.052	-0.03364	-0.00253	0.000319623	0.00032434
2.051	-0.0337	-0.00254	6.59811e-05	0.000348113
2.05	-0.03377	-0.00258	3.34717e-05	0.000259811
2.049	-0.03383	-0.00254	1.77962e-05	0.00025
2.048	-0.03389	-0.00263	-2.4e-05	0.000218679
2.047	-0.03394	-0.00266	-5.0717e-05	0.000211132
2.046	-0.03402	-0.00267	-5.0717e-05	0.000157717
2.045	-0.03408	-0.0027	-8.38113e-05	0.000191887
2.044	-0.03413	-0.00269	3.86981e-05	7.00566e-05
2.043	-0.03421	-0.00272	-0.000123283	0.000106623
2.042	-0.03426	-0.00276	-0.000172057	5.26226e-05
2.041	-0.03434	-0.00282	-0.000219623	0.000257547
2.04	-0.0344	-0.00284	-0.000252264	0.000181528
2.039	-0.03447	-0.00287	-9.42642e-05	0.000100245
2.038	-0.03453	-0.00286	-0.000288113	8.5717e-05
2.037	-0.03458	-0.00292	-0.000359623	-2.92264e-05
2.036	-0.03466	-0.00294	-0.00038283	-4.37547e-05
2.035	-0.03474	-0.00297	-0.000270189	-0.000195283
2.034	-0.03479	-0.00299	-0.000479811	-0.000107604
2.033	-0.03485	-0.00301	-0.000483208	-0.000123283
2.032	-0.03492	-0.00303	-0.000501321	-0.000310189
2.031	-0.03498	-0.00307	-0.000522075	-0.000343396
2.03	-0.03504	-0.00309	-0.00057434	-0.000314906
2.029	-0.03511	-0.00312	-0.00058717	-0.000409434
2.028	-0.03519	-0.00315	-0.000626038	-0.000424528
2.027	-0.03526	-0.00318	-0.000686981	-0.000455472
2.026	-0.03532	-0.0032	-0.000809623	-0.000416981
2.025	-0.0354	-0.00322	-0.000815849	-0.000476792
2.024	-0.03549	-0.00324	-0.000845472	-0.000459434
2.023	-0.03557	-0.00328	-0.000957547	-0.000497736
2.022	-0.03564	-0.00327	-0.000978491	-0.000544151
2.021	-0.0357	-0.0033	-0.001	-0.000589434
2.02	-0.03575	-0.00337	-0.00102	-0.000513396
2.019	-0.03583	-0.00339	-0.00101	-0.000598302
2.018	-0.03589	-0.00341	-0.000794528	-0.000566226
2.017	-0.03594	-0.00345	-0.00104	-0.000598868
2.016	-0.036	-0.00346	-0.00103	-0.000553019
2.015	-0.03606	-0.00348	-0.000896038	-0.000588868
2.014	-0.03613	-0.0035	-0.00112	-0.000582453
2.013	-0.03619	-0.00353	-0.000899623	-0.000542453
2.012	-0.03625	-0.00356	-0.00096283	-0.000599434
2.011	-0.0363	-0.00358	-0.00106	-0.00067717
2.01	-0.03636	-0.0036	-0.00112	-0.000582453
2.009	-0.03642	-0.00364	-0.00123	4.91509e-05
2.008	-0.03649	-0.00364	-0.00125	-0.00078
2.007	-0.03655	-0.00367	-0.00136	-0.00074283
2.006	-0.0366	-0.00369	-0.00138	-0.000795094
2.005	-0.03666	-0.00372	-0.00145	-0.000712075
2.004	-0.03672	-0.00374	-0.00147	-0.000853019
2.003	-0.03677	-0.00378	-0.00152	-0.00080717
2.002	-0.03683	-0.0038	-0.00148	-0.000899623
2.001	-0.03689	-0.00382	-0.00158	-0.00101
2	-0.03694	-0.00384	-0.00158	-0.00105
1.999	-0.037	-0.00387	-0.00162	-0.00111
1.998	-0.03706	-0.0039	-0.00164	-0.00114
1.997	-0.03711	-0.00393	-0.00168	-0.00115
1.996	-0.03717	-0.00395	-0.00153	-0.00111
1.995	-0.03723	-0.00397	-0.00161	-0.000983774
1.994	-0.03728	-0.00399	-0.00158	-0.00114
1.993	-0.03734	-0.00402	-0.00166	-0.0012
1.992	-0.0374	-0.00404	-0.00171	-0.00124
1.991	-0.03745	-0.00408	-0.00179	-0.0013
1.99	-0.03751	-0.0041	-0.00182	-0.00141
1.989	-0.03757	-0.00413	-0.00164	-0.00139
1.988	-0.03762	-0.00415	-0.00178	-0.00142
1.987	-0.03768	-0.00417	-0.00176	-0.00143
1.986	-0.03774	-0.0042	-0.0019	-0.0013
1.985	-0.03777	-0.00422	-0.00193	-0.00132
1.984	-0.03783	-0.00425	-0.00194	-0.00142
1.983	-0.03789	-0.00426	-0.00198	-0.00143
1.982	-0.03794	-0.00429	-0.00206	-0.00139
1.981	-0.038	-0.00432	-0.00202	-0.00142
1.98	-0.03806	-0.00436	-0.0019	-0.00144
1.979	-0.03809	-0.00437	-0.00196	-0.00147
1.978	-0.03815	-0.0044	-0.00211	-0.00172
1.977	-0.03821	-0.00442	-0.00217	-0.00167
1.976	-0.03826	-0.00444	-0.00211	-0.00168
1.975	-0.03832	-0.00446	-0.00212	-0.00164
1.974	-0.03836	-0.00449	-0.00215	-0.00156
1.973	-0.03842	-0.0045	-0.00218	-0.00172
1.972	-0.03847	-0.00453	-0.00218	-0.0018
1.971	-0.03851	-0.00453	-0.00226	-0.00183
1.97	-0.03857	-0.00455	-0.00229	-0.0019
1.969	-0.03862	-0.00458	-0.00233	-0.00186
1.968	-0.03868	-0.00459	-0.00234	-0.00185
1.967	-0.03874	-0.00462	-0.00236	-0.00192
1.966	-0.03877	-0.00465	-0.00244	-0.00193
1.965	-0.03883	-0.00468	-0.00246	-0.00203
1.964	-0.03889	-0.00471	-0.00242	-0.00205
1.963	-0.03892	-0.00474	-0.0023	-0.00206
1.962	-0.03898	-0.00475	-0.00237	-0.0021
1.961	-0.03904	-0.00478	-0.00239	-0.00209
1.96	-0.03909	-0.00481	-0.00245	-0.00218
1.959	-0.03913	-0.00482	-0.0025	-0.00221
1.958	-0.03919	-0.00484	-0.00251	-0.0022
1.957	-0.03925	-0.00486	-0.00257	-0.00224
1.956	-0.0393	-0.0049	-0.00266	-0.00219
1.955	-0.03936	-0.00491	-0.00273	-0.00229
1.954	-0.03942	-0.00495	-0.00263	-0.00206
1.953	-0.03945	-0.00496	-0.00272	-0.00161
1.952	-0.03951	-0.005	-0.00281	-0.00214
1.951	-0.03957	-0.00504	-0.00281	-0.00226
1.95	-0.03962	-0.00505	-0.00281	-0.0023
1.949	-0.03968	-0.00505	-0.00288	-0.00236
1.948	-0.03972	-0.00507	-0.0029	-0.00243
1.947	-0.03977	-0.00511	-0.00296	-0.00244
1.946	-0.03985	-0.00512	-0.00297	-0.00246
1.945	-0.03989	-0.00515	-0.00295	-0.00249
1.944	-0.03994	-0.00517	-0.00301	-0.00251
1.943	-0.04	-0.0052	-0.00301	-0.00234
1.942	-0.04006	-0.00524	-0.00295	-0.00255
1.941	-0.04011	-0.00525	-0.00283	-0.00265
1.94	-0.04017	-0.00528	-0.00295	-0.00253
1.939	-0.04025	-0.0053	-0.0028	-0.00263
1.938	-0.0403	-0.00533	-0.00307	-0.00267
1.937	-0.04036	-0.00536	-0.0032	-0.00249
1.936	-0.04042	-0.00538	-0.00322	-0.00252
1.935	-0.04047	-0.00542	-0.00324	-0.00259
1.934	-0.04053	-0.00542	-0.00331	-0.00261
1.933	-0.04058	-0.00546	-0.00332	-0.00268
1.932	-0.04064	-0.00548	-0.00339	-0.00265
1.931	-0.0407	-0.00549	-0.00338	-0.00268
1.93	-0.04075	-0.00552	-0.00344	-0.00279
1.929	-0.04079	-0.00555	-0.00345	-0.00291
1.928	-0.04087	-0.00559	-0.00322	-0.00295
1.927	-0.04092	-0.0056	-0.00335	-0.00303
1.926	-0.04096	-0.00562	-0.00335	-0.00302
1.925	-0.04102	-0.00564	-0.00333	-0.00297
1.924	-0.04108	-0.00568	-0.00354	-0.00312
1.923	-0.04111	-0.0057	-0.00347	-0.00317
1.922	-0.04117	-0.00573	-0.00352	-0.00321
1.921	-0.04121	-0.00574	-0.00335	-0.00323
1.92	-0.04126	-0.00576	-0.00364	-0.00324
1.919	-0.04132	-0.0058	-0.00375	-0.00325
1.918	-0.04136	-0.00581	-0.0038	-0.00329
1.917	-0.0414	-0.00585	-0.00382	-0.00335
1.916	-0.04145	-0.00587	-0.00387	-0.00332
1.915	-0.04149	-0.00588	-0.00388	-0.00325
1.914	-0.04155	-0.00592	-0.0039	-0.00325
1.913	-0.04158	-0.00594	-0.00388	-0.00335
1.912	-0.04164	-0.00595	-0.00394	-0.00338
1.911	-0.04168	-0.00598	-0.00401	-0.00334
1.91	-0.04172	-0.00601	-0.00405	-0.00332
1.909	-0.04177	-0.00603	-0.00395	-0.00341
1.908	-0.04179	-0.00605	-0.00372	-0.00346
1.907	-0.04183	-0.00609	-0.00399	-0.00337
1.906	-0.04185	-0.00612	-0.00416	-0.00341
1.905	-0.04187	-0.00613	-0.00424	-0.00351
1.904	-0.04189	-0.00616	-0.00424	-0.00358
1.903	-0.04191	-0.0062	-0.00432	-0.00361
1.902	-0.04192	-0.00621	-0.00435	-0.00371
1.901	-0.04192	-0.00624	-0.00437	-0.00376
1.9	-0.04194	-0.00625	-0.0044	-0.00378
1.899	-0.04194	-0.00628	-0.00443	-0.00382
1.898	-0.04194	-0.00631	-0.00446	-0.00382
1.897	-0.04194	-0.00634	-0.00452	-0.00381
1.896	-0.04194	-0.00635	-0.00454	-0.00389
1.895	-0.04192	-0.00638	-0.00454	-0.00397
1.894	-0.04192	-0.00641	-0.00456	-0.00401
1.893	-0.04191	-0.00643	-0.00453	-0.00391
1.892	-0.04189	-0.00645	-0.00454	-0.00392
1.891	-0.04187	-0.00649	-0.00464	-0.0041
1.89	-0.04185	-0.0065	-0.00472	-0.00397
1.889	-0.04181	-0.00653	-0.00465	-0.00407
1.888	-0.04177	-0.00655	-0.00396	-0.00406
1.887	-0.04174	-0.00657	-0.00461	-0.00412
1.886	-0.0417	-0.00659	-0.00483	-0.00413
1.885	-0.04164	-0.00663	-0.00484	-0.00404
1.884	-0.0416	-0.00664	-0.00487	-0.00407
1.883	-0.04155	-0.00667	-0.00489	-0.00415
1.882	-0.04149	-0.0067	-0.00491	-0.00418
1.881	-0.04145	-0.00674	-0.00492	-0.0042
1.88	-0.0414	-0.00674	-0.00496	-0.00433
1.879	-0.04132	-0.00677	-0.00498	-0.0044
1.878	-0.04126	-0.00679	-0.00496	-0.0044
1.877	-0.04121	-0.0068	-0.00502	-0.00438
1.876	-0.04113	-0.00684	-0.00496	-0.00411
1.875	-0.04106	-0.00686	-0.00496	-0.00432
1.874	-0.041	-0.00688	-0.00502	-0.00448
1.873	-0.04092	-0.0069	-0.0051	-0.00433
1.872	-0.04085	-0.00692	-0.00511	-0.00429
1.871	-0.04079	-0.00695	-0.00518	-0.00439
1.87	-0.0407	-0.00696	-0.00515	-0.00443
1.869	-0.04062	-0.007	-0.00504	-0.00431
1.868	-0.04055	-0.00703	-0.00511	-0.00412
1.867	-0.04047	-0.00706	-0.00515	-0.00411
1.866	-0.04038	-0.00707	-0.00525	-0.00437
1.865	-0.04028	-0.00708	-0.00528	-0.00449
1.864	-0.04017	-0.00712	-0.00528	-0.00453
1.863	-0.04009	-0.00713	-0.00523	-0.00438
1.862	-0.04	-0.00716	-0.00524	-0.00463
1.861	-0.03989	-0.00717	-0.00535	-0.00477
1.86	-0.03977	-0.00722	-0.00538	-0.00473
1.859	-0.03968	-0.00725	-0.00546	-0.00472
1.858	-0.03957	-0.00727	-0.00548	-0.00472
1.857	-0.03945	-0.00728	-0.00548	-0.00473
1.856	-0.03934	-0.00731	-0.00552	-0.00484
1.855	-0.03923	-0.00735	-0.00557	-0.00492
1.854	-0.03911	-0.00736	-0.00556	-0.00502
1.853	-0.039	-0.00738	-0.00539	-0.00501
1.852	-0.03889	-0.0074	-0.00568	-0.00507
1.851	-0.03877	-0.00743	-0.00516	-0.00511
1.85	-0.03868	-0.00746	-0.00572	-0.005
1.849	-0.03858	-0.00749	-0.00568	-0.00493
1.848	-0.03855	-0.0075	-0.00551	-0.00511
1.847	-0.03855	-0.00752	-0.00566	-0.00515
1.846	-0.03858	-0.00754	-0.00576	-0.0052
1.845	-0.03864	-0.00758	-0.00582	-0.00527
1.844	-0.03868	-0.00761	-0.00584	-0.00532
1.843	-0.03872	-0.00761	-0.00593	-0.00532
1.842	-0.03872	-0.00764	-0.00591	-0.00533
1.841	-0.0387	-0.00768	-0.00596	-0.00529
1.84	-0.03866	-0.00769	-0.00547	-0.00534
1.839	-0.0386	-0.00771	-0.00577	-0.00524
1.838	-0.03857	-0.00774	-0.00604	-0.00514
1.837	-0.03851	-0.00778	-0.00605	-0.00521
1.836	-0.03843	-0.00779	-0.00601	-0.00519
1.835	-0.03836	-0.00782	-0.00595	-0.00511
1.834	-0.03828	-0.00784	-0.00607	-0.00531
1.833	-0.03821	-0.00787	-0.00612	-0.00547
1.832	-0.03813	-0.00788	-0.00616	-0.00554
1.831	-0.03804	-0.00792	-0.00611	-0.00564
1.83	-0.03796	-0.00795	-0.00616	-0.0056
1.829	-0.03787	-0.00797	-0.00617	-0.00561
1.828	-0.03777	-0.008	-0.00622	-0.00569
1.827	-0.03768	-0.00804	-0.00619	-0.00563
1.826	-0.03757	-0.00803	-0.00623	-0.00563
1.825	-0.03747	-0.00807	-0.00623	-0.00574
1.824	-0.03738	-0.00808	-0.00634	-0.00572
1.823	-0.03726	-0.00808	-0.0064	-0.00578
1.822	-0.03715	-0.00814	-0.00649	-0.00584
1.821	-0.03704	-0.00815	-0.00652	-0.00584
1.82	-0.03692	-0.00803	-0.00656	-0.00584
1.819	-0.03681	-0.00815	-0.0066	-0.00589
1.818	-0.0367	-0.0082	-0.00665	-0.006
1.817	-0.03658	-0.00822	-0.00665	-0.00602
1.816	-0.03649	-0.00823	-0.00669	-0.00598
1.815	-0.0364	-0.00826	-0.0067	-0.00589
1.814	-0.03628	-0.00828	-0.0067	-0.00596
1.813	-0.03617	-0.0083	-0.00685	-0.00603
1.812	-0.03608	-0.00831	-0.00689	-0.00608
1.811	-0.03596	-0.00833	-0.00695	-0.00612
1.81	-0.03585	-0.00836	-0.00693	-0.00615
1.809	-0.03575	-0.00834	-0.007	-0.00619
1.808	-0.03564	-0.0084	-0.00699	-0.00617
1.807	-0.03555	-0.00842	-0.00702	-0.00618
1.806	-0.03543	-0.00839	-0.00706	-0.00622
1.805	-0.03534	-0.0084	-0.0071	-0.00618
1.804	-0.03523	-0.00846	-0.00712	-0.00625
1.803	-0.03511	-0.00849	-0.00712	-0.0062
1.802	-0.03502	-0.00852	-0.00707	-0.00627
1.801	-0.03491	-0.00856	-0.00716	-0.00631
1.8	-0.03481	-0.00859	-0.00717	-0.00635
1.799	-0.0347	-0.00862	-0.00722	-0.00633
1.798	-0.0346	-0.00866	-0.00724	-0.00646
1.797	-0.03449	-0.00869	-0.00731	-0.00653
1.796	-0.03438	-0.00871	-0.00731	-0.00651
1.795	-0.03428	-0.00874	-0.00732	-0.00644
1.794	-0.03419	-0.00878	-0.00736	-0.00649
1.793	-0.03408	-0.00881	-0.00737	-0.0063
1.792	-0.03396	-0.00882	-0.00742	-0.00615
1.791	-0.03385	-0.00884	-0.00742	-0.0065
1.79	-0.03375	-0.00887	-0.00728	-0.00622
1.789	-0.03366	-0.00888	-0.00751	-0.00637
1.788	-0.03355	-0.00892	-0.00755	-0.00671
1.787	-0.03345	-0.00896	-0.00759	-0.00648
1.786	-0.03334	-0.009	-0.00764	-0.00631
1.785	-0.03325	-0.00902	-0.00765	-0.00644
1.784	-0.03315	-0.00905	-0.00771	-0.00655
1.783	-0.03306	-0.00908	-0.00754	-0.00655
1.782	-0.03294	-0.00909	-0.00742	-0.00677
1.781	-0.03287	-0.00913	-0.00771	-0.00682
1.78	-0.03277	-0.00918	-0.00783	-0.0069
1.779	-0.03266	-0.0092	-0.00785	-0.00691
1.778	-0.03258	-0.00923	-0.00787	-0.00689
1.777	-0.03249	-0.00925	-0.00787	-0.00698
1.776	-0.03242	-0.00926	-0.0079	-0.00701
1.775	-0.03232	-0.0093	-0.00792	-0.00705
1.774	-0.03225	-0.00935	-0.00796	-0.00714
1.773	-0.03217	-0.00937	-0.00798	-0.00715
1.772	-0.03209	-0.00938	-0.00798	-0.00723
1.771	-0.03202	-0.0094	-0.00802	-0.00727
1.77	-0.03194	-0.00944	-0.00805	-0.0072
1.769	-0.03187	-0.00946	-0.00804	-0.00724
1.768	-0.03181	-0.0095	-0.00804	-0.00729
1.767	-0.03175	-0.00952	-0.00806	-0.00722
1.766	-0.03168	-0.00956	-0.0081	-0.00732
1.765	-0.03162	-0.00958	-0.00814	-0.00737
1.764	-0.03157	-0.0096	-0.00817	-0.00734
1.763	-0.03149	-0.00968	-0.00809	-0.00734
1.762	-0.03143	-0.00973	-0.00818	-0.0074
1.761	-0.03138	-0.00976	-0.00824	-0.00746
1.76	-0.03134	-0.0098	-0.00824	-0.0075
1.759	-0.03126	-0.0098	-0.00823	-0.00757
1.758	-0.03123	-0.00983	-0.00832	-0.00762
1.757	-0.03117	-0.00988	-0.0084	-0.00768
1.756	-0.03111	-0.00989	-0.00843	-0.00765
1.755	-0.03108	-0.00992	-0.00845	-0.00765
1.754	-0.03102	-0.00995	-0.00845	-0.00769
1.753	-0.03096	-0.00996	-0.00854	-0.00774
1.752	-0.03092	-0.01	-0.00836	-0.00782
1.751	-0.03089	-0.01004	-0.00859	-0.00786
1.75	-0.03085	-0.01006	-0.00864	-0.0077
1.749	-0.03081	-0.0101	-0.00873	-0.00799
1.748	-0.03077	-0.0101	-0.00871	-0.00802
1.747	-0.03075	-0.01015	-0.00875	-0.00803
1.746	-0.03072	-0.01015	-0.00877	-0.00808
1.745	-0.03068	-0.0102	-0.00873	-0.00812
1.744	-0.03066	-0.01022	-0.00886	-0.00817
1.743	-0.03064	-0.01024	-0.00893	-0.00819
1.742	-0.0306	-0.01028	-0.00898	-0.00814
1.741	-0.0306	-0.01031	-0.00903	-0.00819
1.74	-0.03058	-0.01035	-0.00905	-0.00825
1.739	-0.03058	-0.01035	-0.00908	-0.00825
1.738	-0.03057	-0.01041	-0.00912	-0.00822
1.737	-0.03057	-0.01041	-0.00912	-0.00819
1.736	-0.03058	-0.01044	-0.00912	-0.00838
1.735	-0.03058	-0.01049	-0.00905	-0.00844
1.734	-0.03058	-0.01053	-0.00919	-0.00848
1.733	-0.0306	-0.01052	-0.00923	-0.00852
1.732	-0.03064	-0.01055	-0.00928	-0.00852
1.731	-0.03066	-0.01057	-0.0093	-0.00855
1.73	-0.0307	-0.0106	-0.00936	-0.00857
1.729	-0.03072	-0.01063	-0.0094	-0.00862
1.728	-0.03075	-0.01068	-0.00941	-0.00868
1.727	-0.03079	-0.0107	-0.00944	-0.00874
1.726	-0.03083	-0.01074	-0.00944	-0.00872
1.725	-0.03089	-0.01074	-0.00949	-0.00878
1.724	-0.03092	-0.0108	-0.00954	-0.00878
1.723	-0.03096	-0.01081	-0.00957	-0.00882
1.722	-0.03102	-0.01084	-0.00963	-0.00885
1.721	-0.03106	-0.01085	-0.00968	-0.00895
1.72	-0.03111	-0.01087	-0.00973	-0.00898
1.719	-0.03117	-0.01093	-0.00975	-0.00902
1.718	-0.03121	-0.01095	-0.00977	-0.00876
1.717	-0.03125	-0.01098	-0.00983	-0.00893
1.716	-0.0313	-0.011	-0.00986	-0.00909
1.715	-0.03134	-0.01105	-0.00984	-0.00907
1.714	-0.03138	-0.0111	-0.00961	-0.00908
1.713	-0.03142	-0.01112	-0.00993	-0.00913
1.712	-0.03145	-0.01115	-0.00991	-0.00919
1.711	-0.03149	-0.0112	-0.00994	-0.00927
1.71	-0.03153	-0.01121	-0.01001	-0.00918
1.709	-0.03157	-0.01124	-0.01007	-0.00928
1.708	-0.03162	-0.01127	-0.01017	-0.0093
1.707	-0.03164	-0.01129	-0.0102	-0.00924
1.706	-0.0317	-0.01133	-0.01025	-0.0093
1.705	-0.03174	-0.01136	-0.01027	-0.0093
1.704	-0.03177	-0.0114	-0.01016	-0.00944
1.703	-0.03181	-0.01144	-0.01028	-0.00952
1.702	-0.03187	-0.01146	-0.01034	-0.00956
1.701	-0.03192	-0.01148	-0.01038	-0.0096
1.7	-0.03196	-0.01149	-0.01041	-0.00958
1.699	-0.03202	-0.01157	-0.01048	-0.00958
1.698	-0.03208	-0.01158	-0.0105	-0.00958
1.697	-0.03213	-0.0116	-0.01054	-0.00965
1.696	-0.03219	-0.01168	-0.01057	-0.00978
1.695	-0.03225	-0.01167	-0.01062	-0.00986
1.694	-0.03228	-0.01171	-0.01066	-0.00988
1.693	-0.03234	-0.01175	-0.01071	-0.00991
1.692	-0.0324	-0.01176	-0.01072	-0.00994
1.691	-0.03243	-0.0118	-0.01077	-0.00991
1.69	-0.03247	-0.01183	-0.01079	-0.00995
1.689	-0.03251	-0.01186	-0.01082	-0.00999
1.688	-0.03255	-0.01188	-0.01085	-0.00998
1.687	-0.03258	-0.01192	-0.01088	-0.00996
1.686	-0.03262	-0.01196	-0.01088	-0.0098
1.685	-0.03266	-0.01196	-0.0109	-0.00994
1.684	-0.0327	-0.01202	-0.011	-0.01002
1.683	-0.03274	-0.01205	-0.01102	-0.01012
1.682	-0.03275	-0.01208	-0.01104	-0.01006
1.681	-0.03279	-0.01212	-0.01112	-0.01027
1.68	-0.03281	-0.01214	-0.01115	-0.01032
1.679	-0.03285	-0.01217	-0.01118	-0.01036
1.678	-0.03287	-0.0122	-0.01123	-0.01037
1.677	-0.03289	-0.01224	-0.01126	-0.01026
1.676	-0.03291	-0.01228	-0.01129	-0.01045
1.675	-0.03292	-0.0123	-0.01132	-0.01061
1.674	-0.03294	-0.01234	-0.01132	-0.01066
1.673	-0.03298	-0.01235	-0.01137	-0.01068
1.672	-0.033	-0.0124	-0.01142	-0.0107
1.671	-0.03302	-0.01242	-0.01145	-0.01074
1.67	-0.03304	-0.01244	-0.0115	-0.01082
1.669	-0.03308	-0.01249	-0.01155	-0.01068
1.668	-0.03308	-0.01251	-0.01155	-0.01043
1.667	-0.03309	-0.01253	-0.01163	-0.01073
1.666	-0.03313	-0.01258	-0.01165	-0.011
1.665	-0.03315	-0.01262	-0.01167	-0.011
1.664	-0.03317	-0.01265	-0.01168	-0.01095
1.663	-0.03317	-0.01269	-0.01177	-0.011
1.662	-0.03321	-0.01268	-0.01181	-0.01103
1.661	-0.03323	-0.01275	-0.01186	-0.01109
1.66	-0.03323	-0.01277	-0.0119	-0.01109
1.659	-0.03325	-0.0128	-0.01193	-0.01096
1.658	-0.03326	-0.01284	-0.01197	-0.01127
1.657	-0.03328	-0.01288	-0.01202	-0.01131
1.656	-0.0333	-0.0129	-0.01206	-0.01127
1.655	-0.03332	-0.01294	-0.0121	-0.01134
1.654	-0.03332	-0.01296	-0.01211	-0.01141
1.653	-0.03334	-0.013	-0.01217	-0.0114
1.652	-0.03336	-0.01301	-0.01222	-0.0114
1.651	-0.03336	-0.01306	-0.01225	-0.01142
1.65	-0.03338	-0.01309	-0.01227	-0.01134
1.649	-0.0334	-0.01311	-0.01225	-0.01138
1.648	-0.03342	-0.01314	-0.01226	-0.01138
1.647	-0.03343	-0.01317	-0.01233	-0.01136
1.646	-0.03345	-0.01323	-0.01239	-0.01157
1.645	-0.03347	-0.01323	-0.01245	-0.01154
1.644	-0.03349	-0.01327	-0.01249	-0.01172
1.643	-0.03351	-0.01332	-0.01252	-0.01173
1.642	-0.03353	-0.01333	-0.01261	-0.01163
1.641	-0.03355	-0.01338	-0.01258	-0.01167
1.64	-0.03357	-0.01341	-0.01262	-0.0117
1.639	-0.03357	-0.01344	-0.01268	-0.01166
1.638	-0.03358	-0.01346	-0.01271	-0.0117
1.637	-0.03358	-0.01349	-0.01278	-0.01167
1.636	-0.0336	-0.01352	-0.01283	-0.01169
1.635	-0.0336	-0.01355	-0.01288	-0.01161
1.634	-0.0336	-0.01358	-0.01293	-0.01196
1.633	-0.03362	-0.01365	-0.01293	-0.01203
1.632	-0.03362	-0.01366	-0.01301	-0.01203
1.631	-0.03362	-0.01374	-0.01301	-0.0121
1.63	-0.03362	-0.01375	-0.01304	-0.01222
1.629	-0.03364	-0.01377	-0.01302	-0.01247
1.628	-0.03364	-0.01382	-0.01307	-0.01253
1.627	-0.03364	-0.01384	-0.01302	-0.0125
1.626	-0.03364	-0.01392	-0.01323	-0.01235
1.625	-0.03366	-0.01391	-0.01323	-0.01251
1.624	-0.03366	-0.01397	-0.0133	-0.01276
1.623	-0.03368	-0.01398	-0.01333	-0.0128
1.622	-0.03368	-0.01404	-0.01335	-0.01282
1.621	-0.0337	-0.01407	-0.01343	-0.01284
1.62	-0.03372	-0.01409	-0.01347	-0.01285
1.619	-0.03372	-0.01413	-0.0135	-0.01288
1.618	-0.03374	-0.01418	-0.01351	-0.01296
1.617	-0.03375	-0.0142	-0.01353	-0.01298
1.616	-0.03375	-0.01425	-0.01361	-0.0129
1.615	-0.03377	-0.01428	-0.01366	-0.01299
1.614	-0.03379	-0.01432	-0.01372	-0.01311
1.613	-0.03381	-0.01434	-0.01374	-0.0131
1.612	-0.03383	-0.0144	-0.01377	-0.01323
1.611	-0.03385	-0.01443	-0.01383	-0.01325
1.61	-0.03385	-0.01445	-0.01386	-0.0133
1.609	-0.03387	-0.01451	-0.01385	-0.01335
1.608	-0.03389	-0.01455	-0.01381	-0.0134
1.607	-0.03389	-0.01457	-0.01394	-0.01342
1.606	-0.03391	-0.01462	-0.01401	-0.0134
1.605	-0.03392	-0.01466	-0.01406	-0.01347
1.604	-0.03394	-0.01471	-0.01411	-0.01342
1.603	-0.03396	-0.01471	-0.01415	-0.01353
1.602	-0.03396	-0.01476	-0.01419	-0.01359
1.601	-0.03398	-0.0148	-0.01424	-0.01363
1.6	-0.03398	-0.01485	-0.01431	-0.01363
1.599	-0.03398	-0.0149	-0.01438	-0.01316
1.598	-0.034	-0.01492	-0.01443	-0.01358
1.597	-0.034	-0.015	-0.01442	-0.0136
1.596	-0.034	-0.01502	-0.01446	-0.01342
1.595	-0.034	-0.01502	-0.01451	-0.01362
1.594	-0.03402	-0.01509	-0.01457	-0.01363
1.593	-0.03402	-0.01517	-0.01464	-0.01376
1.592	-0.03402	-0.01516	-0.01467	-0.01375
1.591	-0.03402	-0.01522	-0.01476	-0.01355
1.59	-0.03402	-0.01522	-0.01483	-0.01406
1.589	-0.03402	-0.01528	-0.01486	-0.01407
1.588	-0.03402	-0.01534	-0.01489	-0.01418
1.587	-0.03402	-0.01538	-0.01494	-0.01422
1.586	-0.03402	-0.01543	-0.01499	-0.01422
1.585	-0.03402	-0.01544	-0.01503	-0.01425
1.584	-0.03402	-0.0155	-0.01509	-0.01423
1.583	-0.03402	-0.01551	-0.01513	-0.01439
1.582	-0.03402	-0.01555	-0.01514	-0.01445
1.581	-0.03402	-0.01558	-0.01522	-0.01445
1.58	-0.03402	-0.01564	-0.01526	-0.01449
1.579	-0.03402	-0.01568	-0.01529	-0.01437
1.578	-0.03402	-0.01574	-0.01538	-0.01455
1.577	-0.03404	-0.01576	-0.01544	-0.01465
1.576	-0.03404	-0.01581	-0.01552	-0.01466
1.575	-0.03404	-0.01583	-0.01555	-0.0148
1.574	-0.03404	-0.0159	-0.01562	-0.01484
1.573	-0.03404	-0.01594	-0.01568	-0.01489
1.572	-0.03404	-0.01599	-0.01574	-0.01494
1.571	-0.03406	-0.01602	-0.01575	-0.01495
1.57	-0.03406	-0.01605	-0.01578	-0.01503
1.569	-0.03406	-0.0161	-0.01585	-0.01511
1.568	-0.03406	-0.01613	-0.01592	-0.01513
1.567	-0.03406	-0.01618	-0.01598	-0.01518
1.566	-0.03406	-0.01622	-0.01602	-0.01526
1.565	-0.03406	-0.01628	-0.01602	-0.01532
1.564	-0.03406	-0.01629	-0.01609	-0.01533
1.563	-0.03408	-0.01638	-0.01615	-0.01538
1.562	-0.03408	-0.01638	-0.0162	-0.01547
1.561	-0.03408	-0.01643	-0.01628	-0.01553
1.56	-0.03408	-0.0165	-0.01634	-0.01555
1.559	-0.03408	-0.01654	-0.01633	-0.01563
1.558	-0.03408	-0.01657	-0.01645	-0.01568
1.557	-0.03409	-0.01662	-0.0165	-0.01574
1.556	-0.03409	-0.01668	-0.0166	-0.01576
1.555	-0.03408	-0.01674	-0.01662	-0.01581
1.554	-0.03408	-0.01677	-0.01669	-0.01586
1.553	-0.03408	-0.0168	-0.01676	-0.01593
1.552	-0.03408	-0.01684	-0.01667	-0.01597
1.551	-0.03408	-0.01692	-0.01681	-0.01598
1.55	-0.03408	-0.01694	-0.01686	-0.01601
1.549	-0.03408	-0.01697	-0.01689	-0.01614
1.548	-0.03408	-0.01705	-0.01693	-0.01618
1.547	-0.03409	-0.01708	-0.01709	-0.01626
1.546	-0.03408	-0.01715	-0.01711	-0.01635
1.545	-0.03408	-0.01719	-0.01719	-0.01612
1.544	-0.03406	-0.01722	-0.01725	-0.01645
1.543	-0.03408	-0.01728	-0.01732	-0.01651
1.542	-0.03406	-0.01735	-0.01738	-0.01649
1.541	-0.03406	-0.01735	-0.01746	-0.01641
1.54	-0.03404	-0.01745	-0.01748	-0.01661
1.539	-0.03404	-0.01747	-0.01753	-0.01675
1.538	-0.03404	-0.01753	-0.01754	-0.0168
1.537	-0.03404	-0.0176	-0.01743	-0.01669
1.536	-0.03402	-0.01762	-0.01757	-0.01694
1.535	-0.03402	-0.01771	-0.01779	-0.01701
1.534	-0.03402	-0.01775	-0.01786	-0.01698
1.533	-0.034	-0.01782	-0.01796	-0.01714
1.532	-0.034	-0.01784	-0.01806	-0.01727
1.531	-0.034	-0.01792	-0.01815	-0.01735
1.53	-0.03398	-0.018	-0.01824	-0.01744
1.529	-0.03398	-0.01807	-0.01827	-0.01742
1.528	-0.03396	-0.0181	-0.01833	-0.01759
1.527	-0.03394	-0.01818	-0.01835	-0.01756
1.526	-0.03394	-0.01823	-0.01845	-0.01765
1.525	-0.03392	-0.0183	-0.01855	-0.01775
1.524	-0.03391	-0.01837	-0.01861	-0.01782
1.523	-0.03389	-0.01842	-0.01867	-0.01782
1.522	-0.03389	-0.01851	-0.01876	-0.01796
1.521	-0.03387	-0.01854	-0.01882	-0.01806
1.52	-0.03385	-0.01862	-0.01889	-0.01813
1.519	-0.03383	-0.01868	-0.01902	-0.01827
1.518	-0.03383	-0.01874	-0.01906	-0.0183
1.517	-0.03381	-0.0188	-0.01915	-0.01831
1.516	-0.03379	-0.01887	-0.01923	-0.0183
1.515	-0.03377	-0.01894	-0.01932	-0.01836
1.514	-0.03375	-0.019	-0.01936	-0.01843
1.513	-0.03374	-0.01908	-0.01943	-0.0184
1.512	-0.03372	-0.01917	-0.01949	-0.0186
1.511	-0.03368	-0.01923	-0.01958	-0.01873
1.51	-0.03368	-0.01932	-0.0197	-0.01881
1.509	-0.03366	-0.01938	-0.01975	-0.01891
1.508	-0.03364	-0.01945	-0.01985	-0.01898
1.507	-0.0336	-0.01953	-0.01992	-0.01917
1.506	-0.0336	-0.01962	-0.02004	-0.01923
1.505	-0.03357	-0.0197	-0.02011	-0.01932
1.504	-0.03355	-0.01981	-0.02025	-0.0194
1.503	-0.03353	-0.01983	-0.02034	-0.01945
1.502	-0.03351	-0.01992	-0.0204	-0.01955
1.501	-0.03347	-0.02002	-0.02053	-0.01958
1.5	-0.03345	-0.02011	-0.02062	-0.01972
1.499	-0.03343	-0.02015	-0.02072	-0.01985
1.498	-0.03342	-0.02025	-0.02081	-0.01989
1.497	-0.0334	-0.02032	-0.02089	-0.02002
1.496	-0.03338	-0.02043	-0.02094	-0.02009
1.495	-0.03334	-0.02053	-0.021	-0.02021
1.494	-0.03332	-0.02062	-0.02117	-0.02034
1.493	-0.0333	-0.02068	-0.02128	-0.02032
1.492	-0.03328	-0.02077	-0.0214	-0.02049
1.491	-0.03326	-0.02085	-0.02147	-0.02057
1.49	-0.03325	-0.02096	-0.02162	-0.0207
1.489	-0.03323	-0.02108	-0.02172	-0.02081
1.488	-0.03321	-0.02115	-0.02183	-0.02094
1.487	-0.03319	-0.02125	-0.02191	-0.02106
1.486	-0.03315	-0.02136	-0.02198	-0.02111
1.485	-0.03313	-0.02143	-0.02198	-0.02126
1.484	-0.03311	-0.02151	-0.02204	-0.02136
1.483	-0.03309	-0.02166	-0.02223	-0.02145
1.482	-0.03308	-0.02174	-0.02238	-0.02157
1.481	-0.03306	-0.02183	-0.02272	-0.02166
1.48	-0.03304	-0.02196	-0.02283	-0.0217
1.479	-0.03302	-0.02208	-0.02275	-0.02177
1.478	-0.033	-0.02213	-0.02238	-0.02189
1.477	-0.03298	-0.02226	-0.02268	-0.0216
1.476	-0.03296	-0.02236	-0.02309	-0.02223
1.475	-0.03294	-0.02249	-0.02323	-0.02242
1.474	-0.03292	-0.0226	-0.0234	-0.02253
1.473	-0.03291	-0.02272	-0.02379	-0.0227
1.472	-0.03291	-0.02281	-0.02396	-0.02283
1.471	-0.03289	-0.02291	-0.02408	-0.02292
1.47	-0.03285	-0.02309	-0.02355	-0.02309
1.469	-0.03285	-0.02317	-0.02383	-0.02321
1.468	-0.03283	-0.02332	-0.0246	-0.02332
1.467	-0.03281	-0.02343	-0.02475	-0.02349
1.466	-0.03279	-0.02357	-0.02492	-0.02358
1.465	-0.03277	-0.02366	-0.02504	-0.02366
1.464	-0.03275	-0.02381	-0.02506	-0.02375
1.463	-0.03274	-0.02394	-0.02517	-0.02408
1.462	-0.03272	-0.02408	-0.02536	-0.02423
1.461	-0.0327	-0.02419	-0.02555	-0.02438
1.46	-0.03268	-0.02434	-0.02583	-0.02453
1.459	-0.03268	-0.02447	-0.026	-0.02468
1.458	-0.03266	-0.02462	-0.02623	-0.02481
1.457	-0.03264	-0.02474	-0.02638	-0.02496
1.456	-0.03262	-0.02489	-0.02657	-0.02506
1.455	-0.0326	-0.02508	-0.02674	-0.02525
1.454	-0.03258	-0.02519	-0.02696	-0.02536
1.453	-0.03258	-0.02532	-0.02713	-0.02549
1.452	-0.03257	-0.02549	-0.02736	-0.02579
1.451	-0.03255	-0.0257	-0.02753	-0.026
1.45	-0.03255	-0.02583	-0.02772	-0.02625
1.449	-0.03253	-0.02598	-0.02791	-0.02647
1.448	-0.03251	-0.02613	-0.02809	-0.02666
1.447	-0.03249	-0.02628	-0.02834	-0.02692
1.446	-0.03249	-0.02645	-0.02855	-0.02704
1.445	-0.03247	-0.0266	-0.02877	-0.02721
1.444	-0.03245	-0.02681	-0.029	-0.0273
1.443	-0.03245	-0.027	-0.02923	-0.02753
1.442	-0.03243	-0.02717	-0.02945	-0.02766
1.441	-0.03242	-0.02734	-0.02966	-0.02775
1.44	-0.0324	-0.02749	-0.02991	-0.02804
1.439	-0.0324	-0.02772	-0.03011	-0.0283
1.438	-0.0324	-0.02791	-0.03042	-0.02849
1.437	-0.03238	-0.02809	-0.03064	-0.02885
1.436	-0.03236	-0.02828	-0.03089	-0.02902
1.435	-0.03236	-0.02847	-0.03119	-0.02926
1.434	-0.03234	-0.0287	-0.03142	-0.02945
1.433	-0.03234	-0.02889	-0.03164	-0.02974
1.432	-0.03232	-0.02908	-0.03196	-0.02998
1.431	-0.03232	-0.02926	-0.03223	-0.03019
1.43	-0.03232	-0.02953	-0.03251	-0.03051
1.429	-0.0323	-0.02975	-0.03279	-0.03074
1.428	-0.0323	-0.02996	-0.03308	-0.03104
1.427	-0.03228	-0.03019	-0.03332	-0.03134
1.426	-0.03228	-0.03042	-0.03357	-0.0316
1.425	-0.03228	-0.03066	-0.03391	-0.03185
1.424	-0.03228	-0.03087	-0.03419	-0.03215
1.423	-0.03226	-0.03111	-0.03447	-0.03243
1.422	-0.03225	-0.03136	-0.03475	-0.03268
1.421	-0.03225	-0.03158	-0.03517	-0.03294
1.42	-0.03225	-0.03187	-0.03553	-0.03325
1.419	-0.03225	-0.03213	-0.03589	-0.03358
1.418	-0.03223	-0.03238	-0.03625	-0.03387
1.417	-0.03223	-0.03262	-0.03658	-0.03419
1.416	-0.03223	-0.03291	-0.03692	-0.03453
1.415	-0.03223	-0.03319	-0.0373	-0.03483
1.414	-0.03221	-0.03345	-0.03764	-0.03515
1.413	-0.03221	-0.03375	-0.03806	-0.03549
1.412	-0.03221	-0.03402	-0.03843	-0.03581
1.411	-0.03219	-0.03434	-0.03885	-0.03613
1.41	-0.03219	-0.0346	-0.03921	-0.03655
1.409	-0.03219	-0.03491	-0.0396	-0.03687
1.408	-0.03219	-0.03521	-0.04002	-0.03725
1.407	-0.03219	-0.03553	-0.04045	-0.0376
1.406	-0.03217	-0.03585	-0.04083	-0.038
1.405	-0.03217	-0.03617	-0.04125	-0.03842
1.404	-0.03217	-0.03645	-0.04172	-0.03875
1.403	-0.03217	-0.03681	-0.04215	-0.03909
1.402	-0.03217	-0.03713	-0.04257	-0.03951
1.401	-0.03217	-0.03745	-0.04302	-0.03992
1.4	-0.03217	-0.03781	-0.04349	-0.0403
1.399	-0.03215	-0.03811	-0.044	-0.04075
1.398	-0.03215	-0.03847	-0.04445	-0.04119
1.397	-0.03213	-0.03887	-0.04494	-0.04158
1.396	-0.03213	-0.03923	-0.04547	-0.042
1.395	-0.03213	-0.03957	-0.04598	-0.04236
1.394	-0.03213	-0.03998	-0.04647	-0.04285
1.393	-0.03211	-0.04034	-0.047	-0.04328
1.392	-0.03211	-0.04072	-0.04749	-0.04379
1.391	-0.03211	-0.04109	-0.04804	-0.04421
1.39	-0.03211	-0.04149	-0.0486	-0.04474
1.389	-0.03209	-0.04189	-0.04915	-0.04504
1.388	-0.03211	-0.04232	-0.04975	-0.0454
1.387	-0.03209	-0.0427	-0.0503	-0.04591
1.386	-0.03209	-0.04315	-0.05087	-0.04668
1.385	-0.03209	-0.04351	-0.05145	-0.04717
1.384	-0.03209	-0.04396	-0.05202	-0.04772
1.383	-0.03208	-0.04442	-0.05262	-0.04815
1.382	-0.03208	-0.04485	-0.05325	-0.04866
1.381	-0.03208	-0.04528	-0.05385	-0.04915
1.38	-0.03206	-0.04575	-0.05453	-0.0496
1.379	-0.03206	-0.04623	-0.05513	-0.0503
1.378	-0.03206	-0.04672	-0.05581	-0.05092
1.377	-0.03204	-0.04715	-0.05664	-0.05149
1.376	-0.03204	-0.0476	-0.05728	-0.05213
1.375	-0.03204	-0.04811	-0.05802	-0.05272
1.374	-0.03204	-0.04858	-0.05866	-0.0533
1.373	-0.03204	-0.04911	-0.05936	-0.05391
1.372	-0.03204	-0.0496	-0.06011	-0.05443
1.371	-0.03202	-0.05009	-0.06087	-0.05513
1.37	-0.03202	-0.05062	-0.06157	-0.05575
1.369	-0.03202	-0.05113	-0.06232	-0.0564
1.368	-0.03202	-0.05166	-0.06302	-0.05709
1.367	-0.03202	-0.05219	-0.06377	-0.05779
1.366	-0.03202	-0.05279	-0.06447	-0.05843
1.365	-0.032	-0.05334	-0.06528	-0.05913
1.364	-0.032	-0.05387	-0.06609	-0.05983
1.363	-0.032	-0.05443	-0.06691	-0.06045
1.362	-0.032	-0.05504	-0.06766	-0.06121
1.361	-0.03198	-0.05558	-0.06853	-0.06191
1.36	-0.03198	-0.05619	-0.06928	-0.0626
1.359	-0.03198	-0.05679	-0.07015	-0.0633
1.358	-0.03198	-0.05738	-0.07085	-0.06406
1.357	-0.03196	-0.05808	-0.07177	-0.06475
1.356	-0.03196	-0.05866	-0.07266	-0.06551
1.355	-0.03196	-0.0593	-0.07347	-0.06626
1.354	-0.03196	-0.05994	-0.07434	-0.06702
1.353	-0.03194	-0.06064	-0.07521	-0.06777
1.352	-0.03194	-0.06126	-0.07608	-0.06853
1.351	-0.03194	-0.06191	-0.07694	-0.06928
1.35	-0.03194	-0.0626	-0.07781	-0.06998
1.349	-0.03194	-0.06325	-0.07875	-0.07074
1.348	-0.03192	-0.06394	-0.07962	-0.07149
1.347	-0.03192	-0.06464	-0.0806	-0.07219
1.346	-0.03192	-0.06534	-0.08153	-0.07294
1.345	-0.03191	-0.06604	-0.08234	-0.07364
1.344	-0.03191	-0.06679	-0.08334	-0.07451
1.343	-0.03191	-0.06755	-0.08426	-0.07543
1.342	-0.03191	-0.06825	-0.08519	-0.07619
1.341	-0.03191	-0.069	-0.08611	-0.07689
1.34	-0.03191	-0.06975	-0.08711	-0.07781
1.339	-0.03191	-0.07051	-0.08809	-0.07857
1.338	-0.03191	-0.07126	-0.08902	-0.0794
1.337	-0.03189	-0.07208	-0.08996	-0.08021
1.336	-0.03189	-0.07289	-0.09089	-0.08091
1.335	-0.03189	-0.0737	-0.09192	-0.08177
1.334	-0.03189	-0.07451	-0.09292	-0.08247
1.333	-0.03189	-0.07532	-0.09396	-0.08334
1.332	-0.03189	-0.07619	-0.09489	-0.08421
1.331	-0.03189	-0.077	-0.09587	-0.08502
1.33	-0.03189	-0.07794	-0.09698	-0.08589
1.329	-0.03187	-0.07875	-0.09802	-0.08675
1.328	-0.03187	-0.07968	-0.09896	-0.08751
1.327	-0.03189	-0.0806	-0.10006	-0.08826
1.326	-0.03187	-0.08147	-0.10104	-0.08908
1.325	-0.03187	-0.08234	-0.10209	-0.08996
1.324	-0.03187	-0.08328	-0.10313	-0.09072
1.323	-0.03189	-0.08426	-0.10417	-0.09153
1.322	-0.03189	-0.08519	-0.10523	-0.0924
1.321	-0.03187	-0.08611	-0.10626	-0.09304
1.32	-0.03189	-0.08711	-0.10738	-0.09402
1.319	-0.03189	-0.08809	-0.10836	-0.09511
1.318	-0.03189	-0.08908	-0.10947	-0.096
1.317	-0.03191	-0.09008	-0.11057	-0.09681
1.316	-0.03191	-0.09106	-0.1116	-0.09738
1.315	-0.03191	-0.09209	-0.11266	-0.09855
1.314	-0.03192	-0.09309	-0.1137	-0.09942
1.313	-0.03192	-0.09413	-0.11475	-0.10028
1.312	-0.03192	-0.09525	-0.11585	-0.10123
1.311	-0.03192	-0.09628	-0.11694	-0.10204
1.31	-0.03192	-0.09738	-0.11794	-0.10291
1.309	-0.03192	-0.09849	-0.11904	-0.10372
1.308	-0.03194	-0.09953	-0.12009	-0.10458
1.307	-0.03194	-0.10064	-0.1213	-0.1054
1.306	-0.03194	-0.10179	-0.12247	-0.10626
1.305	-0.03194	-0.10296	-0.12351	-0.10713
1.304	-0.03194	-0.10406	-0.12462	-0.10802
1.303	-0.03194	-0.10523	-0.12572	-0.10889
1.302	-0.03194	-0.10638	-0.12677	-0.1097
1.301	-0.03194	-0.1076	-0.12781	-0.11051
1.3	-0.03196	-0.10877	-0.12904	-0.11143
1.299	-0.03196	-0.10998	-0.13008	-0.11225
1.298	-0.03196	-0.11121	-0.13117	-0.11311
1.297	-0.03196	-0.11236	-0.13228	-0.11387
1.296	-0.03196	-0.11364	-0.13338	-0.11475
1.295	-0.03198	-0.11487	-0.13443	-0.11562
1.294	-0.03198	-0.11608	-0.13564	-0.11655
1.293	-0.03198	-0.11742	-0.13675	-0.11736
1.292	-0.03198	-0.1187	-0.13796	-0.11817
1.291	-0.03198	-0.12004	-0.13919	-0.11892
1.29	-0.03198	-0.1213	-0.14036	-0.11974
1.289	-0.032	-0.12264	-0.1414	-0.12055
1.288	-0.032	-0.12392	-0.14255	-0.12142
1.287	-0.032	-0.12532	-0.14366	-0.1223
1.286	-0.032	-0.12664	-0.14483	-0.12311
1.285	-0.032	-0.12792	-0.14592	-0.12387
1.284	-0.03202	-0.12926	-0.14696	-0.12474
1.283	-0.03202	-0.13066	-0.14813	-0.1256
1.282	-0.03202	-0.13206	-0.14923	-0.12642
1.281	-0.03202	-0.13343	-0.15034	-0.12728
1.28	-0.03204	-0.13483	-0.15149	-0.12804
1.279	-0.03204	-0.13628	-0.15255	-0.12891
1.278	-0.03204	-0.13768	-0.15364	-0.12972
1.277	-0.03206	-0.13919	-0.15481	-0.13047
1.276	-0.03206	-0.1407	-0.15574	-0.13136
1.275	-0.03206	-0.14209	-0.15696	-0.13217
1.274	-0.03206	-0.1436	-0.158	-0.13304
1.273	-0.03206	-0.14511	-0.15917	-0.13379
1.272	-0.03208	-0.14657	-0.16026	-0.13466
1.271	-0.03208	-0.14813	-0.1613	-0.13542
1.27	-0.03209	-0.1497	-0.16236	-0.13617
1.269	-0.03209	-0.15126	-0.16328	-0.13698
1.268	-0.03209	-0.15283	-0.16445	-0.13768
1.267	-0.03209	-0.1544	-0.16549	-0.13849
1.266	-0.03209	-0.15608	-0.16653	-0.13919
1.265	-0.03211	-0.15758	-0.16764	-0.14006
1.264	-0.03211	-0.15923	-0.16862	-0.14075
1.263	-0.03211	-0.16085	-0.16974	-0.14157
1.262	-0.03213	-0.16247	-0.17077	-0.14232
1.261	-0.03213	-0.16415	-0.17194	-0.14308
1.26	-0.03215	-0.16583	-0.17298	-0.14394
1.259	-0.03215	-0.16753	-0.17396	-0.14453
1.258	-0.03215	-0.16921	-0.17513	-0.14534
1.257	-0.03215	-0.17083	-0.17611	-0.14609
1.256	-0.03217	-0.17251	-0.17723	-0.14685
1.255	-0.03217	-0.17432	-0.17826	-0.14749
1.254	-0.03217	-0.17594	-0.17936	-0.14825
1.253	-0.03219	-0.17774	-0.18047	-0.149
1.252	-0.03219	-0.17955	-0.18157	-0.14975
1.251	-0.03221	-0.18128	-0.18257	-0.15057
1.25	-0.03221	-0.18308	-0.18355	-0.15121
1.249	-0.03223	-0.18489	-0.18458	-0.15196
1.248	-0.03223	-0.18679	-0.18564	-0.15272
1.247	-0.03225	-0.1886	-0.18668	-0.15342
1.246	-0.03225	-0.19038	-0.18779	-0.154
1.245	-0.03226	-0.19226	-0.18868	-0.1547
1.244	-0.03226	-0.19396	-0.18981	-0.15551
1.243	-0.03228	-0.19604	-0.19094	-0.15621
1.242	-0.03228	-0.19792	-0.19208	-0.15691
1.241	-0.0323	-0.19981	-0.19321	-0.15747
1.24	-0.03232	-0.2017	-0.19415	-0.15811
1.239	-0.03232	-0.20358	-0.19528	-0.15875
1.238	-0.03234	-0.20547	-0.19623	-0.15928
1.237	-0.03236	-0.20755	-0.19736	-0.16032
1.236	-0.03236	-0.20943	-0.19849	-0.16102
1.235	-0.03238	-0.21132	-0.19925	-0.16166
1.234	-0.0324	-0.2134	-0.20038	-0.16242
1.233	-0.03242	-0.21528	-0.20151	-0.16306
1.232	-0.03242	-0.21736	-0.20245	-0.16381
1.231	-0.03243	-0.21943	-0.20358	-0.16426
1.23	-0.03245	-0.22132	-0.20453	-0.16491
1.229	-0.03247	-0.22358	-0.20566	-0.16577
1.228	-0.03249	-0.22566	-0.20679	-0.16636
1.227	-0.03251	-0.22774	-0.20792	-0.16706
1.226	-0.03251	-0.22981	-0.20887	-0.16775
1.225	-0.03253	-0.23189	-0.21	-0.1684
1.224	-0.03255	-0.23396	-0.21094	-0.16898
1.223	-0.03257	-0.23623	-0.21208	-0.1696
1.222	-0.03258	-0.2383	-0.21302	-0.17025
1.221	-0.0326	-0.24057	-0.21415	-0.171
1.22	-0.03262	-0.24264	-0.21509	-0.17158
1.219	-0.03264	-0.24491	-0.21623	-0.17223
1.218	-0.03266	-0.24736	-0.21736	-0.17298
1.217	-0.03268	-0.24943	-0.2183	-0.17362
1.216	-0.0327	-0.2517	-0.21925	-0.17421
1.215	-0.03272	-0.25396	-0.22038	-0.17502
1.214	-0.03272	-0.25623	-0.22132	-0.17564
1.213	-0.03275	-0.25868	-0.22226	-0.17634
1.212	-0.03277	-0.26094	-0.2234	-0.17692
1.211	-0.03277	-0.26321	-0.22434	-0.17762
1.21	-0.03281	-0.26566	-0.22547	-0.17832
1.209	-0.03283	-0.26792	-0.22642	-0.17891
1.208	-0.03285	-0.27038	-0.22755	-0.1796
1.207	-0.03287	-0.27283	-0.22868	-0.18025
1.206	-0.03289	-0.27509	-0.22981	-0.18087
1.205	-0.03291	-0.27755	-0.23075	-0.18157
1.204	-0.03292	-0.27981	-0.23189	-0.18226
1.203	-0.03294	-0.28226	-0.23302	-0.18285
1.202	-0.03296	-0.28472	-0.23415	-0.18355
1.201	-0.03298	-0.28717	-0.23509	-0.18425
1.2	-0.03302	-0.28962	-0.23623	-0.18489
1.199	-0.03302	-0.29208	-0.23717	-0.18558
1.198	-0.03304	-0.29453	-0.2383	-0.18628
1.197	-0.03308	-0.29679	-0.23943	-0.18685
1.196	-0.03309	-0.29943	-0.24038	-0.18766
1.195	-0.03311	-0.30189	-0.24132	-0.18836
1.194	-0.03313	-0.30434	-0.24245	-0.18906
1.193	-0.03315	-0.30679	-0.2434	-0.18962
1.192	-0.03317	-0.30925	-0.24472	-0.19019
1.191	-0.03321	-0.31189	-0.24566	-0.19094
1.19	-0.03323	-0.31415	-0.2466	-0.1917
1.189	-0.03325	-0.31679	-0.24774	-0.19226
1.188	-0.03326	-0.31943	-0.24887	-0.19302
1.187	-0.03328	-0.32189	-0.25	-0.19358
1.186	-0.0333	-0.32434	-0.25113	-0.19434
1.185	-0.03334	-0.32679	-0.25208	-0.19509
1.184	-0.03336	-0.32943	-0.25302	-0.19585
1.183	-0.03338	-0.33208	-0.25434	-0.1966
1.182	-0.0334	-0.33472	-0.25528	-0.19717
1.181	-0.03342	-0.33736	-0.25623	-0.19774
1.18	-0.03345	-0.34	-0.25755	-0.19849
1.179	-0.03347	-0.34245	-0.25849	-0.19925
1.178	-0.03349	-0.34509	-0.25962	-0.19981
1.177	-0.03353	-0.34774	-0.26057	-0.20057
1.176	-0.03353	-0.35038	-0.26151	-0.20113
1.175	-0.03355	-0.35302	-0.26264	-0.2017
1.174	-0.03358	-0.35566	-0.26377	-0.20226
1.173	-0.0336	-0.35849	-0.26472	-0.20302
1.172	-0.03364	-0.36094	-0.26585	-0.20377
1.171	-0.03366	-0.36377	-0.26679	-0.20434
1.17	-0.03368	-0.36623	-0.26755	-0.20509
1.169	-0.03372	-0.36887	-0.26868	-0.20604
1.168	-0.03374	-0.37151	-0.26962	-0.2066
1.167	-0.03375	-0.37415	-0.27075	-0.20717
1.166	-0.03377	-0.3766	-0.2717	-0.20792
1.165	-0.03381	-0.37943	-0.27264	-0.20868
1.164	-0.03383	-0.38208	-0.2734	-0.20925
1.163	-0.03385	-0.38472	-0.27453	-0.20981
1.162	-0.03389	-0.38755	-0.27566	-0.21038
1.161	-0.03391	-0.39038	-0.2766	-0.21094
1.16	-0.03392	-0.39321	-0.27755	-0.21151
1.159	-0.03396	-0.39585	-0.27849	-0.21226
1.158	-0.03398	-0.39849	-0.27925	-0.21302
1.157	-0.03402	-0.40132	-0.28057	-0.21358
1.156	-0.03406	-0.40396	-0.2817	-0.21415
1.155	-0.03406	-0.40642	-0.28283	-0.21472
1.154	-0.03409	-0.40906	-0.28377	-0.21547
1.153	-0.03413	-0.4117	-0.28472	-0.21604
1.152	-0.03415	-0.41453	-0.28547	-0.21679
1.151	-0.03419	-0.41717	-0.2866	-0.21717
1.15	-0.03421	-0.41981	-0.28736	-0.21774
1.149	-0.03423	-0.42264	-0.2883	-0.2183
1.148	-0.03426	-0.42528	-0.28906	-0.21887
1.147	-0.0343	-0.4283	-0.29	-0.21962
1.146	-0.03434	-0.43113	-0.29094	-0.22019
1.145	-0.03436	-0.43377	-0.29189	-0.22075
1.144	-0.0344	-0.43679	-0.29264	-0.22132
1.143	-0.03442	-0.43943	-0.29358	-0.22208
1.142	-0.03445	-0.44189	-0.29434	-0.22264
1.141	-0.03449	-0.44453	-0.29547	-0.22321
1.14	-0.03451	-0.44736	-0.2966	-0.22377
1.139	-0.03455	-0.45038	-0.29755	-0.22434
1.138	-0.03458	-0.45302	-0.29849	-0.22491
1.137	-0.0346	-0.45585	-0.29925	-0.22528
1.136	-0.03464	-0.45849	-0.30019	-0.22585
1.135	-0.03468	-0.46132	-0.30113	-0.22623
1.134	-0.03472	-0.46396	-0.30189	-0.22698
1.133	-0.03475	-0.4666	-0.30283	-0.22774
1.132	-0.03479	-0.46906	-0.30377	-0.2283
1.131	-0.03483	-0.47189	-0.30453	-0.22887
1.13	-0.03487	-0.47453	-0.30547	-0.22943
1.129	-0.03491	-0.47717	-0.30623	-0.22981
1.128	-0.03494	-0.47981	-0.30698	-0.23038
1.127	-0.035	-0.48264	-0.30774	-0.23094
1.126	-0.03504	-0.48547	-0.30849	-0.23151
1.125	-0.03508	-0.48792	-0.30981	-0.23208
1.124	-0.03511	-0.49075	-0.31057	-0.23264
1.123	-0.03515	-0.4934	-0.31151	-0.23302
1.122	-0.03521	-0.49604	-0.31264	-0.23358
1.121	-0.03526	-0.49887	-0.3134	-0.23377
1.12	-0.0353	-0.50113	-0.31415	-0.23453
1.119	-0.03536	-0.50358	-0.31472	-0.23491
1.118	-0.0354	-0.50604	-0.31566	-0.23566
1.117	-0.03545	-0.50906	-0.31642	-0.23604
1.116	-0.03551	-0.51189	-0.31717	-0.2366
1.115	-0.03557	-0.51396	-0.31774	-0.23698
1.114	-0.03562	-0.51679	-0.31849	-0.23736
1.113	-0.03568	-0.51943	-0.31887	-0.23792
1.112	-0.03574	-0.52189	-0.31943	-0.23849
1.111	-0.03579	-0.52453	-0.32038	-0.23887
1.11	-0.03585	-0.5266	-0.32113	-0.23925
1.109	-0.03591	-0.52906	-0.3217	-0.23981
1.108	-0.03596	-0.53151	-0.32245	-0.24038
1.107	-0.03602	-0.53377	-0.32302	-0.24094
1.106	-0.03609	-0.53604	-0.32396	-0.2417
1.105	-0.03615	-0.53849	-0.32472	-0.24189
1.104	-0.03621	-0.54075	-0.32528	-0.24245
1.103	-0.03626	-0.54302	-0.32566	-0.24302
1.102	-0.03634	-0.54528	-0.32623	-0.2434
1.101	-0.03642	-0.54717	-0.32642	-0.24358
1.1	-0.03649	-0.54943	-0.32717	-0.24396
1.099	-0.03655	-0.55189	-0.32774	-0.24453
1.098	-0.03664	-0.55396	-0.32849	-0.24491
1.097	-0.0367	-0.55604	-0.32906	-0.24528
1.096	-0.03679	-0.55792	-0.32943	-0.24566
1.095	-0.03687	-0.56	-0.33019	-0.24604
1.094	-0.03696	-0.56189	-0.33038	-0.24642
1.093	-0.03704	-0.56415	-0.33075	-0.24698
1.092	-0.03713	-0.56604	-0.33132	-0.24755
1.091	-0.03723	-0.56811	-0.3317	-0.24792
1.09	-0.0373	-0.56981	-0.33189	-0.24868
1.089	-0.0374	-0.57132	-0.33264	-0.24925
1.088	-0.03753	-0.57377	-0.33358	-0.24962
1.087	-0.03762	-0.57491	-0.33358	-0.25038
1.086	-0.03774	-0.57679	-0.33434	-0.25094
1.085	-0.03785	-0.57849	-0.33528	-0.25132
1.084	-0.03796	-0.58019	-0.33566	-0.25189
1.083	-0.03808	-0.58189	-0.33623	-0.25226
1.082	-0.03821	-0.58321	-0.3366	-0.25283
1.081	-0.03834	-0.58547	-0.33717	-0.25321
1.08	-0.03849	-0.5866	-0.33736	-0.25377
1.079	-0.03862	-0.5883	-0.33811	-0.25434
1.078	-0.03877	-0.58943	-0.33849	-0.25491
1.077	-0.03892	-0.59075	-0.33943	-0.25547
1.076	-0.03909	-0.59189	-0.34019	-0.25585
1.075	-0.03926	-0.59358	-0.34019	-0.25623
1.074	-0.03945	-0.59528	-0.34057	-0.25717
1.073	-0.03964	-0.59585	-0.34132	-0.25774
1.072	-0.03985	-0.59755	-0.3417	-0.25811
1.071	-0.04006	-0.59943	-0.34283	-0.25868
1.07	-0.04028	-0.6	-0.34321	-0.25925
1.069	-0.04051	-0.60057	-0.34377	-0.25962
1.068	-0.04077	-0.60226	-0.34396	-0.26
1.067	-0.04102	-0.6034	-0.34396	-0.26038
1.066	-0.04132	-0.6034	-0.34415	-0.26075
1.065	-0.0416	-0.60453	-0.34434	-0.26113
1.064	-0.04192	-0.60642	-0.34472	-0.26189
1.063	-0.04226	-0.60755	-0.34509	-0.26264
1.062	-0.0426	-0.60755	-0.34547	-0.26321
1.061	-0.043	-0.60811	-0.34585	-0.26358
1.06	-0.04342	-0.60868	-0.34642	-0.26396
1.059	-0.04385	-0.60868	-0.3466	-0.26415
1.058	-0.04432	-0.60925	-0.34717	-0.26491
1.057	-0.04481	-0.60981	-0.34755	-0.26509
1.056	-0.04534	-0.61094	-0.34774	-0.26547
1.055	-0.04594	-0.61094	-0.34811	-0.26604
1.054	-0.04655	-0.61151	-0.34887	-0.2666
1.053	-0.04721	-0.61208	-0.35	-0.26736
[truncated: 4,033 more rows]

## Sheet: Fig 2b
Voltage (V)	Current (mA mg-1)
	1st	2nd	3rd	4th
3.05	-0.000775319	--	--	--
3.049	-0.000783191	--	--	--
3.048	-0.000790426	--	--	--
3.047	-0.000800213	--	--	--
3.046	-0.000808085	--	--	--
3.045	-0.000815957	--	--	--
3.044	-0.000825106	--	--	--
3.043	-0.000831702	--	--	--
3.042	-0.000840213	--	--	--
3.041	-0.000847447	--	--	--
3.04	-0.000857234	--	--	--
3.039	-0.000864468	--	--	--
3.038	-0.000873617	--	--	--
3.037	-0.000882766	--	--	--
3.036	-0.000889362	--	--	--
3.035	-0.000897872	--	--	--
3.034	-0.000906383	--	--	--
3.033	-0.00091617	--	--	--
3.032	-0.000922766	--	--	--
3.031	-0.00093383	--	--	--
3.03	-0.000941702	--	--	--
3.029	-0.000948936	--	--	--
3.028	-0.000958085	--	--	--
3.027	-0.000965957	--	--	--
3.026	-0.000974468	--	--	--
3.025	-0.000984894	--	--	--
3.024	-0.000989574	--	--	--
3.023	-0.001	--	--	--
3.022	-0.00101	--	--	--
3.021	-0.00102	--	--	--
3.02	-0.00103	--	--	--
3.019	-0.00104	--	--	--
3.018	-0.00105	--	--	--
3.017	-0.00106	--	--	--
3.016	-0.00107	--	--	--
3.015	-0.00108	--	--	--
3.014	-0.00109	--	--	--
3.013	-0.0011	--	--	--
3.012	-0.00111	--	--	--
3.011	-0.00112	--	--	--
3.01	-0.00113	--	--	--
3.009	-0.00114	--	--	--
3.008	-0.00115	--	--	--
3.007	-0.00116	--	--	--
3.006	-0.00117	--	--	--
3.005	-0.00118	--	--	--
3.004	-0.00119	--	--	--
3.003	-0.0012	--	--	--
3.002	-0.00121	--	--	--
3.001	-0.00122	--	--	--
3	-0.00123	0.05911	0.06087	0.06591
2.999	-0.00124	0.05857	0.06002	0.06289
2.998	-0.00125	0.05811	0.05955	0.06217
2.997	-0.00126	0.05772	0.05943	0.06198
2.996	-0.00127	0.05726	0.05911	0.06172
2.995	-0.00128	0.05694	0.05864	0.06119
2.994	-0.00129	0.05655	0.05811	0.06119
2.993	-0.0013	0.05615	0.05766	0.06106
2.992	-0.00131	0.05583	0.05747	0.06066
2.991	-0.00132	0.05543	0.05694	0.05989
2.99	-0.00133	0.05504	0.05674	0.05968
2.989	-0.00135	0.05479	0.05628	0.05943
2.988	-0.00136	0.05445	0.05609	0.05911
2.987	-0.00137	0.05413	0.0557	0.0593
2.986	-0.00138	0.05379	0.05523	0.05889
2.985	-0.00139	0.05353	0.05485	0.05832
2.984	-0.0014	0.05321	0.05445	0.05747
2.983	-0.00141	0.05294	0.05445	0.05791
2.982	-0.00142	0.05262	0.05426	0.05687
2.981	-0.00143	0.05236	0.05419	0.05713
2.98	-0.00145	0.05209	0.0534	0.05687
2.979	-0.00146	0.05177	0.0534	0.05634
2.978	-0.00147	0.05151	0.05294	0.0557
2.977	-0.00148	0.05117	0.05255	0.05536
2.976	-0.00149	0.05091	0.05209	0.05498
2.975	-0.0015	0.05066	0.05189	0.0547
2.974	-0.00151	0.05038	0.0517	0.05432
2.973	-0.00153	0.05019	0.05136	0.05445
2.972	-0.00154	0.04987	0.05098	0.05394
2.971	-0.00155	0.0496	0.05085	0.0536
2.97	-0.00156	0.04934	0.05104	0.0534
2.969	-0.00157	0.04909	0.05045	0.05321
2.968	-0.00159	0.04889	0.05013	0.05309
2.967	-0.0016	0.04862	0.04987	0.05262
2.966	-0.00161	0.04836	0.04974	0.05243
2.965	-0.00162	0.04817	0.0494	0.05202
2.964	-0.00163	0.04796	0.04915	0.05177
2.963	-0.00165	0.0477	0.04868	0.0523
2.962	-0.00166	0.04745	0.04843	0.05255
2.961	-0.00167	0.04726	0.0483	0.05072
2.96	-0.00168	0.04698	0.04804	0.0506
2.959	-0.0017	0.04679	0.04783	0.05045
2.958	-0.00171	0.04653	0.0477	0.05013
2.957	-0.00172	0.04634	0.04757	0.05013
2.956	-0.00173	0.04606	0.04757	0.05006
2.955	-0.00174	0.04587	0.04719	0.04987
2.954	-0.00176	0.04568	0.04698	0.05045
2.953	-0.00177	0.0454	0.04672	0.04928
2.952	-0.00178	0.04521	0.04666	0.0496
2.951	-0.0018	0.04502	0.04666	0.04915
2.95	-0.00181	0.04483	0.04613	0.04868
2.949	-0.00182	0.04464	0.04581	0.04849
2.948	-0.00184	0.04443	0.04562	0.04862
2.947	-0.00185	0.04423	0.04528	0.04836
2.946	-0.00186	0.04404	0.04509	0.04789
2.945	-0.00188	0.04379	0.04555	0.04745
2.944	-0.00189	0.04364	0.04496	0.04732
2.943	-0.0019	0.04345	0.0447	0.04726
2.942	-0.00192	0.04326	0.04455	0.04745
2.941	-0.00193	0.04306	0.04443	0.0466
2.94	-0.00194	0.04285	0.04423	0.04626
2.939	-0.00195	0.04266	0.04385	0.04606
2.938	-0.00197	0.04247	0.04379	0.04613
2.937	-0.00198	0.04228	0.04345	0.046
2.936	-0.00199	0.04215	0.04313	0.04862
2.935	-0.00201	0.04194	0.04294	0.04574
2.934	-0.00202	0.04174	0.04279	0.04555
2.933	-0.00204	0.04162	0.04272	0.04509
2.932	-0.00205	0.04143	0.04253	0.04496
2.931	-0.00206	0.04123	0.04234	0.04477
2.93	-0.00208	0.04109	0.04209	0.04449
2.929	-0.00209	0.04083	0.04187	0.04455
2.928	-0.0021	0.0407	0.04168	0.04398
2.927	-0.00212	0.04057	0.04162	0.04364
2.926	-0.00213	0.04038	0.04143	0.04385
2.925	-0.00215	0.04023	0.0413	0.04391
2.924	-0.00216	0.04004	0.04109	0.04364
2.923	-0.00218	0.03991	0.04102	0.04385
2.922	-0.00219	0.03972	0.04083	0.04285
2.921	-0.0022	0.0396	0.04064	0.04285
2.92	-0.00222	0.03938	0.04051	0.04404
2.919	-0.00223	0.03926	0.04038	0.04385
2.918	-0.00225	0.03906	0.04011	0.04272
2.917	-0.00226	0.03894	0.03985	0.04266
2.916	-0.00227	0.03874	0.03972	0.04319
2.915	-0.00229	0.0386	0.03966	0.04247
2.914	-0.0023	0.03847	0.03953	0.04209
2.913	-0.00232	0.03834	0.03938	0.04247
2.912	-0.00233	0.03821	0.03926	0.04187
2.911	-0.00235	0.03802	0.03938	0.04143
2.91	-0.00236	0.03789	0.03913	0.0413
2.909	-0.00238	0.03783	0.03874	0.04115
2.908	-0.00239	0.03774	0.03853	0.04123
2.907	-0.00241	0.03749	0.0384	0.04102
2.906	-0.00243	0.03736	0.03828	0.04089
2.905	-0.00244	0.03717	0.03828	0.04083
2.904	-0.00246	0.03704	0.03821	0.04023
2.903	-0.00247	0.03683	0.03853	0.03991
2.902	-0.00249	0.03677	0.03802	0.03972
2.901	-0.0025	0.03664	0.03774	0.04038
2.9	-0.00252	0.03651	0.03755	0.03945
2.899	-0.00254	0.03638	0.03749	0.03913
2.898	-0.00256	0.03626	0.03743	0.03906
2.897	-0.00257	0.03613	0.03723	0.03887
2.896	-0.00259	0.03598	0.03698	0.039
2.895	-0.00261	0.03585	0.03683	0.03874
2.894	-0.00262	0.03566	0.0367	0.0384
2.893	-0.00264	0.03553	0.03664	0.0384
2.892	-0.00266	0.0354	0.03657	0.03847
2.891	-0.00267	0.03528	0.03651	0.0386
2.89	-0.00269	0.03513	0.03689	0.0384
2.889	-0.00271	0.035	0.03613	0.03802
2.888	-0.00273	0.03487	0.03619	0.03762
2.887	-0.00274	0.03474	0.03604	0.03768
2.886	-0.00276	0.03468	0.03677	0.03762
2.885	-0.00278	0.03455	0.03579	0.03887
2.884	-0.00279	0.03443	0.03566	0.03796
2.883	-0.00281	0.03428	0.03534	0.03749
2.882	-0.00283	0.03415	0.03534	0.03704
2.881	-0.00285	0.03402	0.03494	0.03683
2.88	-0.00286	0.03396	0.03513	0.0367
2.879	-0.00288	0.03383	0.03506	0.03657
2.878	-0.0029	0.0337	0.03481	0.03657
2.877	-0.00292	0.03364	0.03468	0.03651
2.876	-0.00294	0.03349	0.03449	0.03651
2.875	-0.00295	0.03343	0.03443	0.03619
2.874	-0.00297	0.0333	0.03449	0.03626
2.873	-0.00299	0.03317	0.03428	0.03626
2.872	-0.00301	0.03304	0.03409	0.0367
2.871	-0.00302	0.03298	0.03389	0.03579
2.87	-0.00304	0.03285	0.03409	0.03566
2.869	-0.00306	0.03272	0.03383	0.03566
2.868	-0.00308	0.03264	0.0337	0.0354
2.867	-0.0031	0.03251	0.03357	0.03528
2.866	-0.00311	0.03245	0.03343	0.03528
2.865	-0.00314	0.03232	0.03336	0.03513
2.864	-0.00315	0.03226	0.03323	0.03519
2.863	-0.00317	0.03213	0.0333	0.03481
2.862	-0.00319	0.03206	0.03311	0.03462
2.861	-0.00321	0.032	0.03317	0.03434
2.86	-0.00322	0.03187	0.03291	0.03421
2.859	-0.00324	0.03172	0.03285	0.03415
2.858	-0.00326	0.03166	0.03257	0.03421
2.857	-0.00328	0.03153	0.03245	0.03409
2.856	-0.0033	0.03147	0.03245	0.03455
2.855	-0.00332	0.0314	0.03226	0.03415
2.854	-0.00334	0.03128	0.03226	0.03415
2.853	-0.00336	0.03121	0.03232	0.03474
2.852	-0.00337	0.03109	0.03226	0.03428
2.851	-0.00339	0.03102	0.03213	0.03389
2.85	-0.00341	0.03087	0.032	0.03377
2.849	-0.00343	0.03081	0.03187	0.03343
2.848	-0.00345	0.03074	0.03172	0.03349
2.847	-0.00347	0.03062	0.03166	0.03357
2.846	-0.00349	0.03055	0.03153	0.03336
2.845	-0.0035	0.03043	0.03147	0.03298
2.844	-0.00352	0.03036	0.03134	0.03298
2.843	-0.00354	0.0303	0.03134	0.03272
2.842	-0.00356	0.03015	0.03128	0.03264
2.841	-0.00358	0.03009	0.03115	0.03257
2.84	-0.0036	0.03013	0.03109	0.03232
2.839	-0.00361	0.03002	0.03102	0.03226
2.838	-0.00363	0.02994	0.03087	0.03219
2.837	-0.00365	0.02983	0.03087	0.03219
2.836	-0.00367	0.02974	0.03062	0.03179
2.835	-0.00369	0.02968	0.03062	0.03187
2.834	-0.00371	0.0296	0.03068	0.03166
2.833	-0.00373	0.02951	0.03062	0.0314
2.832	-0.00375	0.02943	0.03049	0.0316
2.831	-0.00377	0.02934	0.03049	0.03128
2.83	-0.00379	0.02923	0.03049	0.03115
2.829	-0.00381	0.02915	0.03043	0.03109
2.828	-0.00383	0.02906	0.03023	0.03102
2.827	-0.00385	0.02898	0.03009	0.03102
2.826	-0.00387	0.02889	0.03002	0.03102
2.825	-0.00389	0.02883	0.02998	0.03102
2.824	-0.0039	0.02874	0.02981	0.03081
2.823	-0.00392	0.02866	0.0297	0.03074
2.822	-0.00394	0.0286	0.02966	0.03074
2.821	-0.00396	0.02851	0.02966	0.03074
2.82	-0.00398	0.0284	0.02972	0.03055
2.819	-0.004	0.02832	0.02962	0.03074
2.818	-0.00402	0.02823	0.02951	0.03055
2.817	-0.00404	0.02813	0.02955	0.03049
2.816	-0.00406	0.02806	0.0294	0.03036
2.815	-0.00408	0.02798	0.02934	0.03002
2.814	-0.0041	0.02791	0.0294	0.03043
2.813	-0.00411	0.02785	0.0294	0.03015
2.812	-0.00414	0.02779	0.02891	0.02996
2.811	-0.00416	0.02768	0.02872	0.03034
2.81	-0.00417	0.0276	0.02877	0.02994
2.809	-0.0042	0.02751	0.02896	0.02972
2.808	-0.00421	0.0274	0.02891	0.02989
2.807	-0.00423	0.02732	0.02855	0.02962
2.806	-0.00426	0.02726	0.02851	0.02964
2.805	-0.00427	0.02717	0.02855	0.0294
2.804	-0.00429	0.02711	0.02838	0.02919
2.803	-0.00431	0.02706	0.0283	0.02909
2.802	-0.00433	0.02698	0.02821	0.02915
2.801	-0.00435	0.02689	0.02804	0.02919
2.8	-0.00437	0.02679	0.02798	0.02909
2.799	-0.00439	0.0267	0.02781	0.02896
2.798	-0.00441	0.02662	0.02768	0.02877
2.797	-0.00443	0.02653	0.02762	0.02866
2.796	-0.00445	0.02645	0.0276	0.02887
2.795	-0.00447	0.02636	0.02764	0.0286
2.794	-0.00449	0.02628	0.02745	0.02849
2.793	-0.00451	0.02621	0.02762	0.02838
2.792	-0.00453	0.02611	0.02736	0.02832
2.791	-0.00455	0.02604	0.02717	0.02821
2.79	-0.00457	0.02596	0.02711	0.0283
2.789	-0.00459	0.02589	0.02713	0.02811
2.788	-0.00461	0.02581	0.027	0.02804
2.787	-0.00463	0.02572	0.02689	0.02821
2.786	-0.00466	0.02566	0.02679	0.02813
2.785	-0.00468	0.02557	0.02753	0.02804
2.784	-0.00469	0.02549	0.02649	0.02772
2.783	-0.00472	0.02543	0.02643	0.02762
2.782	-0.00474	0.02536	0.0263	0.02762
2.781	-0.00476	0.02528	0.02626	0.02777
2.78	-0.00478	0.02523	0.02611	0.02766
2.779	-0.0048	0.02515	0.02606	0.02751
2.778	-0.00482	0.02506	0.02594	0.02736
2.777	-0.00484	0.02498	0.02581	0.02734
2.776	-0.00487	0.02491	0.02579	0.02781
2.775	-0.00489	0.02485	0.02574	0.0276
2.774	-0.00491	0.02479	0.02591	0.02734
2.773	-0.00493	0.0247	0.02564	0.02709
2.772	-0.00495	0.02464	0.02609	0.02691
2.771	-0.00497	0.02455	0.02549	0.02674
2.77	-0.00499	0.02449	0.02536	0.02672
2.769	-0.00501	0.0244	0.02528	0.0266
2.768	-0.00503	0.02434	0.02523	0.02649
2.767	-0.00506	0.02428	0.02515	0.02643
2.766	-0.00508	0.02421	0.02506	0.02651
2.765	-0.0051	0.02413	0.02502	0.02651
2.764	-0.00512	0.02406	0.025	0.02645
2.763	-0.00514	0.024	0.02483	0.02674
2.762	-0.00517	0.02396	0.02481	0.02647
2.761	-0.00519	0.02387	0.02472	0.02621
2.76	-0.00521	0.02381	0.02464	0.02623
2.759	-0.00523	0.02377	0.02455	0.02619
2.758	-0.00525	0.0237	0.02447	0.02606
2.757	-0.00527	0.02364	0.02438	0.02609
2.756	-0.00529	0.0236	0.02436	0.02587
2.755	-0.00531	0.02353	0.02432	0.02564
2.754	-0.00534	0.02345	0.02432	0.02549
2.753	-0.00536	0.02338	0.02428	0.0257
2.752	-0.00537	0.02332	0.02421	0.02547
2.751	-0.0054	0.02328	0.02409	0.02643
2.75	-0.00541	0.02321	0.02396	0.02545
2.749	-0.00544	0.02315	0.02389	0.02513
2.748	-0.00546	0.02311	0.02381	0.02513
2.747	-0.00548	0.02304	0.02379	0.02517
2.746	-0.0055	0.023	0.02385	0.02511
2.745	-0.00552	0.02294	0.02381	0.02515
2.744	-0.00554	0.02289	0.02374	0.02485
2.743	-0.00556	0.02283	0.02368	0.0247
2.742	-0.00558	0.02277	0.02366	0.02511
2.741	-0.0056	0.02272	0.02374	0.02528
2.74	-0.00562	0.02266	0.02366	0.02543
2.739	-0.00564	0.0226	0.02355	0.02506
2.738	-0.00566	0.02255	0.02345	0.02515
2.737	-0.00567	0.02249	0.02336	0.0247
2.736	-0.00569	0.02243	0.02343	0.02436
2.735	-0.00571	0.02238	0.02332	0.02438
2.734	-0.00573	0.02232	0.02323	0.02432
2.733	-0.00576	0.02226	0.02326	0.02432
2.732	-0.00578	0.02219	0.02336	0.02438
2.731	-0.00579	0.02215	0.02302	0.02428
2.73	-0.00581	0.02209	0.02285	0.02432
2.729	-0.00583	0.02204	0.02281	0.02457
2.728	-0.00585	0.02198	0.02281	0.02443
2.727	-0.00587	0.02191	0.02285	0.02362
2.726	-0.00589	0.02187	0.02279	0.02355
2.725	-0.00591	0.02181	0.02277	0.02345
2.724	-0.00593	0.02177	0.02328	0.02343
2.723	-0.00595	0.0217	0.02347	0.02336
2.722	-0.00597	0.02164	0.02321	0.02347
2.721	-0.00599	0.02157	0.02426	0.02345
2.72	-0.00601	0.02151	0.02317	0.02326
2.719	-0.00602	0.02145	0.02396	0.02357
2.718	-0.00604	0.0214	0.02304	0.0233
2.717	-0.00606	0.02134	0.02298	0.02323
2.716	-0.00608	0.0213	0.02277	0.02302
2.715	-0.0061	0.02124	0.02272	0.02294
2.714	-0.00611	0.02119	0.02289	0.02287
2.713	-0.00613	0.02113	0.02277	0.02277
2.712	-0.00615	0.02107	0.02264	0.0226
2.711	-0.00617	0.02101	0.02268	0.02257
2.71	-0.00618	0.02096	0.0226	0.02251
2.709	-0.0062	0.0209	0.0226	0.0226
2.708	-0.00622	0.02084	0.02262	0.02245
2.707	-0.00623	0.02079	0.02249	0.0224
2.706	-0.00625	0.02073	0.02228	0.02251
2.705	-0.00627	0.02069	0.02209	0.02255
2.704	-0.00629	0.02064	0.02183	0.02289
2.703	-0.0063	0.02057	0.02177	0.02249
2.702	-0.00632	0.02051	0.0217	0.02221
2.701	-0.00634	0.02047	0.02162	0.02221
2.7	-0.00635	0.02043	0.02143	0.02213
2.699	-0.00637	0.02037	0.02136	0.02185
2.698	-0.00638	0.0203	0.02116	0.02181
2.697	-0.0064	0.02026	0.02109	0.02174
2.696	-0.00643	0.02021	0.02119	0.02168
2.695	-0.00644	0.02014	0.02109	0.02177
2.694	-0.00646	0.02009	0.02105	0.02166
2.693	-0.00648	0.02003	0.02083	0.02149
2.692	-0.00649	0.01997	0.02087	0.02153
2.691	-0.0065	0.0199	0.02087	0.02136
2.69	-0.00652	0.01984	0.02084	0.0214
2.689	-0.00654	0.01978	0.02076	0.02187
2.688	-0.00655	0.01972	0.02074	0.02121
2.687	-0.00657	0.01967	0.02063	0.02122
2.686	-0.00658	0.01963	0.02054	0.02127
2.685	-0.0066	0.01956	0.02038	0.02106
2.684	-0.00661	0.0195	0.0203	0.02096
2.683	-0.00663	0.01944	0.02024	0.02082
2.682	-0.00664	0.01939	0.0202	0.02079
2.681	-0.00665	0.01934	0.0202	0.0207
2.68	-0.00667	0.01928	0.02019	0.02065
2.679	-0.00668	0.01923	0.0201	0.02072
2.678	-0.0067	0.01917	0.02004	0.0209
2.677	-0.00671	0.01911	0.01995	0.02065
2.676	-0.00673	0.01906	0.01995	0.02082
2.675	-0.00674	0.01901	0.01999	0.02073
2.674	-0.00676	0.01896	0.01988	0.02068
2.673	-0.00677	0.01891	0.01978	0.0204
2.672	-0.00679	0.01888	0.02027	0.02046
2.671	-0.0068	0.01882	0.01976	0.02029
2.67	-0.00682	0.01876	0.01967	0.02033
2.669	-0.00683	0.01869	0.01958	0.02029
2.668	-0.00684	0.01862	0.01957	0.02023
2.667	-0.00686	0.01857	0.01949	0.0201
2.666	-0.00688	0.01851	0.01944	0.02007
2.665	-0.00689	0.01845	0.01937	0.02001
2.664	-0.0069	0.01841	0.01924	0.01993
2.663	-0.00692	0.01836	0.01917	0.01981
2.662	-0.00693	0.0183	0.01911	0.01971
2.661	-0.00694	0.01824	0.01904	0.01971
2.66	-0.00696	0.0182	0.01896	0.01953
2.659	-0.00697	0.01814	0.01892	0.01949
2.658	-0.00698	0.01807	0.01892	0.01954
2.657	-0.00699	0.01801	0.01884	0.01947
2.656	-0.00701	0.01797	0.01876	0.01948
2.655	-0.00702	0.01791	0.01865	0.01946
2.654	-0.00703	0.01786	0.01859	0.01929
2.653	-0.00704	0.01782	0.01853	0.01919
2.652	-0.00706	0.01776	0.0185	0.01906
2.651	-0.00707	0.01771	0.01851	0.01892
2.65	-0.00708	0.01767	0.01843	0.01889
2.649	-0.00709	0.01762	0.01831	0.01885
2.648	-0.00711	0.01758	0.01836	0.01893
2.647	-0.00712	0.01754	0.01836	0.01893
2.646	-0.00713	0.01748	0.01821	0.01899
2.645	-0.00714	0.01743	0.01818	0.01893
2.644	-0.00715	0.01738	0.01805	0.01884
2.643	-0.00716	0.01735	0.018	0.01885
2.642	-0.00717	0.01731	0.01798	0.01877
2.641	-0.00719	0.01731	0.01791	0.01876
2.64	-0.00719	0.01732	0.01786	0.0187
2.639	-0.0072	0.01728	0.01783	0.0187
2.638	-0.00721	0.0172	0.01781	0.01866
2.637	-0.00722	0.01714	0.01775	0.01847
2.636	-0.00724	0.01709	0.01769	0.01838
2.635	-0.00724	0.01701	0.01762	0.0184
2.634	-0.00725	0.01695	0.01758	0.01845
2.633	-0.00726	0.01691	0.01754	0.01838
2.632	-0.00727	0.01687	0.0175	0.01826
2.631	-0.00728	0.01682	0.01746	0.01824
2.63	-0.00729	0.01677	0.01738	0.01829
2.629	-0.0073	0.01673	0.01734	0.01822
2.628	-0.00731	0.01669	0.01735	0.01811
2.627	-0.00731	0.01664	0.01724	0.018
2.626	-0.00733	0.0166	0.01721	0.01791
2.625	-0.00733	0.01656	0.01717	0.01788
2.624	-0.00734	0.01652	0.01711	0.01781
2.623	-0.00736	0.01648	0.01704	0.01797
2.622	-0.00736	0.01644	0.01701	0.018
2.621	-0.00737	0.01639	0.01699	0.018
2.62	-0.00737	0.01636	0.01696	0.01785
2.619	-0.00738	0.01632	0.01692	0.01786
2.618	-0.00739	0.01627	0.01685	0.01769
2.617	-0.0074	0.01623	0.01679	0.01773
2.616	-0.00741	0.01618	0.01682	0.01766
2.615	-0.00742	0.01615	0.01673	0.01768
2.614	-0.00743	0.0161	0.01668	0.01756
2.613	-0.00743	0.01606	0.01665	0.01757
2.612	-0.00744	0.01601	0.01688	0.01754
2.611	-0.00745	0.01598	0.01681	0.0172
2.61	-0.00745	0.01593	0.01669	0.0171
2.609	-0.00746	0.01589	0.01661	0.01697
2.608	-0.00747	0.01585	0.01652	0.01697
2.607	-0.00748	0.01581	0.01644	0.01721
2.606	-0.00749	0.01577	0.01637	0.01713
2.605	-0.00749	0.01573	0.01636	0.01698
2.604	-0.0075	0.01569	0.01633	0.01696
2.603	-0.0075	0.01564	0.01627	0.01692
2.602	-0.00752	0.01561	0.01621	0.01682
2.601	-0.00752	0.01556	0.01612	0.01663
2.6	-0.00753	0.01552	0.01621	0.01667
2.599	-0.00754	0.01548	0.01622	0.01665
2.598	-0.00754	0.01544	0.01616	0.01674
2.597	-0.00755	0.01539	0.01616	0.01656
2.596	-0.00756	0.01535	0.01618	0.01643
2.595	-0.00756	0.0153	0.0161	0.01643
2.594	-0.00758	0.01526	0.01598	0.0164
2.593	-0.00758	0.01521	0.01592	0.0169
2.592	-0.00758	0.01517	0.01589	0.01644
2.591	-0.00759	0.01513	0.01589	0.01638
2.59	-0.0076	0.01509	0.01587	0.01643
2.589	-0.0076	0.01505	0.01584	0.01643
2.588	-0.00761	0.01499	0.0158	0.01623
2.587	-0.00762	0.01495	0.01574	0.01614
2.586	-0.00762	0.01492	0.0156	0.01598
2.585	-0.00764	0.01487	0.01552	0.01595
2.584	-0.00764	0.01483	0.01548	0.01601
2.583	-0.00765	0.01478	0.01544	0.01594
2.582	-0.00766	0.01474	0.01554	0.01584
2.581	-0.00766	0.01469	0.01566	0.01581
2.58	-0.00767	0.01465	0.01538	0.01568
2.579	-0.00768	0.01461	0.01525	0.01562
2.578	-0.00769	0.01458	0.01517	0.01559
2.577	-0.0077	0.01453	0.01513	0.01553
2.576	-0.0077	0.01449	0.01509	0.01582
2.575	-0.00771	0.01444	0.01536	0.01573
2.574	-0.00772	0.0144	0.01497	0.01546
2.573	-0.00773	0.01435	0.01493	0.01578
2.572	-0.00774	0.0143	0.01488	0.0155
2.571	-0.00775	0.01427	0.01492	0.0153
2.57	-0.00776	0.01423	0.01483	0.01529
2.569	-0.00777	0.01419	0.01476	0.01519
2.568	-0.00777	0.01413	0.01471	0.0151
2.567	-0.00779	0.01409	0.01482	0.01511
2.566	-0.00779	0.01406	0.01468	0.0151
2.565	-0.00781	0.01401	0.01466	0.01502
2.564	-0.00781	0.01397	0.01471	0.01493
2.563	-0.00782	0.01393	0.01461	0.01494
2.562	-0.00783	0.01389	0.01457	0.01494
2.561	-0.00785	0.01389	0.01453	0.01491
2.56	-0.00786	0.01384	0.01451	0.01491
2.559	-0.00787	0.01378	0.01446	0.01577
2.558	-0.00788	0.01374	0.01442	0.0156
2.557	-0.00789	0.0137	0.01437	0.01533
2.556	-0.0079	0.01366	0.01428	0.0151
2.555	-0.00792	0.0136	0.01423	0.015
2.554	-0.00793	0.01355	0.0142	0.01483
2.553	-0.00794	0.0135	0.01417	0.015
2.552	-0.00795	0.01346	0.01414	0.01529
2.551	-0.00797	0.01342	0.01408	0.01479
2.55	-0.00798	0.01338	0.0141	0.01457
2.549	-0.008	0.01334	0.014	0.01484
2.548	-0.00801	0.01329	0.014	0.01443
2.547	-0.00803	0.01325	0.01389	0.01451
2.546	-0.00804	0.01321	0.01394	0.01449
2.545	-0.00806	0.01316	0.01402	0.01451
2.544	-0.00807	0.01312	0.01389	0.01472
2.543	-0.00809	0.01308	0.01383	0.01445
2.542	-0.00811	0.01304	0.0137	0.01434
2.541	-0.00813	0.013	0.01371	0.01433
2.54	-0.00814	0.01296	0.01367	0.01434
2.539	-0.00816	0.01291	0.01361	0.01433
2.538	-0.00817	0.01287	0.01358	0.01419
2.537	-0.00819	0.01283	0.01358	0.01411
2.536	-0.00821	0.0128	0.0135	0.01406
2.535	-0.00823	0.01275	0.01348	0.01381
2.534	-0.00825	0.01271	0.01341	0.01371
2.533	-0.00827	0.01267	0.01335	0.01369
2.532	-0.00829	0.01263	0.01333	0.01371
2.531	-0.0083	0.01259	0.01327	0.01363
2.53	-0.00832	0.01257	0.01323	0.01358
2.529	-0.00834	0.01253	0.0132	0.01357
2.528	-0.00836	0.0125	0.01316	0.01356
2.527	-0.00838	0.01244	0.01314	0.01358
2.526	-0.00841	0.01242	0.01311	0.01365
2.525	-0.00843	0.01238	0.01301	0.01381
2.524	-0.00845	0.01234	0.01299	0.01359
2.523	-0.00847	0.01231	0.0129	0.01349
2.522	-0.00849	0.01227	0.01286	0.0135
2.521	-0.00851	0.01223	0.01287	0.01356
2.52	-0.00853	0.0122	0.01284	0.01329
2.519	-0.00855	0.01217	0.01273	0.01324
2.518	-0.00857	0.01214	0.0128	0.01313
2.517	-0.0086	0.0121	0.01264	0.0131
2.516	-0.00862	0.01207	0.01263	0.01307
2.515	-0.00864	0.01203	0.01258	0.01305
2.514	-0.00866	0.01199	0.01254	0.01299
2.513	-0.00869	0.01195	0.0125	0.01295
2.512	-0.00871	0.01193	0.01246	0.01299
2.511	-0.00874	0.01189	0.01248	0.01298
2.51	-0.00876	0.01185	0.01246	0.01302
2.509	-0.00879	0.0118	0.01236	0.01309
2.508	-0.00881	0.01176	0.01229	0.01302
2.507	-0.00883	0.01173	0.01228	0.01286
2.506	-0.00886	0.01169	0.01225	0.01282
2.505	-0.00889	0.01165	0.01218	0.01281
2.504	-0.00891	0.01161	0.01218	0.01299
2.503	-0.00894	0.01156	0.01212	0.01269
2.502	-0.00896	0.01153	0.01205	0.01259
2.501	-0.00899	0.0115	0.012	0.01254
2.5	-0.00901	0.01146	0.01197	0.01254
2.499	-0.00904	0.01142	0.01191	0.01248
2.498	-0.00907	0.01139	0.01191	0.01236
2.497	-0.0091	0.01135	0.01185	0.01232
2.496	-0.00912	0.01132	0.01183	0.01229
2.495	-0.00915	0.01129	0.01182	0.01231
2.494	-0.00918	0.01127	0.01178	0.01228
2.493	-0.00921	0.01124	0.01179	0.01221
2.492	-0.00924	0.01121	0.0117	0.01221
2.491	-0.00927	0.01118	0.01172	0.01217
2.49	-0.00929	0.01114	0.01165	0.01233
2.489	-0.00932	0.0111	0.01164	0.01211
2.488	-0.00934	0.01107	0.01164	0.01215
2.487	-0.00938	0.01104	0.01204	0.01212
2.486	-0.00941	0.011	0.01154	0.01207
2.485	-0.00944	0.01096	0.0115	0.01201
2.484	-0.00947	0.01094	0.01146	0.01196
2.483	-0.0095	0.01089	0.01141	0.01192
2.482	-0.00953	0.01085	0.01137	0.01191
2.481	-0.00956	0.01081	0.01132	0.01188
2.48	-0.00959	0.01079	0.0113	0.01189
2.479	-0.00962	0.01074	0.01129	0.0119
2.478	-0.00965	0.01071	0.01124	0.01187
2.477	-0.00968	0.01066	0.01121	0.01181
2.476	-0.00971	0.01062	0.01115	0.01182
2.475	-0.00974	0.0106	0.01113	0.01173
2.474	-0.00978	0.01056	0.01107	0.01167
2.473	-0.00981	0.01051	0.01105	0.01157
2.472	-0.00984	0.01047	0.01102	0.01155
2.471	-0.00987	0.01043	0.011	0.01157
2.47	-0.0099	0.01039	0.01103	0.01148
2.469	-0.00994	0.01037	0.01098	0.01159
2.468	-0.00997	0.01034	0.01094	0.0114
2.467	-0.01	0.01029	0.01089	0.01133
2.466	-0.01003	0.01025	0.01087	0.01138
2.465	-0.01007	0.01022	0.01092	0.01136
2.464	-0.0101	0.01018	0.01083	0.01137
2.463	-0.01014	0.01013	0.01081	0.01137
2.462	-0.01017	0.01011	0.01075	0.01119
2.461	-0.0102	0.01007	0.01072	0.01106
2.46	-0.01024	0.01003	0.01069	0.01104
2.459	-0.01027	0.01	0.01066	0.01107
2.458	-0.01031	0.00996	0.01057	0.01101
2.457	-0.01035	0.00993	0.01053	0.01107
2.456	-0.01038	0.0099	0.01053	0.01116
2.455	-0.01042	0.00986	0.01046	0.01096
2.454	-0.01045	0.00983	0.0104	0.01113
2.453	-0.01049	0.00979	0.01037	0.01132
2.452	-0.01052	0.00976	0.01034	0.01172
2.451	-0.01055	0.00971	0.01034	0.01176
2.45	-0.01059	0.00967	0.01039	0.0121
2.449	-0.01062	0.00963	0.01027	0.01111
2.448	-0.01066	0.0096	0.01025	0.01111
2.447	-0.01069	0.00956	0.0102	0.01098
2.446	-0.01073	0.00953	0.01016	0.01087
2.445	-0.01077	0.0095	0.01012	0.01085
2.444	-0.0108	0.00949	0.01008	0.01089
2.443	-0.01084	0.00944	0.01005	0.01079
2.442	-0.01087	0.00941	0.01001	0.01072
2.441	-0.01091	0.00937	0.00997	0.01069
2.44	-0.01094	0.00932	0.00995	0.0107
2.439	-0.01098	0.00928	0.00993	0.0106
2.438	-0.01102	0.00924	0.00992	0.01051
2.437	-0.01105	0.00921	0.00988	0.01045
2.436	-0.01109	0.00918	0.00981	0.01031
2.435	-0.01113	0.00914	0.00979	0.01026
2.434	-0.01117	0.0091	0.00977	0.01028
2.433	-0.01121	0.00907	0.00967	0.01023
2.432	-0.01125	0.00904	0.00963	0.01009
2.431	-0.01129	0.00901	0.00961	0.01009
2.43	-0.01133	0.00897	0.00962	0.00998
2.429	-0.01137	0.00894	0.00961	0.00999
2.428	-0.0114	0.0089	0.00955	0.01002
2.427	-0.01145	0.00887	0.00951	0.01003
2.426	-0.01148	0.00884	0.00949	0.01
2.425	-0.01152	0.0088	0.00943	0.00991
2.424	-0.01156	0.00878	0.00941	0.00979
2.423	-0.0116	0.00874	0.00939	0.00975
2.422	-0.01164	0.00871	0.00935	0.00977
2.421	-0.01168	0.00867	0.00933	0.00978
2.42	-0.01172	0.00863	0.00933	0.00979
2.419	-0.01176	0.0086	0.00927	0.00966
2.418	-0.0118	0.00856	0.00924	0.00966
2.417	-0.01184	0.00852	0.00924	0.00963
2.416	-0.01188	0.00849	0.00915	0.00961
2.415	-0.01192	0.00846	0.00913	0.01012
2.414	-0.01196	0.00842	0.00909	0.00968
2.413	-0.012	0.00839	0.00905	0.00948
2.412	-0.01204	0.00835	0.00903	0.0095
2.411	-0.01207	0.00832	0.00897	0.0095
2.41	-0.01211	0.00829	0.00896	0.00946
2.409	-0.01216	0.00827	0.00895	0.00946
2.408	-0.01219	0.00825	0.0089	0.00944
2.407	-0.01224	0.00821	0.00884	0.00937
2.406	-0.01227	0.00818	0.00882	0.00941
2.405	-0.01232	0.00815	0.00878	0.00941
2.404	-0.01235	0.00812	0.00876	0.00943
2.403	-0.0124	0.00809	0.00872	0.00935
2.402	-0.01244	0.00806	0.00867	0.00924
2.401	-0.01247	0.00803	0.00864	0.00924
2.4	-0.01251	0.008	0.00861	0.00925
2.399	-0.01255	0.00797	0.00854	0.00924
2.398	-0.01259	0.00794	0.00848	0.00917
2.397	-0.01263	0.00791	0.00844	0.009
2.396	-0.01267	0.00788	0.00841	0.00946
2.395	-0.01271	0.00784	0.00839	0.00921
2.394	-0.01276	0.00781	0.00835	0.00897
2.393	-0.0128	0.00778	0.00839	0.00914
2.392	-0.01283	0.00776	0.00833	0.00921
2.391	-0.01287	0.00773	0.00835	0.00892
2.39	-0.01291	0.00769	0.00827	0.00889
2.389	-0.01295	0.00766	0.00842	0.00875
2.388	-0.01299	0.00763	0.00829	0.00885
2.387	-0.01303	0.0076	0.00825	0.00886
2.386	-0.01307	0.00757	0.00819	0.00859
2.385	-0.01311	0.00755	0.00816	0.00861
2.384	-0.01315	0.00753	0.00811	0.00863
2.383	-0.0132	0.00749	0.00808	0.00859
2.382	-0.01323	0.00746	0.00804	0.00865
2.381	-0.01327	0.00743	0.00801	0.00844
2.38	-0.01331	0.00739	0.00802	0.00842
2.379	-0.01335	0.00737	0.00794	0.00842
2.378	-0.01339	0.00734	0.00791	0.00835
2.377	-0.01343	0.00732	0.00793	0.00825
2.376	-0.01347	0.00728	0.00786	0.00827
2.375	-0.01351	0.00725	0.00782	0.00825
2.374	-0.01356	0.00722	0.00784	0.00833
2.373	-0.01359	0.00719	0.00778	0.00834
2.372	-0.01363	0.00715	0.00774	0.00819
2.371	-0.01367	0.00712	0.00769	0.00809
2.37	-0.01371	0.0071	0.00764	0.00807
2.369	-0.01375	0.00706	0.00762	0.00799
2.368	-0.01379	0.00704	0.00757	0.00799
2.367	-0.01384	0.00701	0.00753	0.00799
2.366	-0.01387	0.00696	0.0075	0.00795
2.365	-0.01391	0.00693	0.00747	0.00797
2.364	-0.01395	0.00689	0.00746	0.00795
2.363	-0.01399	0.00687	0.00745	0.00794
2.362	-0.01403	0.00683	0.00747	0.00788
2.361	-0.01408	0.0068	0.00738	0.00789
2.36	-0.01412	0.00677	0.00734	0.00788
2.359	-0.01416	0.00674	0.00728	0.00787
2.358	-0.0142	0.0067	0.00724	0.00789
2.357	-0.01424	0.00668	0.00721	0.00774
2.356	-0.01428	0.00665	0.00721	0.00764
2.355	-0.01433	0.00662	0.00725	0.0076
2.354	-0.01437	0.00659	0.00731	0.00753
2.353	-0.01441	0.00655	0.00715	0.00806
2.352	-0.01444	0.00652	0.00713	0.00749
2.351	-0.01449	0.00649	0.00712	0.00742
2.35	-0.01452	0.00646	0.0071	0.00742
2.349	-0.01457	0.00643	0.00707	0.0074
2.348	-0.01461	0.00639	0.00707	0.00741
2.347	-0.01466	0.00637	0.00698	0.00733
2.346	-0.0147	0.00634	0.00696	0.00733
2.345	-0.01474	0.00631	0.00695	0.00732
2.344	-0.01478	0.00628	0.00691	0.00738
2.343	-0.01483	0.00624	0.00692	0.00732
2.342	-0.01486	0.00621	0.00683	0.00728
2.341	-0.01491	0.00618	0.00681	0.00724
2.34	-0.01495	0.00615	0.00676	0.00721
2.339	-0.01499	0.00613	0.00677	0.00723
2.338	-0.01503	0.00609	0.00675	0.00717
2.337	-0.01507	0.00606	0.0067	0.0071
2.336	-0.01511	0.00603	0.0067	0.00702
2.335	-0.01515	0.00599	0.00663	0.00692
2.334	-0.01519	0.00596	0.0066	0.00691
2.333	-0.01523	0.00592	0.0066	0.0069
2.332	-0.01527	0.0059	0.00661	0.00689
2.331	-0.01531	0.00587	0.00653	0.00689
2.33	-0.01535	0.00584	0.00648	0.00685
2.329	-0.01539	0.00581	0.00641	0.00681
2.328	-0.01543	0.00577	0.00639	0.00786
2.327	-0.01547	0.00574	0.00635	0.0069
2.326	-0.01552	0.00571	0.00631	0.00687
2.325	-0.01556	0.00569	0.00633	0.00676
2.324	-0.0156	0.00566	0.00624	0.00658
2.323	-0.01564	0.00563	0.00623	0.00666
2.322	-0.01569	0.00561	0.00623	0.00651
2.321	-0.01573	0.00556	0.0062	0.00645
2.32	-0.01577	0.00554	0.00629	0.00649
2.319	-0.01582	0.0055	0.00622	0.00641
2.318	-0.01586	0.00547	0.00618	0.00639
2.317	-0.0159	0.00544	0.00612	0.00634
2.316	-0.01595	0.00541	0.00605	0.00633
2.315	-0.01599	0.00538	0.00596	0.0063
2.314	-0.01604	0.00535	0.00592	0.00636
2.313	-0.01607	0.00533	0.0059	0.00626
2.312	-0.01612	0.00529	0.00585	0.00631
2.311	-0.01617	0.00526	0.00583	0.00614
2.31	-0.01621	0.00524	0.0058	0.0061
2.309	-0.01625	0.00521	0.00578	0.00613
2.308	-0.0163	0.00518	0.00575	0.00613
2.307	-0.01634	0.00515	0.00573	0.00607
2.306	-0.01638	0.00512	0.00571	0.00607
2.305	-0.01643	0.00509	0.00569	0.00609
2.304	-0.01647	0.00505	0.00567	0.00604
2.303	-0.01651	0.00501	0.00567	0.00601
2.302	-0.01655	0.00498	0.00568	0.006
2.301	-0.0166	0.00495	0.00567	0.00599
2.3	-0.01664	0.00491	0.0056	0.00597
2.299	-0.01669	0.00488	0.00558	0.0059
2.298	-0.01673	0.00485	0.00556	0.00582
2.297	-0.01678	0.00482	0.00549	0.00584
2.296	-0.01681	0.0048	0.00545	0.00603
2.295	-0.01686	0.00475	0.00544	0.00584
2.294	-0.01691	0.00472	0.00539	0.00571
2.293	-0.01695	0.00469	0.00534	0.00569
2.292	-0.01699	0.00467	0.00531	0.00592
2.291	-0.01704	0.00463	0.00529	0.00579
2.29	-0.01708	0.00461	0.00527	0.00558
2.289	-0.01712	0.00458	0.00521	0.00556
2.288	-0.01716	0.00456	0.00519	0.00558
2.287	-0.0172	0.00452	0.00517	0.00567
2.286	-0.01725	0.0045	0.00513	0.00543
2.285	-0.01729	0.00447	0.0051	0.00537
2.284	-0.01733	0.00444	0.00505	0.00532
2.283	-0.01738	0.0044	0.005	0.00532
2.282	-0.01742	0.00438	0.00496	0.00531
2.281	-0.01746	0.00434	0.00493	0.00529
2.28	-0.01751	0.00432	0.00487	0.00525
2.279	-0.01756	0.00428	0.00484	0.0052
2.278	-0.01759	0.00426	0.00483	0.00518
2.277	-0.01763	0.00423	0.00478	0.00517
2.276	-0.01768	0.00419	0.00478	0.00514
2.275	-0.01772	0.00416	0.00472	0.0052
2.274	-0.01776	0.00414	0.0047	0.00525
2.273	-0.0178	0.00411	0.00464	0.00509
2.272	-0.01784	0.00408	0.00462	0.0051
2.271	-0.01788	0.00405	0.00461	0.00505
2.27	-0.01792	0.00402	0.00459	0.00499
2.269	-0.01797	0.004	0.00457	0.00495
2.268	-0.01801	0.00397	0.00454	0.00492
2.267	-0.01805	0.00393	0.00451	0.00493
2.266	-0.01809	0.00391	0.00448	0.0049
2.265	-0.01813	0.00387	0.00446	0.00487
2.264	-0.01817	0.00385	0.00442	0.00515
2.263	-0.01821	0.00382	0.00439	0.00503
2.262	-0.01826	0.00379	0.00436	0.00501
2.261	-0.0183	0.00376	0.00432	0.00495
2.26	-0.01833	0.00374	0.00429	0.00535
2.259	-0.01837	0.00371	0.00426	0.00505
2.258	-0.01841	0.00368	0.00425	0.00487
2.257	-0.01845	0.00365	0.00422	0.00472
2.256	-0.01849	0.00363	0.00419	0.00467
2.255	-0.01854	0.00359	0.00417	0.00465
2.254	-0.01857	0.00356	0.00417	0.00461
2.253	-0.01861	0.00352	0.00416	0.00458
2.252	-0.01866	0.0035	0.00413	0.00463
2.251	-0.01869	0.00347	0.0041	0.00465
2.25	-0.01873	0.00343	0.00406	0.00459
2.249	-0.01878	0.0034	0.00402	0.00448
2.248	-0.01881	0.00338	0.00397	0.00446
2.247	-0.01885	0.00334	0.00396	0.00451
2.246	-0.01889	0.00331	0.00392	0.00453
2.245	-0.01893	0.00329	0.00395	0.00433
2.244	-0.01897	0.00325	0.00388	0.00429
2.243	-0.01901	0.00322	0.00383	0.00428
2.242	-0.01905	0.00319	0.00383	0.00452
2.241	-0.01909	0.00317	0.00381	0.00421
2.24	-0.01913	0.00314	0.00376	0.00433
2.239	-0.01917	0.0031	0.00373	0.00415
2.238	-0.0192	0.00308	0.00372	0.0041
2.237	-0.01924	0.00305	0.00368	0.00401
2.236	-0.01928	0.00302	0.00366	0.004
2.235	-0.01932	0.003	0.00365	0.00394
2.234	-0.01936	0.00297	0.0036	0.00393
2.233	-0.0194	0.00294	0.0036	0.00385
2.232	-0.01943	0.0029	0.00359	0.00382
2.231	-0.01947	0.00288	0.00355	0.00379
2.23	-0.01951	0.00285	0.00353	0.00375
2.229	-0.01954	0.00281	0.0035	0.0037
2.228	-0.01959	0.00279	0.00351	0.00367
2.227	-0.01962	0.00276	0.00347	0.00364
2.226	-0.01966	0.00273	0.00344	0.0036
2.225	-0.0197	0.0027	0.00343	0.00359
2.224	-0.01974	0.00267	0.00338	0.00357
2.223	-0.01978	0.00264	0.00336	0.00354
2.222	-0.01982	0.0026	0.00334	0.00389
2.221	-0.01985	0.00257	0.00337	0.00385
2.22	-0.01989	0.00254	0.00343	0.00377
2.219	-0.01993	0.00251	0.00338	0.00366
2.218	-0.01997	0.00249	0.00334	0.0036
2.217	-0.02001	0.00245	0.00329	0.00352
2.216	-0.02005	0.00241	0.00325	0.00352
2.215	-0.02009	0.00239	0.00322	0.0035
2.214	-0.02013	0.00236	0.00317	0.00349
2.213	-0.02017	0.00233	0.00315	0.00353
2.212	-0.02021	0.0023	0.00313	0.0033
2.211	-0.02025	0.00227	0.00309	0.00322
2.21	-0.02029	0.00224	0.00306	0.00321
2.209	-0.02034	0.00221	0.00301	0.00319
2.208	-0.02038	0.00219	0.00298	0.00318
2.207	-0.02042	0.00215	0.00296	0.00313
2.206	-0.02046	0.00212	0.00289	0.00317
2.205	-0.0205	0.00209	0.00286	0.00315
2.204	-0.02054	0.00207	0.00282	0.00311
2.203	-0.02058	0.00204	0.00278	0.00313
2.202	-0.02062	0.002	0.00274	0.00304
2.201	-0.02067	0.00197	0.00271	0.003
2.2	-0.02071	0.00195	0.00269	0.00295
2.199	-0.02075	0.00191	0.00268	0.00291
2.198	-0.0208	0.00189	0.00268	0.0029
2.197	-0.02084	0.00186	0.00267	0.00293
2.196	-0.02088	0.00182	0.0026	0.0029
2.195	-0.02091	0.00179	0.00255	0.00283
2.194	-0.02096	0.00176	0.00252	0.00284
2.193	-0.021	0.00173	0.0025	0.0029
2.192	-0.02104	0.0017	0.00247	0.00281
2.191	-0.02109	0.00167	0.00245	0.00276
2.19	-0.02112	0.00164	0.00241	0.00273
2.189	-0.02116	0.00161	0.00237	0.00274
2.188	-0.0212	0.00158	0.00236	0.00269
2.187	-0.02124	0.00155	0.00232	0.00268
2.186	-0.02128	0.00152	0.0023	0.00266
2.185	-0.02132	0.00149	0.00229	0.00266
2.184	-0.02136	0.00146	0.00224	0.00286
2.183	-0.0214	0.00143	0.00223	0.00274
2.182	-0.02145	0.0014	0.00221	0.00268
2.181	-0.02149	0.00137	0.00217	0.00255
2.18	-0.02153	0.00133	0.00212	0.00262
2.179	-0.02155	0.00131	0.00207	0.00239
2.178	-0.0216	0.00127	0.00203	0.00237
2.177	-0.02164	0.00124	0.00199	0.00236
2.176	-0.02168	0.00121	0.00196	0.00235
2.175	-0.02172	0.00118	0.00195	0.00233
2.174	-0.02177	0.00115	0.00192	0.00231
2.173	-0.02179	0.00112	0.00188	0.00248
2.172	-0.02183	0.00109	0.00182	0.00222
2.171	-0.02187	0.00105	0.0018	0.00217
2.17	-0.02191	0.00103	0.00177	0.0021
2.169	-0.02196	0.001	0.00176	0.00213
2.168	-0.022	0.000976596	0.00174	0.00208
2.167	-0.02204	0.000941915	0.00172	0.00206
2.166	-0.02206	0.000913191	0.00169	0.00208
2.165	-0.02211	0.000882979	0.00166	0.00219
2.164	-0.02215	0.000850851	0.00162	0.00187
2.163	-0.02219	0.000820851	0.00158	0.00188
2.162	-0.02223	0.000792553	0.00155	0.00219
2.161	-0.02226	0.000761277	0.00153	0.00201
2.16	-0.0223	0.000735106	0.0015	0.00229
2.159	-0.02234	0.00070617	0.00154	0.00187
2.158	-0.02236	0.00067617	0.00149	0.00191
2.157	-0.0224	0.000640638	0.00143	0.00194
2.156	-0.02245	0.000622979	0.00141	0.0018
2.155	-0.02247	0.000584468	0.0014	0.00167
2.154	-0.02251	0.000562128	0.00136	0.0016
2.153	-0.02255	0.000530851	0.00133	0.00157
2.152	-0.02257	0.000498085	0.00131	0.00156
2.151	-0.02262	0.000471064	0.00128	0.00153
2.15	-0.02266	0.00044766	0.00129	0.0015
2.149	-0.02268	0.000422128	0.00123	0.00145
2.148	-0.02272	0.000397872	0.00119	0.00147
2.147	-0.02277	0.000364468	0.00118	0.00149
2.146	-0.02281	0.00033234	0.00115	0.00148
2.145	-0.02283	0.000303617	0.00113	0.00145
2.144	-0.02287	0.000272766	0.00107	0.00145
2.143	-0.02289	0.000245319	0.00102	0.00143
2.142	-0.02294	0.000214468	0.000993617	0.00147
2.141	-0.02298	0.000191596	0.000941915	0.00133
2.14	-0.023	0.000158213	0.000898085	0.00132
2.139	-0.02304	0.000141851	0.000873191	0.00127
2.138	-0.02309	0.000101255	0.000845745	0.0013
2.137	-0.02311	7.50638e-05	0.000814894	0.00155
2.136	-0.02315	4.42979e-05	0.000815532	0.00138
2.135	-0.02319	1.41766e-05	0.000760638	0.00141
2.134	-0.02321	-1.92149e-05	0.00073234	0.00128
2.133	-0.02326	-5.19574e-05	0.000714681	0.00125
2.132	-0.0233	-8.72979e-05	0.000709574	0.00113
2.131	-0.02332	-0.000120043	0.000667021	0.00106
2.13	-0.02336	-0.000148851	0.000632128	0.00103
2.129	-0.0234	-0.000170447	0.00058766	0.00107
2.128	-0.02343	-0.000201872	0.000570638	0.000988298
2.127	-0.02345	-0.000235319	0.000532766	0.00087383
2.126	-0.02349	-0.000277234	0.000558298	0.000860638
2.125	-0.02351	-0.000315745	0.000474468	0.000821489
2.124	-0.02355	-0.000342553	0.00043383	0.000994255
2.123	-0.0236	-0.000361064	0.000415532	0.000873191
2.122	-0.02364	-0.000393617	0.000371702	0.000851489
2.121	-0.02366	-0.000418511	0.000345532	0.000808936
2.12	-0.02368	-0.000454681	0.000323191	0.000784681
2.119	-0.02372	-0.000482128	0.00029234	0.00066766
2.118	-0.02374	-0.000505745	0.000262979	0.000636809
2.117	-0.02379	-0.000524043	0.000238085	0.000693191
2.116	-0.02383	-0.000543617	0.00022234	0.000600851
2.115	-0.02385	-0.000605745	0.000191596	0.000544468
2.114	-0.02389	-0.000632128	0.000153638	0.000525532
2.113	-0.02394	-0.000662128	0.000119574	0.000489574
2.112	-0.02396	-0.000701489	0.000103213	0.000443617
2.111	-0.024	-0.000731489	8.88085e-05	0.000427872
2.11	-0.02402	-0.000764255	5.67234e-05	0.000424681
2.109	-0.02406	-0.00079766	2.33404e-05	0.000410213
2.108	-0.02409	-0.000820638	-2.28085e-07	0.000374255
2.107	-0.02413	-0.000838936	-2.77234e-05	0.000336383
2.106	-0.02415	-0.000868936	-5.45745e-05	0.000304255
2.105	-0.02419	-0.000917447	-9.31915e-05	0.000331064
2.104	-0.02421	-0.000947021	-0.000130511	0.000791915
2.103	-0.02426	-0.000959362	-0.000161298	0.000733617
2.102	-0.02428	-0.000987447	-0.000199915	0.000501277
2.101	-0.02432	-0.00102	-0.000227447	0.00081617
2.1	-0.02436	-0.00107	-0.000257447	0.000624468
2.099	-0.02438	-0.0011	-0.000282979	0.00051766
2.098	-0.02443	-0.00113	-0.000302766	0.000412979
2.097	-0.02445	-0.00117	-0.00032617	0.00017917
2.096	-0.02449	-0.0012	-0.000367447	0.000162149
2.095	-0.02453	-0.00122	-0.000390426	0.000254468
2.094	-0.02457	-0.00126	-0.000414043	0.000110426
2.093	-0.02462	-0.00128	-0.000413404	8.55319e-05
2.092	-0.02464	-0.00131	-0.000452553	0.000168043
2.091	-0.02468	-0.00135	-0.000480213	9.47021e-05
2.09	-0.02472	-0.00138	-0.00045	7.96383e-05
2.089	-0.02474	-0.00141	-0.000556809	-1.26681e-05
2.088	-0.02479	-0.00144	-0.000586809	7.04894e-05
2.087	-0.02483	-0.00147	-0.000616383	0.00015166
2.086	-0.02487	-0.00151	-0.000648298	2.1383e-05
2.085	-0.02489	-0.00153	-0.000675957	-1.46319e-05
2.084	-0.02494	-0.00156	-0.000711277	-0.000199915
2.083	-0.02498	-0.00159	-0.00072766	-0.000217021
2.082	-0.02502	-0.00162	-0.000758298	-0.000275957
2.081	-0.02504	-0.00165	-0.000800851	-0.000346596
2.08	-0.02509	-0.00168	-0.000827872	-0.000308511
2.079	-0.02513	-0.00172	-0.00085	-0.000300638
2.078	-0.02515	-0.00175	-0.000889362	-0.000437021
2.077	-0.02519	-0.00177	-0.000897872	-0.00047234
2.076	-0.02523	-0.00181	-0.000954894	-0.000515532
2.075	-0.02526	-0.00183	-0.000988298	-0.000541064
2.074	-0.0253	-0.00186	-0.00101	-0.000561277
2.073	-0.02534	-0.00187	-0.00105	-0.00057383
2.072	-0.02538	-0.00192	-0.00107	-0.000465106
2.071	-0.0254	-0.00193	-0.0011	-0.000544255
2.07	-0.02545	-0.00198	-0.00113	-0.000605106
2.069	-0.02549	-0.002	-0.00115	-0.000598723
2.068	-0.02551	-0.00203	-0.00119	-0.000601915
2.067	-0.02555	-0.00206	-0.00121	-0.000512766
2.066	-0.02557	-0.00209	-0.00125	-0.00054234
2.065	-0.02562	-0.00212	-0.00127	-0.000785957
2.064	-0.02566	-0.00215	-0.0013	-0.000762979
2.063	-0.02568	-0.00217	-0.00133	-0.000637872
2.062	-0.02572	-0.00221	-0.00136	-0.000715745
2.061	-0.02577	-0.00224	-0.00138	-0.000759787
2.06	-0.02579	-0.00227	-0.00141	-0.000829149
2.059	-0.02583	-0.00231	-0.00144	-0.000963404
2.058	-0.02587	-0.00233	-0.00147	-0.000984894
2.057	-0.02589	-0.00236	-0.00144	-0.00102
2.056	-0.02594	-0.00238	-0.00152	-0.00105
2.055	-0.02598	-0.00241	-0.00156	-0.00105
2.054	-0.026	-0.00244	-0.00159	-0.0011
2.053	-0.02604	-0.00247	-0.0016	-0.00115
2.052	-0.02606	-0.0025	-0.00162	-0.00116
2.051	-0.02611	-0.00252	-0.00165	-0.00117
2.05	-0.02615	-0.00255	-0.00169	-0.00109
2.049	-0.02617	-0.00258	-0.00172	-0.0012
2.048	-0.02621	-0.00261	-0.00174	-0.00118
2.047	-0.02623	-0.00265	-0.00178	-0.00123
2.046	-0.02628	-0.00269	-0.00181	-0.00128
2.045	-0.02632	-0.00271	-0.00185	-0.00128
2.044	-0.02634	-0.00275	-0.00187	-0.0013
2.043	-0.02638	-0.00278	-0.0019	-0.00137
2.042	-0.0264	-0.00281	-0.00193	-0.0014
2.041	-0.02645	-0.00285	-0.00195	-0.00141
2.04	-0.02647	-0.00287	-0.00197	-0.00143
2.039	-0.02649	-0.0029	-0.00199	-0.00152
2.038	-0.02653	-0.00293	-0.00202	-0.0015
2.037	-0.02655	-0.00296	-0.00207	-0.00156
2.036	-0.0266	-0.00299	-0.00209	-0.00157
2.035	-0.02662	-0.00302	-0.00213	-0.00157
2.034	-0.02666	-0.00305	-0.00216	-0.00162
2.033	-0.02668	-0.00307	-0.0022	-0.0016
2.032	-0.0267	-0.00311	-0.00223	-0.00153
2.031	-0.02674	-0.00314	-0.00227	-0.00166
2.03	-0.02677	-0.00316	-0.0023	-0.00175
2.029	-0.02679	-0.00319	-0.00234	-0.00179
2.028	-0.02683	-0.00322	-0.00231	-0.00185
2.027	-0.02685	-0.00325	-0.00234	-0.00188
2.026	-0.02687	-0.00329	-0.00237	-0.00192
2.025	-0.02691	-0.00331	-0.00242	-0.00193
2.024	-0.02694	-0.00334	-0.00246	-0.00196
2.023	-0.02698	-0.00338	-0.00249	-0.00193
2.022	-0.027	-0.00341	-0.00252	-0.00189
2.021	-0.02704	-0.00344	-0.00256	-0.00199
2.02	-0.02706	-0.00347	-0.00259	-0.0021
2.019	-0.02709	-0.00351	-0.00261	-0.00215
2.018	-0.02713	-0.00353	-0.00262	-0.00215
2.017	-0.02715	-0.00356	-0.00265	-0.00216
2.016	-0.02717	-0.00359	-0.00266	-0.00221
2.015	-0.02721	-0.00362	-0.00268	-0.00227
2.014	-0.02723	-0.00366	-0.00271	-0.00232
2.013	-0.02726	-0.00368	-0.00275	-0.00237
2.012	-0.0273	-0.0037	-0.0028	-0.0024
2.011	-0.02734	-0.00374	-0.00283	-0.00243
2.01	-0.02736	-0.00377	-0.00286	-0.00246
2.009	-0.02738	-0.0038	-0.0029	-0.00249
2.008	-0.02743	-0.00383	-0.00294	-0.00252
2.007	-0.02745	-0.00386	-0.00298	-0.00253
2.006	-0.02747	-0.00389	-0.00302	-0.00248
2.005	-0.02751	-0.00391	-0.00304	-0.00259
2.004	-0.02753	-0.00395	-0.00306	-0.00262
2.003	-0.02755	-0.00398	-0.00309	-0.00264
2.002	-0.0276	-0.004	-0.00312	-0.00268
2.001	-0.02762	-0.00403	-0.00319	-0.00269
2	-0.02764	-0.00406	-0.00322	-0.00272
1.999	-0.02768	-0.00409	-0.00326	-0.00275
1.998	-0.0277	-0.00412	-0.00328	-0.00276
1.997	-0.02772	-0.00414	-0.00331	-0.00276
1.996	-0.02774	-0.00416	-0.00333	-0.00277
1.995	-0.02779	-0.00418	-0.00337	-0.00279
1.994	-0.02781	-0.00422	-0.0034	-0.00282
1.993	-0.02783	-0.00424	-0.00341	-0.00287
1.992	-0.02785	-0.00428	-0.00345	-0.00291
1.991	-0.02789	-0.00431	-0.00348	-0.0029
1.99	-0.02791	-0.00434	-0.0035	-0.00284
1.989	-0.02794	-0.00437	-0.00352	-0.00267
1.988	-0.02798	-0.0044	-0.00358	-0.00281
1.987	-0.028	-0.00443	-0.00361	-0.00282
1.986	-0.02802	-0.00445	-0.00364	-0.0028
1.985	-0.02806	-0.00448	-0.00366	-0.00278
1.984	-0.02809	-0.00451	-0.00368	-0.00272
1.983	-0.02811	-0.00454	-0.00373	-0.00248
1.982	-0.02815	-0.00457	-0.00375	-0.00253
1.981	-0.02819	-0.0046	-0.00379	-0.00275
1.98	-0.02821	-0.00464	-0.00381	-0.00322
1.979	-0.02823	-0.00466	-0.00383	-0.00328
1.978	-0.02828	-0.00468	-0.00386	-0.00324
1.977	-0.0283	-0.00471	-0.00389	-0.003
1.976	-0.02834	-0.00474	-0.00392	-0.00326
1.975	-0.02836	-0.00477	-0.00393	-0.00351
1.974	-0.0284	-0.00479	-0.00397	-0.00348
1.973	-0.02843	-0.00483	-0.00401	-0.00357
1.972	-0.02845	-0.00485	-0.00402	-0.00356
1.971	-0.02849	-0.00488	-0.00406	-0.00359
1.97	-0.02851	-0.00491	-0.00407	-0.00363
1.969	-0.02855	-0.00493	-0.00411	-0.00364
1.968	-0.02857	-0.00496	-0.00413	-0.00366
1.967	-0.02862	-0.00499	-0.00417	-0.00364
1.966	-0.02864	-0.00501	-0.00419	-0.00364
1.965	-0.02868	-0.00503	-0.00421	-0.00366
1.964	-0.0287	-0.00506	-0.00423	-0.00357
1.963	-0.02874	-0.00508	-0.00423	-0.0036
1.962	-0.02879	-0.00512	-0.00425	-0.00359
1.961	-0.02881	-0.00514	-0.00431	-0.00364
1.96	-0.02885	-0.00517	-0.00432	-0.00371
1.959	-0.02887	-0.00519	-0.00435	-0.00377
1.958	-0.02889	-0.00522	-0.00438	-0.00377
1.957	-0.02894	-0.00525	-0.00442	-0.00384
1.956	-0.02896	-0.00528	-0.00447	-0.00403
1.955	-0.029	-0.00531	-0.00449	-0.00416
1.954	-0.02902	-0.00533	-0.00452	-0.00416
1.953	-0.02906	-0.00535	-0.00455	-0.00415
1.952	-0.02909	-0.00539	-0.00457	-0.00412
1.951	-0.02913	-0.0054	-0.00461	-0.004
1.95	-0.02915	-0.00544	-0.00463	-0.00408
1.949	-0.02919	-0.00546	-0.00466	-0.00423
1.948	-0.02921	-0.00549	-0.00468	-0.00426
1.947	-0.02923	-0.00551	-0.00471	-0.00429
1.946	-0.02928	-0.00554	-0.00473	-0.00435
1.945	-0.0293	-0.00559	-0.00474	-0.00407
1.944	-0.02934	-0.00561	-0.00472	-0.00411
1.943	-0.02938	-0.00564	-0.00482	-0.00411
1.942	-0.0294	-0.00567	-0.00485	-0.00417
1.941	-0.02945	-0.00569	-0.00487	-0.00423
1.94	-0.02947	-0.00572	-0.00492	-0.00449
1.939	-0.02951	-0.00573	-0.00494	-0.00454
1.938	-0.02953	-0.00576	-0.00497	-0.00454
1.937	-0.02957	-0.0058	-0.005	-0.00461
1.936	-0.0296	-0.00582	-0.00502	-0.00464
1.935	-0.02964	-0.00584	-0.00505	-0.00467
1.934	-0.02966	-0.00586	-0.00507	-0.00474
1.933	-0.0297	-0.00589	-0.0051	-0.0048
1.932	-0.02972	-0.00591	-0.00512	-0.00483
1.931	-0.02974	-0.00593	-0.00516	-0.00485
1.93	-0.02979	-0.00597	-0.00519	-0.00489
1.929	-0.02981	-0.006	-0.00521	-0.00494
1.928	-0.02983	-0.00602	-0.00524	-0.00496
1.927	-0.02987	-0.00604	-0.00527	-0.00497
1.926	-0.02989	-0.00607	-0.00527	-0.00499
1.925	-0.02994	-0.00609	-0.00531	-0.00499
1.924	-0.02996	-0.00612	-0.00532	-0.005
1.923	-0.03	-0.00615	-0.00536	-0.00502
1.922	-0.03002	-0.00618	-0.00537	-0.00502
1.921	-0.03006	-0.0062	-0.00539	-0.00506
1.92	-0.03009	-0.00621	-0.00541	-0.00504
1.919	-0.03013	-0.00625	-0.00545	-0.00509
1.918	-0.03017	-0.00628	-0.00548	-0.00514
1.917	-0.03019	-0.0063	-0.00551	-0.00519
1.916	-0.03023	-0.00633	-0.00556	-0.0052
1.915	-0.03026	-0.00636	-0.00558	-0.00523
1.914	-0.0303	-0.00639	-0.0056	-0.00523
1.913	-0.03034	-0.00641	-0.00561	-0.00529
1.912	-0.03038	-0.00644	-0.00564	-0.00528
1.911	-0.0304	-0.00646	-0.00567	-0.00515
1.91	-0.03045	-0.00648	-0.0057	-0.00536
1.909	-0.03047	-0.00652	-0.00573	-0.00536
1.908	-0.03051	-0.00654	-0.00574	-0.00536
1.907	-0.03053	-0.00657	-0.0057	-0.00538
1.906	-0.03057	-0.00658	-0.00579	-0.00539
1.905	-0.0306	-0.00661	-0.00585	-0.00539
1.904	-0.03064	-0.00664	-0.00587	-0.00538
1.903	-0.03066	-0.00667	-0.00593	-0.00536
1.902	-0.0307	-0.00671	-0.00595	-0.00537
1.901	-0.03074	-0.00672	-0.00598	-0.00547
1.9	-0.03077	-0.00675	-0.00599	-0.00556
1.899	-0.03081	-0.00679	-0.00601	-0.00565
1.898	-0.03083	-0.0068	-0.00522	-0.00571
1.897	-0.03087	-0.00682	-0.00563	-0.00569
1.896	-0.03089	-0.00684	-0.00604	-0.0057
1.895	-0.03094	-0.0069	-0.00577	-0.00574
1.894	-0.03098	-0.00692	-0.00591	-0.00579
1.893	-0.031	-0.00693	-0.00598	-0.00583
1.892	-0.03102	-0.00695	-0.00606	-0.00585
1.891	-0.03106	-0.00697	-0.0062	-0.00584
1.89	-0.03109	-0.00701	-0.00627	-0.00584
1.889	-0.03113	-0.00703	-0.00628	-0.00586
1.888	-0.03117	-0.00705	-0.00619	-0.00588
1.887	-0.03119	-0.00709	-0.00634	-0.00589
1.886	-0.03123	-0.0071	-0.00635	-0.0059
1.885	-0.03128	-0.00713	-0.0064	-0.00584
1.884	-0.0313	-0.00716	-0.00644	-0.00594
1.883	-0.03134	-0.00718	-0.00647	-0.006
1.882	-0.03136	-0.00719	-0.00649	-0.00603
1.881	-0.0314	-0.00722	-0.00654	-0.00608
1.88	-0.03145	-0.00724	-0.00656	-0.00604
1.879	-0.03147	-0.00726	-0.00658	-0.00606
1.878	-0.03151	-0.0073	-0.0066	-0.00612
1.877	-0.03153	-0.00731	-0.00663	-0.00613
1.876	-0.03157	-0.00734	-0.00664	-0.00617
1.875	-0.03162	-0.00736	-0.00669	-0.00622
1.874	-0.03166	-0.00739	-0.00672	-0.00631
1.873	-0.03168	-0.00741	-0.00674	-0.00635
1.872	-0.03172	-0.00743	-0.00675	-0.00636
1.871	-0.03177	-0.00747	-0.00669	-0.00637
1.87	-0.03181	-0.00747	-0.00679	-0.00643
1.869	-0.03185	-0.0075	-0.00676	-0.0064
1.868	-0.03189	-0.00752	-0.00684	-0.00637
1.867	-0.03194	-0.00753	-0.00688	-0.00644
1.866	-0.03198	-0.00756	-0.0068	-0.00644
1.865	-0.03202	-0.00759	-0.00693	-0.00649
1.864	-0.03206	-0.00762	-0.00692	-0.0061
1.863	-0.03211	-0.00764	-0.00686	-0.00663
1.862	-0.03217	-0.00766	-0.00697	-0.00665
1.861	-0.03221	-0.00769	-0.00701	-0.00663
1.86	-0.03228	-0.00771	-0.00707	-0.0067
1.859	-0.03232	-0.00773	-0.00711	-0.00672
1.858	-0.03236	-0.00775	-0.00713	-0.00675
1.857	-0.03243	-0.00779	-0.00715	-0.00675
1.856	-0.03247	-0.00781	-0.00718	-0.00677
1.855	-0.03253	-0.00783	-0.00721	-0.0068
1.854	-0.03257	-0.00786	-0.00722	-0.00684
1.853	-0.03264	-0.00788	-0.00723	-0.00686
1.852	-0.0327	-0.0079	-0.00724	-0.00684
1.851	-0.03274	-0.00792	-0.0073	-0.0069
1.85	-0.03281	-0.00796	-0.00733	-0.00694
1.849	-0.03287	-0.00797	-0.00737	-0.00694
1.848	-0.03291	-0.00801	-0.0074	-0.007
1.847	-0.03298	-0.00804	-0.00743	-0.007
1.846	-0.03304	-0.00806	-0.00746	-0.00638
1.845	-0.03311	-0.00807	-0.00747	-0.00645
1.844	-0.03315	-0.00811	-0.0075	-0.0067
1.843	-0.03321	-0.00812	-0.00755	-0.0068
1.842	-0.03326	-0.00815	-0.00757	-0.0069
1.841	-0.03332	-0.00817	-0.0076	-0.00692
1.84	-0.03336	-0.0082	-0.0076	-0.00703
1.839	-0.0334	-0.00822	-0.00762	-0.00713
1.838	-0.03345	-0.00824	-0.00762	-0.00714
1.837	-0.03349	-0.00826	-0.0077	-0.00731
1.836	-0.03355	-0.00829	-0.00766	-0.00739
1.835	-0.03357	-0.00832	-0.00776	-0.00739
1.834	-0.03362	-0.00834	-0.00778	-0.00742
1.833	-0.03366	-0.00837	-0.0078	-0.00741
1.832	-0.03368	-0.00838	-0.00783	-0.00741
1.831	-0.03372	-0.00841	-0.00785	-0.00747
1.83	-0.03374	-0.00844	-0.00787	-0.00752
1.829	-0.03379	-0.00847	-0.00792	-0.00756
1.828	-0.03381	-0.00849	-0.00794	-0.00747
1.827	-0.03383	-0.00852	-0.00796	-0.00741
1.826	-0.03387	-0.00854	-0.00796	-0.00739
1.825	-0.03389	-0.00857	-0.00802	-0.00724
1.824	-0.03391	-0.0086	-0.00806	-0.0073
1.823	-0.03394	-0.00861	-0.00806	-0.00716
1.822	-0.03396	-0.00864	-0.00805	-0.00762
1.821	-0.03398	-0.00866	-0.00807	-0.00769
1.82	-0.03398	-0.0087	-0.00811	-0.00772
1.819	-0.034	-0.00872	-0.00809	-0.00777
1.818	-0.034	-0.00876	-0.00816	-0.00777
1.817	-0.03402	-0.00877	-0.00819	-0.00779
1.816	-0.03402	-0.0088	-0.00822	-0.00781
1.815	-0.03402	-0.00883	-0.00824	-0.00781
1.814	-0.03402	-0.00885	-0.00827	-0.00772
1.813	-0.03404	-0.00886	-0.0083	-0.00787
1.812	-0.03404	-0.00889	-0.00828	-0.0079
1.811	-0.03404	-0.00893	-0.00832	-0.008
1.81	-0.03404	-0.00895	-0.00837	-0.00808
1.809	-0.03402	-0.00898	-0.00841	-0.00809
1.808	-0.03402	-0.009	-0.00844	-0.00806
1.807	-0.03402	-0.00903	-0.00848	-0.00803
1.806	-0.034	-0.00904	-0.00849	-0.00815
1.805	-0.034	-0.00908	-0.00853	-0.00825
1.804	-0.03398	-0.00911	-0.00854	-0.00824
1.803	-0.03398	-0.00914	-0.00857	-0.00828
1.802	-0.03396	-0.00917	-0.0086	-0.00832
1.801	-0.03396	-0.00919	-0.00863	-0.00832
1.8	-0.03394	-0.00921	-0.00864	-0.00832
1.799	-0.03391	-0.00924	-0.00869	-0.00834
1.798	-0.03389	-0.00927	-0.00873	-0.00838
1.797	-0.03389	-0.00929	-0.00876	-0.00838
1.796	-0.03387	-0.00931	-0.00877	-0.00839
1.795	-0.03385	-0.00935	-0.00879	-0.00819
1.794	-0.03383	-0.00938	-0.0088	-0.00809
1.793	-0.03381	-0.0094	-0.00881	-0.0083
1.792	-0.03379	-0.00944	-0.00889	-0.00847
1.791	-0.03377	-0.00946	-0.00891	-0.00853
1.79	-0.03372	-0.0095	-0.00893	-0.00853
1.789	-0.0337	-0.00951	-0.00896	-0.00866
1.788	-0.03368	-0.00953	-0.00899	-0.00872
1.787	-0.03366	-0.00957	-0.00902	-0.00873
1.786	-0.03364	-0.00959	-0.00904	-0.00874
1.785	-0.0336	-0.00962	-0.00909	-0.00883
1.784	-0.03355	-0.00965	-0.009	-0.00887
1.783	-0.03353	-0.00969	-0.00916	-0.00886
1.782	-0.03351	-0.00971	-0.00919	-0.00886
1.781	-0.03347	-0.00974	-0.0092	-0.00888
1.78	-0.03343	-0.00976	-0.00922	-0.00896
1.779	-0.0334	-0.0098	-0.00925	-0.00901
1.778	-0.03336	-0.00982	-0.00931	-0.00903
1.777	-0.03334	-0.00984	-0.00932	-0.00908
1.776	-0.0333	-0.00987	-0.0093	-0.00908
1.775	-0.03328	-0.0099	-0.00936	-0.00908
1.774	-0.03323	-0.00993	-0.00939	-0.00906
1.773	-0.03319	-0.00995	-0.00943	-0.00913
1.772	-0.03317	-0.00998	-0.00946	-0.00917
1.771	-0.03313	-0.01001	-0.00948	-0.00919
1.77	-0.03309	-0.01003	-0.00953	-0.00925
1.769	-0.03304	-0.01006	-0.00956	-0.00927
1.768	-0.03302	-0.01009	-0.0096	-0.00925
1.767	-0.03298	-0.01012	-0.00964	-0.00931
1.766	-0.03294	-0.01015	-0.00967	-0.00934
1.765	-0.03289	-0.01018	-0.00969	-0.00936
1.764	-0.03285	-0.0102	-0.00974	-0.00937
1.763	-0.03281	-0.01022	-0.00976	-0.00935
1.762	-0.03279	-0.01026	-0.0098	-0.0094
1.761	-0.03274	-0.01027	-0.00981	-0.00939
1.76	-0.0327	-0.0103	-0.00986	-0.00932
1.759	-0.03266	-0.01033	-0.00987	-0.00936
1.758	-0.03262	-0.01036	-0.00987	-0.00933
1.757	-0.03257	-0.01038	-0.0099	-0.00932
1.756	-0.03255	-0.01041	-0.00999	-0.0094
1.755	-0.03251	-0.01043	-0.01002	-0.00942
1.754	-0.03247	-0.01046	-0.01003	-0.00956
1.753	-0.03245	-0.01049	-0.01007	-0.00967
1.752	-0.0324	-0.0105	-0.01009	-0.00973
1.751	-0.03236	-0.01054	-0.01012	-0.00974
1.75	-0.03234	-0.01057	-0.01012	-0.0097
1.749	-0.0323	-0.01059	-0.01015	-0.00969
1.748	-0.03228	-0.01062	-0.01019	-0.0097
1.747	-0.03223	-0.01066	-0.01021	-0.0098
1.746	-0.03219	-0.01067	-0.01026	-0.00982
1.745	-0.03217	-0.0107	-0.01031	-0.00985
1.744	-0.03213	-0.01073	-0.0103	-0.00987
1.743	-0.03211	-0.01076	-0.01034	-0.0099
1.742	-0.03206	-0.01078	-0.01037	-0.00987
1.741	-0.03204	-0.0108	-0.01039	-0.00993
1.74	-0.032	-0.01083	-0.01041	-0.00999
1.739	-0.03196	-0.01086	-0.01046	-0.01003
1.738	-0.03191	-0.01088	-0.01052	-0.01007
1.737	-0.03187	-0.01092	-0.01055	-0.01013
1.736	-0.03185	-0.01094	-0.01058	-0.01016
1.735	-0.03181	-0.01095	-0.01058	-0.01014
1.734	-0.03177	-0.01099	-0.01063	-0.01027
1.733	-0.03172	-0.01103	-0.01067	-0.01031
1.732	-0.0317	-0.01103	-0.01071	-0.01032
1.731	-0.03166	-0.01107	-0.01073	-0.01035
1.73	-0.03162	-0.01111	-0.01075	-0.01039
1.729	-0.0316	-0.01113	-0.01078	-0.01035
1.728	-0.03155	-0.01115	-0.0108	-0.01037
1.727	-0.03151	-0.01118	-0.01084	-0.01044
1.726	-0.03147	-0.01119	-0.01088	-0.01049
1.725	-0.03145	-0.01122	-0.01094	-0.0105
1.724	-0.0314	-0.01125	-0.01095	-0.01052
1.723	-0.03136	-0.01128	-0.01096	-0.01057
1.722	-0.03134	-0.01131	-0.011	-0.01057
1.721	-0.0313	-0.01133	-0.01104	-0.01061
1.72	-0.03126	-0.01136	-0.01105	-0.01063
1.719	-0.03121	-0.01138	-0.01111	-0.01066
1.718	-0.03117	-0.01141	-0.01113	-0.01075
1.717	-0.03115	-0.01143	-0.01118	-0.0108
1.716	-0.03111	-0.01147	-0.01122	-0.01084
1.715	-0.03106	-0.01149	-0.01126	-0.01092
1.714	-0.03102	-0.01152	-0.01128	-0.01097
1.713	-0.03098	-0.01154	-0.0113	-0.011
1.712	-0.03094	-0.01156	-0.01132	-0.01103
1.711	-0.03089	-0.01159	-0.01136	-0.0111
1.71	-0.03085	-0.01161	-0.0114	-0.01114
1.709	-0.03081	-0.01164	-0.01143	-0.01117
1.708	-0.03077	-0.01168	-0.01145	-0.01117
1.707	-0.03072	-0.01169	-0.01149	-0.01126
1.706	-0.03068	-0.01172	-0.0115	-0.01129
1.705	-0.03064	-0.01175	-0.01151	-0.01132
1.704	-0.0306	-0.01177	-0.01154	-0.01134
1.703	-0.03055	-0.01181	-0.01157	-0.01136
1.702	-0.03051	-0.01184	-0.01161	-0.01139
1.701	-0.03047	-0.01187	-0.01165	-0.01143
1.7	-0.03043	-0.01189	-0.01168	-0.01144
1.699	-0.03038	-0.01193	-0.0117	-0.01143
1.698	-0.03034	-0.01196	-0.01172	-0.01145
1.697	-0.0303	-0.012	-0.01177	-0.0114
1.696	-0.03026	-0.01202	-0.0118	-0.01152
1.695	-0.03023	-0.01207	-0.01185	-0.01163
1.694	-0.03019	-0.01209	-0.01187	-0.01158
1.693	-0.03015	-0.01211	-0.0119	-0.01163
1.692	-0.03013	-0.01215	-0.01194	-0.01172
1.691	-0.03009	-0.01216	-0.01196	-0.01171
1.69	-0.03006	-0.01221	-0.01199	-0.01181
1.689	-0.03002	-0.01224	-0.01202	-0.01186
1.688	-0.03	-0.01227	-0.01207	-0.01191
1.687	-0.02998	-0.0123	-0.01209	-0.01193
1.686	-0.02998	-0.01232	-0.01212	-0.01194
1.685	-0.02996	-0.01236	-0.01215	-0.01195
1.684	-0.02991	-0.0124	-0.01218	-0.01198
1.683	-0.02989	-0.01244	-0.01221	-0.01204
1.682	-0.02987	-0.01246	-0.01224	-0.01204
1.681	-0.02985	-0.01249	-0.01228	-0.01198
1.68	-0.02983	-0.01252	-0.0123	-0.0121
1.679	-0.02981	-0.01255	-0.01234	-0.01215
1.678	-0.02977	-0.01258	-0.01235	-0.01215
1.677	-0.02974	-0.01262	-0.01239	-0.01213
1.676	-0.02972	-0.01264	-0.01244	-0.01223
1.675	-0.0297	-0.01269	-0.01246	-0.01229
1.674	-0.02968	-0.01272	-0.0125	-0.01236
1.673	-0.02966	-0.01274	-0.01254	-0.01239
1.672	-0.02964	-0.01276	-0.01257	-0.01225
1.671	-0.02964	-0.01281	-0.01262	-0.01241
1.67	-0.02962	-0.01283	-0.01266	-0.01242
1.669	-0.02957	-0.01286	-0.01269	-0.01252
1.668	-0.02955	-0.01289	-0.01272	-0.01253
1.667	-0.02953	-0.01293	-0.01276	-0.01256
1.666	-0.02953	-0.01296	-0.01279	-0.01265
1.665	-0.02951	-0.01299	-0.01281	-0.01269
1.664	-0.02949	-0.01303	-0.01285	-0.01267
1.663	-0.02949	-0.01306	-0.01288	-0.01266
1.662	-0.02947	-0.01308	-0.01291	-0.01268
1.661	-0.02947	-0.01312	-0.01295	-0.01277
1.66	-0.02947	-0.01314	-0.01299	-0.01283
1.659	-0.02945	-0.01317	-0.013	-0.01293
1.658	-0.02943	-0.0132	-0.01304	-0.01293
1.657	-0.0294	-0.01323	-0.0131	-0.01291
1.656	-0.02938	-0.01326	-0.01312	-0.01297
1.655	-0.02938	-0.0133	-0.01317	-0.01303
1.654	-0.02936	-0.01334	-0.01318	-0.01309
1.653	-0.02934	-0.01336	-0.01321	-0.01311
1.652	-0.02932	-0.0134	-0.01326	-0.01317
1.651	-0.0293	-0.01343	-0.01329	-0.01322
1.65	-0.02928	-0.01346	-0.01334	-0.01327
1.649	-0.02926	-0.01349	-0.01338	-0.01328
1.648	-0.02923	-0.01351	-0.01339	-0.01326
1.647	-0.02921	-0.01355	-0.01345	-0.01342
1.646	-0.02919	-0.01357	-0.01348	-0.01349
1.645	-0.02915	-0.0136	-0.0135	-0.01354
1.644	-0.02913	-0.01363	-0.01353	-0.01357
1.643	-0.02913	-0.01367	-0.01358	-0.01361
1.642	-0.02911	-0.01369	-0.01361	-0.01364
1.641	-0.02909	-0.01371	-0.01363	-0.01369
1.64	-0.02906	-0.01374	-0.01367	-0.01369
1.639	-0.02904	-0.01377	-0.01371	-0.01371
1.638	-0.02904	-0.01382	-0.01376	-0.01371
1.637	-0.02902	-0.01385	-0.01378	-0.0137
1.636	-0.02902	-0.01388	-0.01382	-0.0138
1.635	-0.029	-0.01389	-0.01384	-0.01382
1.634	-0.02898	-0.01395	-0.01391	-0.01384
1.633	-0.02898	-0.01397	-0.01393	-0.0139
1.632	-0.02896	-0.01397	-0.01393	-0.01392
1.631	-0.02896	-0.01403	-0.01399	-0.01393
1.63	-0.02896	-0.01406	-0.01403	-0.01397
1.629	-0.02896	-0.01407	-0.01409	-0.01391
1.628	-0.02896	-0.0141	-0.01408	-0.01405
1.627	-0.02894	-0.01412	-0.01413	-0.01407
1.626	-0.02894	-0.01417	-0.01416	-0.01397
1.625	-0.02894	-0.01418	-0.0142	-0.01405
1.624	-0.02894	-0.01422	-0.01423	-0.0141
1.623	-0.02891	-0.01426	-0.01425	-0.01406
1.622	-0.02891	-0.01428	-0.01428	-0.01409
1.621	-0.02891	-0.0143	-0.01433	-0.01409
1.62	-0.02891	-0.01433	-0.01437	-0.01403
1.619	-0.02891	-0.01437	-0.01441	-0.0142
1.618	-0.02894	-0.0144	-0.01443	-0.01426
1.617	-0.02891	-0.01442	-0.01447	-0.01429
1.616	-0.02894	-0.01444	-0.01449	-0.01432
1.615	-0.02894	-0.01449	-0.01454	-0.01435
1.614	-0.02894	-0.01452	-0.01456	-0.01443
1.613	-0.02896	-0.01453	-0.0146	-0.01444
1.612	-0.02896	-0.01458	-0.01466	-0.01449
1.611	-0.02896	-0.0146	-0.01467	-0.0146
1.61	-0.02896	-0.01463	-0.01471	-0.01467
1.609	-0.02896	-0.01467	-0.01474	-0.01471
1.608	-0.02896	-0.01469	-0.01477	-0.01475
1.607	-0.02896	-0.01474	-0.01479	-0.01479
1.606	-0.02896	-0.01475	-0.01482	-0.01481
1.605	-0.02896	-0.01477	-0.01486	-0.01486
1.604	-0.02894	-0.01483	-0.01492	-0.01492
1.603	-0.02894	-0.01484	-0.01495	-0.01495
1.602	-0.02894	-0.01488	-0.01496	-0.01498
1.601	-0.02894	-0.01491	-0.01502	-0.01498
1.6	-0.02894	-0.01496	-0.01507	-0.01501
1.599	-0.02894	-0.01498	-0.01509	-0.01512
1.598	-0.02894	-0.01501	-0.01513	0.00773
1.597	-0.02894	-0.01502	-0.01516	0.00195
1.596	-0.02891	-0.01507	-0.01521	-0.00197
1.595	-0.02891	-0.01509	-0.01524	-0.0068
1.594	-0.02891	-0.01513	-0.01529	-0.00798
1.593	-0.02889	-0.01517	-0.01532	-0.00905
1.592	-0.02889	-0.0152	-0.01537	-0.00999
1.591	-0.02887	-0.01522	-0.01538	-0.01045
1.59	-0.02887	-0.01528	-0.01542	-0.01086
1.589	-0.02887	-0.01528	-0.01546	-0.01086
1.588	-0.02885	-0.01533	-0.01551	-0.01079
1.587	-0.02885	-0.01537	-0.01553	-0.01147
1.586	-0.02883	-0.01541	-0.01557	-0.01187
1.585	-0.02883	-0.01543	-0.0156	-0.01183
1.584	-0.02883	-0.01545	-0.01562	-0.01231
1.583	-0.02881	-0.01551	-0.01568	-0.01236
1.582	-0.02881	-0.01553	-0.01572	-0.01261
1.581	-0.02879	-0.01558	-0.01575	-0.01282
1.58	-0.02879	-0.01561	-0.01576	-0.01248
1.579	-0.02879	-0.01564	-0.01581	-0.01334
1.578	-0.02877	-0.01567	-0.01586	-0.01359
1.577	-0.02877	-0.01571	-0.01589	-0.01382
1.576	-0.02874	-0.01573	-0.01595	-0.01392
1.575	-0.02874	-0.01578	-0.01596	-0.01417
1.574	-0.02874	-0.01583	-0.01601	-0.01427
1.573	-0.02874	-0.01585	-0.01604	-0.01414
1.572	-0.02872	-0.0159	-0.01608	-0.0141
1.571	-0.02872	-0.01593	-0.01611	-0.01423
1.57	-0.0287	-0.01598	-0.01616	-0.01432
1.569	-0.0287	-0.016	-0.01621	-0.01435
1.568	-0.0287	-0.01604	-0.01623	-0.01444
1.567	-0.0287	-0.01609	-0.0163	-0.01458
1.566	-0.02868	-0.01614	-0.01634	-0.01466
1.565	-0.02868	-0.01616	-0.01637	-0.01468
1.564	-0.02866	-0.0162	-0.01642	-0.01481
1.563	-0.02866	-0.01625	-0.01646	-0.01491
1.562	-0.02866	-0.01628	-0.01652	-0.01502
1.561	-0.02864	-0.01631	-0.01657	-0.0152
1.56	-0.02864	-0.01635	-0.01661	-0.01529
1.559	-0.02864	-0.0164	-0.01663	-0.01541
1.558	-0.02864	-0.01644	-0.01669	-0.01542
1.557	-0.02862	-0.01647	-0.01671	-0.01558
1.556	-0.02862	-0.01651	-0.01665	-0.01552
1.555	-0.02862	-0.01657	-0.01678	-0.01556
1.554	-0.0286	-0.0166	-0.01681	-0.01558
1.553	-0.0286	-0.01663	-0.01686	-0.01573
1.552	-0.02857	-0.01669	-0.01694	-0.01587
1.551	-0.02857	-0.01672	-0.017	-0.01595
1.55	-0.02857	-0.01677	-0.01701	-0.01604
1.549	-0.02857	-0.01681	-0.01708	-0.01607
1.548	-0.02855	-0.01687	-0.01716	-0.01603
1.547	-0.02855	-0.01689	-0.01719	-0.01609
1.546	-0.02855	-0.01693	-0.01718	-0.01617
1.545	-0.02853	-0.01698	-0.01731	-0.01621
1.544	-0.02853	-0.017	-0.01737	-0.01615
1.543	-0.02853	-0.01705	-0.01743	-0.01636
1.542	-0.02853	-0.0171	-0.01746	-0.0164
1.541	-0.02853	-0.01712	-0.01749	-0.01654
1.54	-0.02851	-0.01719	-0.01756	-0.01658
1.539	-0.02851	-0.01724	-0.01761	-0.01649
1.538	-0.02851	-0.01725	-0.01767	-0.01675
1.537	-0.02849	-0.01731	-0.01773	-0.01682
1.536	-0.02849	-0.01735	-0.01777	-0.01689
1.535	-0.02849	-0.01739	-0.01782	-0.01691
1.534	-0.02849	-0.01744	-0.01786	-0.01697
1.533	-0.02847	-0.01747	-0.01791	-0.01708
1.532	-0.02847	-0.01753	-0.01798	-0.01708
1.531	-0.02847	-0.01756	-0.01803	-0.01717
1.53	-0.02847	-0.01761	-0.01809	-0.01717
1.529	-0.02847	-0.01765	-0.01812	-0.0173
1.528	-0.02845	-0.01766	-0.01818	-0.01742
1.527	-0.02847	-0.01773	-0.01824	-0.01752
1.526	-0.02847	-0.01777	-0.01831	-0.01757
1.525	-0.02847	-0.0178	-0.01835	-0.01764
1.524	-0.02847	-0.01788	-0.01841	-0.01772
1.523	-0.02847	-0.0179	-0.01846	-0.01777
1.522	-0.02847	-0.01796	-0.01854	-0.01788
1.521	-0.02847	-0.018	-0.01859	-0.01791
1.52	-0.02845	-0.01804	-0.01866	-0.01798
1.519	-0.02847	-0.01808	-0.01873	-0.01805
1.518	-0.02847	-0.01814	-0.01877	-0.01812
1.517	-0.02847	-0.01818	-0.01883	-0.0182
1.516	-0.02845	-0.01823	-0.0189	-0.01831
1.515	-0.02845	-0.01827	-0.01898	-0.01837
1.514	-0.02845	-0.01833	-0.01902	-0.01844
1.513	-0.02845	-0.01837	-0.01909	-0.01849
1.512	-0.02845	-0.01841	-0.01917	-0.01858
1.511	-0.02845	-0.01847	-0.01922	-0.01864
1.51	-0.02845	-0.01854	-0.0193	-0.01874
1.509	-0.02845	-0.01855	-0.01934	-0.01886
1.508	-0.02845	-0.01861	-0.01941	-0.01901
1.507	-0.02845	-0.01868	-0.01949	-0.01914
1.506	-0.02843	-0.01874	-0.01952	-0.0192
1.505	-0.02843	-0.01878	-0.0196	-0.01929
1.504	-0.02843	-0.01883	-0.01966	-0.01939
1.503	-0.02843	-0.0189	-0.01973	-0.01954
1.502	-0.02843	-0.01895	-0.01981	-0.01958
1.501	-0.0284	-0.01901	-0.01987	-0.01968
1.5	-0.0284	-0.01905	-0.01994	-0.01976
1.499	-0.0284	-0.01911	-0.02002	-0.0198
1.498	-0.0284	-0.01917	-0.02009	-0.01986
1.497	-0.0284	-0.01924	-0.02008	-0.01998
1.496	-0.0284	-0.0193	-0.02017	-0.02002
1.495	-0.0284	-0.01935	-0.02027	-0.02013
1.494	-0.02838	-0.0194	-0.02034	-0.02026
1.493	-0.02838	-0.01947	-0.02042	-0.0204
1.492	-0.02838	-0.01953	-0.02051	-0.02049
1.491	-0.02836	-0.01958	-0.02058	-0.02055
1.49	-0.02836	-0.01965	-0.02069	-0.02069
1.489	-0.02838	-0.01971	-0.02077	-0.02082
1.488	-0.02836	-0.01979	-0.02086	-0.02091
1.487	-0.02834	-0.01984	-0.02094	-0.0209
1.486	-0.02834	-0.01994	-0.02103	-0.0211
1.485	-0.02834	-0.01998	-0.02113	-0.02123
1.484	-0.02832	-0.02005	-0.02123	-0.02134
1.483	-0.02832	-0.02012	-0.02132	-0.02151
1.482	-0.02832	-0.02021	-0.02143	-0.02164
1.481	-0.0283	-0.02027	-0.02149	-0.02177
1.48	-0.0283	-0.02033	-0.0216	-0.02187
1.479	-0.0283	-0.02041	-0.02168	-0.02198
1.478	-0.0283	-0.02046	-0.02179	-0.02213
1.477	-0.02828	-0.02056	-0.02189	-0.02228
1.476	-0.02828	-0.02063	-0.022	-0.02238
1.475	-0.02828	-0.02073	-0.02206	-0.02247
1.474	-0.02826	-0.02078	-0.02217	-0.02255
1.473	-0.02826	-0.02086	-0.02228	-0.02262
1.472	-0.02826	-0.02095	-0.02243	-0.02272
1.471	-0.02826	-0.02104	-0.02249	-0.02291
1.47	-0.02823	-0.02112	-0.02262	-0.02306
1.469	-0.02823	-0.0212	-0.02274	-0.02323
1.468	-0.02821	-0.02127	-0.02285	-0.02343
1.467	-0.02821	-0.02136	-0.02296	-0.02357
1.466	-0.02821	-0.02145	-0.02306	-0.02374
1.465	-0.02819	-0.02155	-0.02321	-0.02387
1.464	-0.02819	-0.02162	-0.02332	-0.02402
1.463	-0.02819	-0.0217	-0.02345	-0.02415
1.462	-0.02819	-0.02181	-0.02357	-0.02426
1.461	-0.02817	-0.02191	-0.02368	-0.02445
1.46	-0.02817	-0.02202	-0.02383	-0.02462
1.459	-0.02817	-0.02213	-0.02394	-0.02477
1.458	-0.02815	-0.02221	-0.02409	-0.02491
1.457	-0.02815	-0.02232	-0.02423	-0.02502
1.456	-0.02815	-0.02245	-0.02436	-0.02521
1.455	-0.02813	-0.02253	-0.02451	-0.0254
1.454	-0.02813	-0.02264	-0.02466	-0.02555
1.453	-0.02813	-0.02277	-0.02477	-0.02577
1.452	-0.02811	-0.02291	-0.02496	-0.02591
1.451	-0.02811	-0.02298	-0.02511	-0.02606
1.45	-0.02811	-0.02311	-0.02528	-0.02617
1.449	-0.02809	-0.02326	-0.0254	-0.02628
1.448	-0.02809	-0.02338	-0.02557	-0.02651
1.447	-0.02809	-0.02349	-0.02574	-0.02674
1.446	-0.02809	-0.02362	-0.02591	-0.02694
1.445	-0.02806	-0.02374	-0.02611	-0.02719
1.444	-0.02806	-0.02389	-0.02628	-0.02736
1.443	-0.02804	-0.02402	-0.02645	-0.02753
1.442	-0.02804	-0.02417	-0.02664	-0.02777
1.441	-0.02804	-0.02432	-0.02683	-0.02802
1.44	-0.02802	-0.02445	-0.027	-0.02823
1.439	-0.02802	-0.02457	-0.02721	-0.02838
1.438	-0.02802	-0.02474	-0.02738	-0.0286
1.437	-0.02802	-0.02487	-0.0276	-0.02883
1.436	-0.02802	-0.02504	-0.02781	-0.02911
1.435	-0.028	-0.02519	-0.028	-0.02932
1.434	-0.028	-0.02534	-0.02819	-0.02951
1.433	-0.028	-0.02549	-0.0284	-0.02974
1.432	-0.028	-0.02566	-0.02862	-0.03002
1.431	-0.028	-0.02583	-0.02887	-0.03026
1.43	-0.02798	-0.026	-0.02909	-0.03053
1.429	-0.02798	-0.02615	-0.0293	-0.03074
1.428	-0.02798	-0.02632	-0.02955	-0.03102
1.427	-0.02796	-0.02651	-0.02981	-0.0313
1.426	-0.02796	-0.02668	-0.03002	-0.03153
1.425	-0.02796	-0.02685	-0.0303	-0.03181
1.424	-0.02794	-0.02702	-0.03055	-0.03202
1.423	-0.02794	-0.02723	-0.03081	-0.03232
1.422	-0.02794	-0.0274	-0.03106	-0.03255
1.421	-0.02794	-0.02762	-0.03136	-0.03289
1.42	-0.02794	-0.02781	-0.0316	-0.03321
1.419	-0.02794	-0.02802	-0.03189	-0.03353
1.418	-0.02791	-0.02821	-0.03219	-0.03383
1.417	-0.02791	-0.02843	-0.03249	-0.03409
1.416	-0.02791	-0.02864	-0.03274	-0.03438
1.415	-0.02791	-0.02883	-0.03306	-0.03472
1.414	-0.02791	-0.02906	-0.03336	-0.03502
1.413	-0.02791	-0.0293	-0.03366	-0.03536
1.412	-0.02791	-0.02949	-0.03398	-0.03572
1.411	-0.02789	-0.02974	-0.03432	-0.036
1.41	-0.02791	-0.02998	-0.03462	-0.03638
1.409	-0.02791	-0.03019	-0.03494	-0.03677
1.408	-0.02791	-0.03045	-0.03528	-0.03713
1.407	-0.02791	-0.03066	-0.03566	-0.03747
1.406	-0.02791	-0.03094	-0.03596	-0.03783
1.405	-0.02794	-0.03117	-0.03634	-0.03821
1.404	-0.02794	-0.03143	-0.03672	-0.03862
1.403	-0.02794	-0.03166	-0.03704	-0.03902
1.402	-0.02794	-0.03196	-0.03747	-0.03945
1.401	-0.02796	-0.03219	-0.03783	-0.03985
1.4	-0.02796	-0.03247	-0.03819	-0.04023
1.399	-0.02796	-0.03274	-0.0386	-0.04066
1.398	-0.02798	-0.03304	-0.039	-0.04104
1.397	-0.02798	-0.03332	-0.0394	-0.04147
1.396	-0.028	-0.03362	-0.03983	-0.04191
1.395	-0.028	-0.03391	-0.04023	-0.04238
1.394	-0.02802	-0.03421	-0.0407	-0.04285
1.393	-0.02802	-0.03455	-0.04109	-0.04328
1.392	-0.02802	-0.03483	-0.04155	-0.04377
1.391	-0.02802	-0.03517	-0.04202	-0.04426
1.39	-0.02804	-0.03551	-0.04247	-0.04472
1.389	-0.02804	-0.03583	-0.04294	-0.04519
1.388	-0.02804	-0.03619	-0.0434	-0.04568
1.387	-0.02806	-0.03649	-0.04391	-0.04619
1.386	-0.02806	-0.03685	-0.0444	-0.04668
1.385	-0.02809	-0.03721	-0.04491	-0.04723
1.384	-0.02809	-0.03753	-0.0454	-0.04772
1.383	-0.02811	-0.03791	-0.04598	-0.0483
1.382	-0.02811	-0.0383	-0.04649	-0.04879
1.381	-0.02811	-0.03866	-0.047	-0.04936
1.38	-0.02811	-0.03906	-0.04757	-0.04996
1.379	-0.02813	-0.03945	-0.04811	-0.0504
1.378	-0.02813	-0.03985	-0.04868	-0.05096
1.377	-0.02813	-0.04028	-0.04926	-0.05162
1.376	-0.02815	-0.04066	-0.04983	-0.05217
1.375	-0.02815	-0.04109	-0.05047	-0.05277
1.374	-0.02815	-0.04151	-0.05102	-0.05336
1.373	-0.02817	-0.04196	-0.05166	-0.05391
1.372	-0.02817	-0.0424	-0.0523	-0.05453
1.371	-0.02817	-0.04287	-0.05291	-0.05506
1.37	-0.02819	-0.0433	-0.05357	-0.05568
1.369	-0.02819	-0.04377	-0.05428	-0.05632
1.368	-0.02821	-0.04423	-0.05491	-0.05694
1.367	-0.02821	-0.04472	-0.0556	-0.05757
1.366	-0.02821	-0.04519	-0.0563	-0.05817
1.365	-0.02823	-0.04568	-0.05696	-0.05881
1.364	-0.02823	-0.04621	-0.05766	-0.05947
1.363	-0.02826	-0.0467	-0.05845	-0.06009
1.362	-0.02826	-0.04719	-0.05913	-0.06077
1.361	-0.02826	-0.04772	-0.05987	-0.06147
1.36	-0.02828	-0.04823	-0.06064	-0.06213
1.359	-0.02828	-0.04881	-0.0614	-0.06281
1.358	-0.02828	-0.04936	-0.06215	-0.06349
1.357	-0.0283	-0.04989	-0.06294	-0.06417
1.356	-0.0283	-0.05047	-0.0637	-0.06491
1.355	-0.0283	-0.05106	-0.06457	-0.06562
1.354	-0.02832	-0.05164	-0.06536	-0.06634
1.353	-0.02832	-0.05226	-0.06615	-0.067
1.352	-0.02832	-0.05285	-0.067	-0.06779
1.351	-0.02834	-0.05349	-0.06785	-0.06851
1.35	-0.02834	-0.05411	-0.06864	-0.0693
1.349	-0.02834	-0.05474	-0.06949	-0.07002
1.348	-0.02836	-0.05536	-0.07034	-0.07079
1.347	-0.02836	-0.05602	-0.07119	-0.07157
1.346	-0.02836	-0.0567	-0.07211	-0.07223
1.345	-0.02836	-0.05736	-0.07296	-0.07302
1.344	-0.02838	-0.05804	-0.07381	-0.07374
1.343	-0.02838	-0.05877	-0.07472	-0.07453
1.342	-0.02838	-0.05947	-0.07557	-0.07526
1.341	-0.0284	-0.06015	-0.07649	-0.07604
1.34	-0.0284	-0.06089	-0.07747	-0.07674
1.339	-0.0284	-0.06166	-0.07838	-0.07753
1.338	-0.02843	-0.06236	-0.07932	-0.07832
1.337	-0.02843	-0.06317	-0.0803	-0.07911
1.336	-0.02843	-0.06391	-0.08128	-0.07989
1.335	-0.02845	-0.06477	-0.08226	-0.08062
1.334	-0.02845	-0.06555	-0.08317	-0.0814
1.333	-0.02845	-0.0664	-0.08421	-0.08219
1.332	-0.02847	-0.06719	-0.08519	-0.08298
1.331	-0.02847	-0.06798	-0.08626	-0.08389
1.33	-0.02847	-0.06883	-0.0873	-0.08468
1.329	-0.02849	-0.06968	-0.08828	-0.08553
1.328	-0.02849	-0.07053	-0.08932	-0.08632
1.327	-0.02849	-0.07145	-0.09038	-0.08717
1.326	-0.02851	-0.0723	-0.09143	-0.08796
1.325	-0.02851	-0.07321	-0.0924	-0.08874
1.324	-0.02851	-0.07413	-0.09345	-0.08953
1.323	-0.02853	-0.07498	-0.09449	-0.0903
1.322	-0.02853	-0.07598	-0.09555	-0.09115
1.321	-0.02853	-0.07689	-0.0966	-0.09194
1.32	-0.02853	-0.07781	-0.09764	-0.09272
1.319	-0.02855	-0.07879	-0.09868	-0.09351
1.318	-0.02855	-0.07977	-0.09974	-0.0943
1.317	-0.02855	-0.08068	-0.10085	-0.09515
1.316	-0.02857	-0.08166	-0.10196	-0.096
1.315	-0.02857	-0.08272	-0.103	-0.09679
1.314	-0.0286	-0.0837	-0.10406	-0.09764
1.313	-0.0286	-0.08474	-0.10517	-0.09849
1.312	-0.02862	-0.08572	-0.10628	-0.09921
1.311	-0.02862	-0.08677	-0.10734	-0.1
1.31	-0.02862	-0.08789	-0.10845	-0.10079
1.309	-0.02862	-0.08887	-0.10949	-0.1017
1.308	-0.02864	-0.08991	-0.1106	-0.10262
1.307	-0.02864	-0.09096	-0.11179	-0.10353
1.306	-0.02864	-0.09209	-0.11283	-0.10445
1.305	-0.02866	-0.09313	-0.11394	-0.1053
1.304	-0.02866	-0.09423	-0.11506	-0.10621
1.303	-0.02868	-0.09534	-0.11617	-0.10706
1.302	-0.02868	-0.09647	-0.11728	-0.10791
1.301	-0.0287	-0.09764	-0.1184	-0.10883
1.3	-0.0287	-0.09883	-0.11951	-0.10974
1.299	-0.02872	-0.09994	-0.12062	-0.11066
1.298	-0.02872	-0.10111	-0.12174	-0.1116
1.297	-0.02874	-0.1023	-0.12285	-0.11251
1.296	-0.02877	-0.10347	-0.12396	-0.11343
1.295	-0.02879	-0.10464	-0.12506	-0.1144
1.294	-0.02879	-0.10583	-0.12619	-0.11526
1.293	-0.02881	-0.10706	-0.12723	-0.11617
1.292	-0.02883	-0.10826	-0.1284	-0.11709
1.291	-0.02885	-0.10949	-0.12953	-0.118
1.29	-0.02885	-0.11074	-0.13057	-0.11898
1.289	-0.02887	-0.11198	-0.13168	-0.11989
1.288	-0.02889	-0.11321	-0.13281	-0.12089
1.287	-0.02891	-0.11447	-0.13391	-0.12181
1.286	-0.02894	-0.11577	-0.13509	-0.12272
1.285	-0.02896	-0.11702	-0.13613	-0.12364
1.284	-0.02896	-0.11832	-0.13726	-0.12455
1.283	-0.02898	-0.11964	-0.1383	-0.12553
1.282	-0.029	-0.12089	-0.13947	-0.12638
1.281	-0.02902	-0.12226	-0.1406	-0.12736
1.28	-0.02904	-0.12351	-0.14164	-0.12821
1.279	-0.02904	-0.12487	-0.14281	-0.12919
1.278	-0.02906	-0.12619	-0.14387	-0.13004
1.277	-0.02909	-0.12755	-0.14498	-0.13096
1.276	-0.02911	-0.12887	-0.14602	-0.13196
1.275	-0.02913	-0.13026	-0.14721	-0.13287
1.274	-0.02915	-0.13162	-0.14832	-0.13379
1.273	-0.02917	-0.133	-0.14949	-0.1347
1.272	-0.02919	-0.13436	-0.15062	-0.13555
1.271	-0.02921	-0.13587	-0.15172	-0.1364
1.27	-0.02923	-0.13732	-0.15283	-0.13732
1.269	-0.02926	-0.13868	-0.15387	-0.13817
1.268	-0.02928	-0.14019	-0.15506	-0.13902
1.267	-0.0293	-0.14157	-0.15617	-0.13994
1.266	-0.02932	-0.14302	-0.15728	-0.14079
1.265	-0.02934	-0.14451	-0.1584	-0.14164
1.264	-0.02936	-0.14596	-0.15945	-0.14249
1.263	-0.02938	-0.14747	-0.16055	-0.14334
1.262	-0.0294	-0.14891	-0.1616	-0.14413
1.261	-0.02943	-0.1504	-0.16279	-0.14504
1.26	-0.02945	-0.15191	-0.16389	-0.14596
1.259	-0.02947	-0.15349	-0.16494	-0.14681
1.258	-0.02949	-0.15494	-0.16606	-0.14747
1.257	-0.02951	-0.15643	-0.16717	-0.14845
1.256	-0.02953	-0.158	-0.16828	-0.1493
1.255	-0.02955	-0.15951	-0.16934	-0.15015
1.254	-0.02957	-0.16102	-0.17051	-0.151
1.253	-0.0296	-0.16266	-0.17162	-0.15179
1.252	-0.02962	-0.16423	-0.17268	-0.15264
1.251	-0.02964	-0.16579	-0.17379	-0.15343
1.25	-0.02966	-0.1673	-0.17483	-0.15415
1.249	-0.02968	-0.169	-0.176	-0.15494
1.248	-0.02972	-0.17064	-0.17713	-0.15579
1.247	-0.02972	-0.17221	-0.17823	-0.15664
1.246	-0.02977	-0.17385	-0.17934	-0.15755
1.245	-0.02979	-0.17549	-0.18047	-0.15834
1.244	-0.02981	-0.17713	-0.18157	-0.15926
1.243	-0.02983	-0.17877	-0.18268	-0.16004
1.242	-0.02985	-0.1804	-0.18381	-0.16089
1.241	-0.02987	-0.18211	-0.18491	-0.16168
1.24	-0.02989	-0.18374	-0.18602	-0.16238
1.239	-0.02991	-0.18545	-0.18709	-0.16332
1.238	-0.02994	-0.18715	-0.18819	-0.16409
1.237	-0.02996	-0.18879	-0.1893	-0.16481
1.236	-0.02998	-0.19055	-0.1904	-0.16566
1.235	-0.03	-0.19226	-0.19153	-0.16638
1.234	-0.03002	-0.19389	-0.19257	-0.16717
1.233	-0.03004	-0.1956	-0.19374	-0.16802
1.232	-0.03006	-0.19736	-0.19474	-0.16881
1.231	-0.03011	-0.19913	-0.19585	-0.16953
1.23	-0.03013	-0.20083	-0.19702	-0.17026
1.229	-0.03015	-0.2026	-0.198	-0.17111
1.228	-0.03015	-0.20443	-0.19913	-0.17183
1.227	-0.03019	-0.20626	-0.20017	-0.1726
1.226	-0.03021	-0.20809	-0.20134	-0.17338
1.225	-0.03023	-0.20991	-0.2024	-0.17417
1.224	-0.03023	-0.21177	-0.20351	-0.17496
1.223	-0.03028	-0.21362	-0.20468	-0.17574
1.222	-0.0303	-0.21532	-0.20572	-0.1764
1.221	-0.03032	-0.21723	-0.20691	-0.17713
1.22	-0.03034	-0.21915	-0.20802	-0.17798
1.219	-0.03036	-0.22106	-0.20906	-0.17877
1.218	-0.03038	-0.22298	-0.21026	-0.17949
1.217	-0.0304	-0.22489	-0.21136	-0.18026
1.216	-0.03043	-0.22681	-0.21247	-0.18098
1.215	-0.03047	-0.22894	-0.21362	-0.1817
1.214	-0.03049	-0.23064	-0.21468	-0.18236
1.213	-0.03051	-0.23277	-0.21596	-0.18328
1.212	-0.03053	-0.23468	-0.21702	-0.184
1.211	-0.03055	-0.2366	-0.21809	-0.18472
1.21	-0.03057	-0.23872	-0.21915	-0.18557
1.209	-0.0306	-0.24064	-0.22043	-0.1863
1.208	-0.03062	-0.24255	-0.22149	-0.18709
1.207	-0.03066	-0.24468	-0.22277	-0.18779
1.206	-0.03068	-0.2466	-0.22383	-0.18851
1.205	-0.0307	-0.24872	-0.22489	-0.18923
1.204	-0.03072	-0.25064	-0.22596	-0.18996
1.203	-0.03074	-0.25277	-0.22723	-0.19074
1.202	-0.03077	-0.25468	-0.2283	-0.19153
1.201	-0.03081	-0.25681	-0.22936	-0.19226
1.2	-0.03083	-0.25872	-0.23064	-0.19296
1.199	-0.03085	-0.26085	-0.2317	-0.19374
1.198	-0.03087	-0.26298	-0.23277	-0.19453
1.197	-0.03091	-0.26489	-0.23404	-0.19538
1.196	-0.03091	-0.26702	-0.23511	-0.19611
1.195	-0.03096	-0.26915	-0.23617	-0.19689
1.194	-0.03098	-0.27106	-0.23745	-0.19774
1.193	-0.031	-0.2734	-0.23851	-0.19847
1.192	-0.03104	-0.27532	-0.23979	-0.19932
1.191	-0.03106	-0.27745	-0.24085	-0.20017
1.19	-0.03109	-0.27957	-0.24191	-0.20089
1.189	-0.03111	-0.2817	-0.24319	-0.20181
1.188	-0.03115	-0.28383	-0.24426	-0.20266
1.187	-0.03117	-0.28596	-0.24532	-0.20345
1.186	-0.03119	-0.28809	-0.24638	-0.20436
1.185	-0.03123	-0.29021	-0.24766	-0.20509
1.184	-0.03126	-0.29234	-0.24872	-0.20594
1.183	-0.0313	-0.29447	-0.24979	-0.20672
1.182	-0.03132	-0.2966	-0.25085	-0.20757
1.181	-0.03136	-0.29872	-0.25213	-0.20849
1.18	-0.03138	-0.30085	-0.25298	-0.20934
1.179	-0.03143	-0.30298	-0.25426	-0.21019
1.178	-0.03145	-0.30511	-0.25532	-0.21098
1.177	-0.03149	-0.30723	-0.25638	-0.21183
1.176	-0.03153	-0.30936	-0.25745	-0.21262
1.175	-0.03157	-0.3117	-0.25872	-0.21362
1.174	-0.0316	-0.31383	-0.25979	-0.21447
1.173	-0.03164	-0.31596	-0.26064	-0.21532
1.172	-0.03168	-0.31809	-0.26191	-0.21617
1.171	-0.0317	-0.32021	-0.26298	-0.21702
1.17	-0.03174	-0.32255	-0.26404	-0.21787
1.169	-0.03179	-0.32447	-0.26511	-0.21872
1.168	-0.03181	-0.32681	-0.26617	-0.21957
1.167	-0.03185	-0.32894	-0.26745	-0.22043
1.166	-0.03189	-0.33128	-0.26851	-0.22128
1.165	-0.03194	-0.3334	-0.26957	-0.22213
1.164	-0.03198	-0.33553	-0.27085	-0.22298
1.163	-0.03202	-0.33766	-0.27191	-0.22383
1.162	-0.03206	-0.34	-0.27298	-0.22468
1.161	-0.03211	-0.34213	-0.27404	-0.22553
1.16	-0.03213	-0.34426	-0.27511	-0.22617
1.159	-0.03217	-0.3466	-0.27617	-0.22702
1.158	-0.03221	-0.34872	-0.27723	-0.22766
1.157	-0.03226	-0.35106	-0.2783	-0.22851
1.156	-0.0323	-0.35319	-0.27957	-0.22936
1.155	-0.03232	-0.35532	-0.28064	-0.23
1.154	-0.03236	-0.35745	-0.2817	-0.23085
1.153	-0.0324	-0.35979	-0.28277	-0.2317
1.152	-0.03245	-0.36191	-0.28383	-0.23255
1.151	-0.03249	-0.36404	-0.28489	-0.2334
1.15	-0.03253	-0.36638	-0.28596	-0.23404
1.149	-0.03255	-0.36851	-0.28702	-0.23489
1.148	-0.0326	-0.37085	-0.2883	-0.23553
1.147	-0.03264	-0.37298	-0.28936	-0.23638
1.146	-0.03268	-0.37532	-0.29043	-0.23723
1.145	-0.0327	-0.37745	-0.29149	-0.23787
1.144	-0.03274	-0.37979	-0.29255	-0.23872
1.143	-0.03279	-0.38191	-0.29362	-0.23957
1.142	-0.03283	-0.38404	-0.29489	-0.24021
1.141	-0.03285	-0.38638	-0.29574	-0.24085
1.14	-0.03289	-0.38872	-0.29702	-0.24149
1.139	-0.03294	-0.39106	-0.29787	-0.24234
1.138	-0.03298	-0.3934	-0.29894	-0.24319
1.137	-0.03302	-0.39553	-0.3	-0.24404
1.136	-0.03306	-0.39787	-0.30106	-0.24447
1.135	-0.03311	-0.40021	-0.30213	-0.24532
1.134	-0.03315	-0.40234	-0.30319	-0.24617
1.133	-0.03319	-0.40447	-0.30426	-0.24681
1.132	-0.03323	-0.40681	-0.30553	-0.24745
1.131	-0.03328	-0.40915	-0.30638	-0.24809
1.13	-0.0333	-0.41128	-0.30766	-0.24872
1.129	-0.03336	-0.41362	-0.30851	-0.24957
1.128	-0.03338	-0.41574	-0.30957	-0.25021
1.127	-0.03345	-0.41809	-0.31064	-0.25106
1.126	-0.03347	-0.42043	-0.31191	-0.25191
1.125	-0.03351	-0.42277	-0.31277	-0.25234
1.124	-0.03355	-0.42511	-0.31404	-0.25319
1.123	-0.03362	-0.42723	-0.31511	-0.25383
1.122	-0.03366	-0.42957	-0.31596	-0.25447
1.121	-0.0337	-0.4317	-0.31723	-0.25532
1.12	-0.03372	-0.43383	-0.3183	-0.25596
1.119	-0.03379	-0.43617	-0.31936	-0.25681
1.118	-0.03383	-0.43851	-0.32021	-0.25745
1.117	-0.03387	-0.44064	-0.32128	-0.25809
1.116	-0.03391	-0.44298	-0.32255	-0.25894
1.115	-0.03396	-0.44532	-0.32362	-0.25936
1.114	-0.03402	-0.44766	-0.32468	-0.26
1.113	-0.03406	-0.44979	-0.32574	-0.26085
1.112	-0.03411	-0.45213	-0.32681	-0.26149
1.111	-0.03415	-0.45468	-0.32787	-0.26213
1.11	-0.03421	-0.45681	-0.32872	-0.26277
1.109	-0.03423	-0.45915	-0.33	-0.2634
1.108	-0.0343	-0.4617	-0.33106	-0.26426
1.107	-0.03434	-0.46404	-0.33213	-0.26489
1.106	-0.0344	-0.4666	-0.33319	-0.26553
1.105	-0.03447	-0.46894	-0.33426	-0.26617
1.104	-0.03451	-0.47106	-0.33532	-0.2666
1.103	-0.03457	-0.47362	-0.33638	-0.26723
1.102	-0.03464	-0.47596	-0.33745	-0.26787
1.101	-0.03468	-0.47809	-0.33851	-0.2683
1.1	-0.03474	-0.48064	-0.33957	-0.26915
1.099	-0.03481	-0.48277	-0.34043	-0.26957
1.098	-0.03485	-0.48511	-0.34149	-0.27021
1.097	-0.03491	-0.48745	-0.34234	-0.27085
1.096	-0.03498	-0.48979	-0.3434	-0.27149
1.095	-0.03504	-0.49213	-0.34447	-0.27213
1.094	-0.03511	-0.49447	-0.34532	-0.27255
1.093	-0.03517	-0.4966	-0.34638	-0.2734
1.092	-0.03523	-0.49894	-0.34745	-0.27383
1.091	-0.03532	-0.50106	-0.3483	-0.27447
1.09	-0.03538	-0.5034	-0.34915	-0.27511
1.089	-0.03547	-0.50574	-0.35021	-0.27596
1.088	-0.03553	-0.50766	-0.35106	-0.2766
1.087	-0.03562	-0.51	-0.35213	-0.27723
1.086	-0.03568	-0.51234	-0.35298	-0.27787
1.085	-0.03577	-0.51447	-0.35383	-0.27851
1.084	-0.03585	-0.51681	-0.35489	-0.27915
1.083	-0.03594	-0.51894	-0.35574	-0.27979
1.082	-0.03602	-0.52128	-0.3566	-0.28064
1.081	-0.03613	-0.5234	-0.35745	-0.28149
1.08	-0.03621	-0.52553	-0.3583	-0.28213
1.079	-0.03632	-0.52766	-0.35915	-0.28298
1.078	-0.03643	-0.52979	-0.36021	-0.28383
1.077	-0.03653	-0.53191	-0.36085	-0.28468
1.076	-0.03664	-0.53404	-0.36191	-0.28532
1.075	-0.03674	-0.53596	-0.36255	-0.28617
1.074	-0.03685	-0.53809	-0.3634	-0.28681
1.073	-0.03698	-0.54	-0.36426	-0.28745
1.072	-0.03711	-0.5417	-0.36511	-0.28809
1.071	-0.03723	-0.54362	-0.36596	-0.28894
1.07	-0.03736	-0.54574	-0.3666	-0.28957
1.069	-0.03751	-0.54766	-0.36745	-0.29043
1.068	-0.03766	-0.54957	-0.3683	-0.29128
1.067	-0.03781	-0.55149	-0.36894	-0.29191
1.066	-0.03798	-0.5534	-0.37	-0.29255
1.065	-0.03815	-0.55532	-0.37043	-0.2934
1.064	-0.03834	-0.55702	-0.37128	-0.29404
1.063	-0.03853	-0.55872	-0.37213	-0.29468
1.062	-0.03872	-0.56085	-0.37298	-0.29553
1.061	-0.03894	-0.56255	-0.37362	-0.29617
1.06	-0.03915	-0.56426	-0.37426	-0.29702
1.059	-0.03938	-0.56617	-0.37511	-0.29766
1.058	-0.03962	-0.56787	-0.37574	-0.2983
1.057	-0.03987	-0.56957	-0.37638	-0.29894
1.056	-0.04013	-0.57128	-0.37723	-0.29979
1.055	-0.04038	-0.57298	-0.37787	-0.30043
1.054	-0.04068	-0.57447	-0.37851	-0.30128
1.053	-0.04098	-0.57617	-0.37915	-0.30191
[truncated: 4,033 more rows]

## Sheet: Fig 2c
Voltage (V)	Current (mA mg-1)
	1st	2nd	3rd	4th
3.049	-0.000385373	--	--	--
3.048	-0.000394093	--	--	--
3.047	-0.000404501	--	--	--
3.046	-0.000411533	--	--	--
3.045	-0.000419128	--	--	--
3.044	-0.000428692	--	--	--
3.043	-0.000441632	--	--	--
3.042	-0.000463291	--	--	--
3.041	-0.000472011	--	--	--
3.04	-0.0004782	--	--	--
3.039	-0.000488608	--	--	--
3.038	-0.00049789	--	--	--
3.037	-0.000501547	--	--	--
3.036	-0.000509142	--	--	--
3.035	-0.000517862	--	--	--
3.034	-0.000521519	--	--	--
3.033	-0.000535302	--	--	--
3.032	-0.000546554	--	--	--
3.031	-0.000557806	--	--	--
3.03	-0.000569058	--	--	--
3.029	-0.000577778	--	--	--
3.028	-0.000584529	--	--	--
3.027	-0.000593249	--	--	--
3.026	-0.000602813	--	--	--
3.025	-0.000610408	--	--	--
3.024	-0.000618284	--	--	--
3.023	-0.000625316	--	--	--
3.022	-0.00063488	--	--	--
3.021	-0.000641632	--	--	--
3.02	-0.000651195	--	--	--
3.019	-0.000659072	--	--	--
3.018	-0.000666667	--	--	--
3.017	-0.000675387	--	--	--
3.016	-0.000684951	--	--	--
3.015	-0.000692827	--	--	--
3.014	-0.000700422	--	--	--
3.013	-0.000709142	--	--	--
3.012	-0.000717862	--	--	--
3.011	-0.000722925	--	--	--
3.01	-0.000729958	--	--	--
3.009	-0.00073699	--	--	--
3.008	-0.00074571	--	--	--
3.007	-0.000753305	--	--	--
3.006	-0.000761181	--	--	--
3.005	-0.000768214	--	--	--
3.004	-0.000773277	--	--	--
3.003	-0.000780309	--	--	--
3.002	-0.000789592	--	--	--
3.001	-0.000798312	--	--	--
3	-0.000806188	0.06999	0.07536	0.07907
2.999	-0.000815752	0.06956	0.07494	0.07857
2.998	-0.000822504	0.06914	0.07449	0.07814
2.997	-0.000827848	0.06869	0.07406	0.07769
2.996	-0.000836568	0.06835	0.07364	0.07727
2.995	-0.000845007	0.06802	0.07319	0.07693
2.994	-0.000852039	0.06757	0.07286	0.07648
2.993	-0.000859916	0.06723	0.07243	0.07606
2.992	-0.000870323	0.06689	0.07207	0.0757
2.991	-0.000877918	0.06653	0.07173	0.07527
2.99	-0.000884107	0.06619	0.07131	0.07485
2.989	-0.000891983	0.06585	0.07094	0.07449
2.988	-0.000899578	0.06557	0.0706	0.07406
2.987	-0.00090661	0.06523	0.07027	0.07381
2.986	-0.000911674	0.06489	0.0699	0.07345
2.985	-0.000923769	0.06453	0.06956	0.07311
2.984	-0.000932489	0.06428	0.06923	0.07269
2.983	-0.000940366	0.06394	0.06886	0.07232
2.982	-0.000949086	0.06368	0.06852	0.0719
2.981	-0.000957525	0.06332	0.06819	0.07156
2.98	-0.000966245	0.06307	0.06782	0.0712
2.979	-0.000973277	0.06281	0.06748	0.07086
2.978	-0.000982841	0.06248	0.06723	0.07052
2.977	-0.000988748	0.06219	0.06689	0.07027
2.976	-0.000996624	0.06194	0.06661	0.0699
2.975	-0.00101	0.06169	0.06627	0.06965
2.974	-0.00101	0.06143	0.06602	0.06931
2.973	-0.00102	0.06107	0.06565	0.06903
2.972	-0.00103	0.0609	0.0654	0.06869
2.971	-0.00104	0.06056	0.06506	0.06844
2.97	-0.00105	0.06039	0.06473	0.06802
2.969	-0.00106	0.06014	0.06444	0.06774
2.968	-0.00107	0.05986	0.06419	0.06748
2.967	-0.00108	0.05961	0.06385	0.06714
2.966	-0.00108	0.05935	0.0636	0.06678
2.965	-0.00109	0.0591	0.06332	0.06653
2.964	-0.0011	0.05882	0.06298	0.06627
2.963	-0.00111	0.05865	0.06273	0.06594
2.962	-0.00112	0.0584	0.06248	0.06565
2.961	-0.00113	0.05814	0.06219	0.0654
2.96	-0.00114	0.05797	0.06194	0.06506
2.959	-0.00114	0.05769	0.06169	0.06481
2.958	-0.00115	0.05744	0.06143	0.06453
2.957	-0.00116	0.05719	0.06115	0.06428
2.956	-0.00117	0.05693	0.0609	0.06402
2.955	-0.00118	0.05677	0.06065	0.06377
2.954	-0.00119	0.05648	0.06039	0.06352
2.953	-0.0012	0.05623	0.06014	0.06323
2.952	-0.00121	0.05606	0.05986	0.0629
2.951	-0.00122	0.05581	0.05961	0.06273
2.95	-0.00123	0.05564	0.05935	0.06248
2.949	-0.00123	0.05536	0.05918	0.06219
2.948	-0.00124	0.05519	0.0589	0.06194
2.947	-0.00125	0.05494	0.05865	0.06169
2.946	-0.00126	0.05477	0.0584	0.06143
2.945	-0.00127	0.05451	0.05823	0.06115
2.944	-0.00128	0.0544	0.05797	0.0609
2.943	-0.00129	0.05415	0.05769	0.06065
2.942	-0.0013	0.05398	0.05752	0.06048
2.941	-0.0013	0.05373	0.05727	0.06023
2.94	-0.00131	0.05356	0.05702	0.05994
2.939	-0.00132	0.05328	0.05685	0.05969
2.938	-0.00133	0.05311	0.05657	0.05952
2.937	-0.00134	0.05294	0.0564	0.05927
2.936	-0.00135	0.05269	0.05615	0.0591
2.935	-0.00136	0.05252	0.05598	0.05882
2.934	-0.00137	0.05235	0.05572	0.05857
2.933	-0.00138	0.05215	0.05553	0.0584
2.932	-0.00139	0.0519	0.05527	0.05814
2.931	-0.00139	0.05173	0.05511	0.05797
2.93	-0.0014	0.05156	0.05494	0.05769
2.929	-0.00141	0.05139	0.05468	0.05744
2.928	-0.00143	0.05122	0.05451	0.05727
2.927	-0.00143	0.05094	0.05432	0.05702
2.926	-0.00144	0.05077	0.05406	0.05685
2.925	-0.00145	0.0506	0.0539	0.05657
2.924	-0.00146	0.05044	0.05373	0.0564
2.923	-0.00147	0.05027	0.05347	0.05623
2.922	-0.00148	0.05001	0.05328	0.05598
2.921	-0.00149	0.04982	0.05311	0.05581
2.92	-0.0015	0.04965	0.05294	0.05564
2.919	-0.00151	0.04948	0.05269	0.05536
2.918	-0.00152	0.04931	0.05252	0.05511
2.917	-0.00153	0.04914	0.05235	0.05494
2.916	-0.00154	0.04897	0.05215	0.05477
2.915	-0.00155	0.04878	0.0519	0.0546
2.914	-0.00156	0.04852	0.05173	0.0544
2.913	-0.00157	0.04835	0.05156	0.05423
2.912	-0.00158	0.04819	0.05139	0.05398
2.911	-0.00159	0.04802	0.05122	0.05381
2.91	-0.0016	0.04785	0.05094	0.05364
2.909	-0.00161	0.04765	0.05077	0.05347
2.908	-0.00161	0.0474	0.0506	0.05328
2.907	-0.00162	0.04723	0.05044	0.05311
2.906	-0.00163	0.04706	0.05027	0.05286
2.905	-0.00164	0.04689	0.0501	0.05277
2.904	-0.00165	0.04672	0.0499	0.05252
2.903	-0.00166	0.04653	0.04973	0.05235
2.902	-0.00167	0.04627	0.04956	0.05207
2.901	-0.00168	0.0461	0.0494	0.0519
2.9	-0.00169	0.04594	0.04923	0.05173
2.899	-0.0017	0.04577	0.04906	0.05156
2.898	-0.00171	0.0456	0.04889	0.05139
2.897	-0.00172	0.0454	0.04869	0.05122
2.896	-0.00173	0.04523	0.04852	0.05103
2.895	-0.00174	0.04498	0.04835	0.05086
2.894	-0.00175	0.04489	0.04819	0.05069
2.893	-0.00176	0.04473	0.04802	0.05052
2.892	-0.00177	0.04456	0.04785	0.05035
2.891	-0.00178	0.04428	0.04765	0.05018
2.89	-0.00179	0.04411	0.04748	0.05001
2.889	-0.0018	0.04394	0.04731	0.04982
2.888	-0.00181	0.04377	0.04714	0.04965
2.887	-0.00182	0.0436	0.04706	0.04948
2.886	-0.00183	0.04343	0.04689	0.04931
2.885	-0.00184	0.04326	0.04672	0.04914
2.884	-0.00185	0.04307	0.04653	0.04897
2.883	-0.00186	0.0429	0.04636	0.04878
2.882	-0.00187	0.04273	0.04619	0.04861
2.881	-0.00188	0.04256	0.04602	0.04844
2.88	-0.00189	0.04248	0.04594	0.04827
2.879	-0.0019	0.04231	0.04577	0.0481
2.878	-0.00191	0.04214	0.0456	0.04793
2.877	-0.00192	0.04194	0.0454	0.04776
2.876	-0.00193	0.04177	0.04523	0.04757
2.875	-0.00194	0.0416	0.04506	0.04748
2.874	-0.00195	0.04143	0.04498	0.04731
2.873	-0.00196	0.04135	0.04481	0.04714
2.872	-0.00197	0.04118	0.04464	0.04698
2.871	-0.00198	0.04101	0.04447	0.04681
2.87	-0.00199	0.04082	0.04428	0.04664
2.869	-0.002	0.04073	0.04419	0.04653
2.868	-0.00202	0.04056	0.04402	0.04636
2.867	-0.00203	0.04039	0.04385	0.04619
2.866	-0.00202	0.04031	0.04377	0.04602
2.865	-0.00203	0.04014	0.0436	0.04585
2.864	-0.00204	0.03997	0.04343	0.04577
2.863	-0.00206	0.03977	0.04326	0.0456
2.862	-0.00207	0.03977	0.04315	0.0454
2.861	-0.00208	0.03963	0.04298	0.04523
2.86	-0.00209	0.03949	0.04281	0.04515
2.859	-0.0021	0.03935	0.04273	0.04498
2.858	-0.00212	0.03924	0.04256	0.04481
2.857	-0.00213	0.0391	0.04239	0.04464
2.856	-0.00214	0.03896	0.04231	0.04456
2.855	-0.00215	0.03882	0.04214	0.04439
2.854	-0.00216	0.03871	0.04194	0.04419
2.853	-0.00217	0.03859	0.04186	0.04411
2.852	-0.00218	0.03845	0.04169	0.04394
2.851	-0.00219	0.03831	0.0416	0.04377
2.85	-0.0022	0.03817	0.04143	0.04368
2.849	-0.00221	0.03803	0.04135	0.04352
2.848	-0.00223	0.03789	0.04118	0.04335
2.847	-0.00224	0.03778	0.0411	0.04326
2.846	-0.00225	0.03764	0.0409	0.04307
2.845	-0.00226	0.03752	0.04082	0.0429
2.844	-0.00227	0.03738	0.04065	0.04281
2.843	-0.00228	0.03724	0.04056	0.04264
2.842	-0.00229	0.03713	0.04039	0.04256
2.841	-0.0023	0.03699	0.04023	0.04239
2.84	-0.00231	0.03688	0.04014	0.04222
2.839	-0.00232	0.03677	0.03997	0.04214
2.838	-0.00233	0.03665	0.03986	0.04194
2.837	-0.00235	0.03651	0.03977	0.04186
2.836	-0.00236	0.0364	0.03975	0.04169
2.835	-0.00237	0.03626	0.03961	0.0416
2.834	-0.00238	0.03615	0.03949	0.04143
2.833	-0.00239	0.03601	0.03938	0.04135
2.832	-0.0024	0.03589	0.03924	0.04118
2.831	-0.00241	0.03578	0.03913	0.0411
2.83	-0.00242	0.03567	0.03902	0.0409
2.829	-0.00244	0.03556	0.03887	0.04082
2.828	-0.00244	0.03541	0.03876	0.04065
2.827	-0.00246	0.0353	0.03865	0.04056
2.826	-0.00246	0.03519	0.03851	0.04039
2.825	-0.00248	0.03511	0.0384	0.04031
2.824	-0.00249	0.03499	0.03828	0.04014
2.823	-0.0025	0.03488	0.03817	0.04006
2.822	-0.00251	0.03474	0.03803	0.03997
2.821	-0.00252	0.03463	0.03792	0.03977
2.82	-0.00253	0.03449	0.03781	0.03977
2.819	-0.00254	0.03437	0.03769	0.03966
2.818	-0.00255	0.03426	0.03758	0.03955
2.817	-0.00256	0.03415	0.03747	0.03944
2.816	-0.00257	0.03406	0.03733	0.0393
2.815	-0.00258	0.03392	0.03722	0.03916
2.814	-0.00259	0.03384	0.0371	0.03904
2.813	-0.00261	0.0337	0.03699	0.03893
2.812	-0.00262	0.03359	0.03688	0.03879
2.811	-0.00263	0.03347	0.03677	0.03868
2.81	-0.00264	0.03339	0.03665	0.03857
2.809	-0.00265	0.03328	0.03654	0.03845
2.808	-0.00266	0.03314	0.03643	0.03834
2.807	-0.00267	0.03302	0.03634	0.0382
2.806	-0.00268	0.03291	0.0362	0.03809
2.805	-0.00269	0.0328	0.03609	0.03797
2.804	-0.00271	0.03269	0.03601	0.03786
2.803	-0.00272	0.03257	0.03586	0.03775
2.802	-0.00273	0.03246	0.03578	0.03764
2.801	-0.00274	0.03235	0.03567	0.03752
2.8	-0.00274	0.03224	0.03556	0.03741
2.799	-0.00276	0.03212	0.03544	0.0373
2.798	-0.00277	0.03201	0.03533	0.03719
2.797	-0.00278	0.03193	0.03522	0.03707
2.796	-0.00279	0.03181	0.03513	0.03696
2.795	-0.0028	0.03173	0.03502	0.03685
2.794	-0.00281	0.03165	0.03491	0.03674
2.793	-0.00282	0.03153	0.0348	0.03662
2.792	-0.00284	0.03142	0.03471	0.03651
2.791	-0.00285	0.03131	0.0346	0.0364
2.79	-0.00286	0.0312	0.03449	0.03629
2.789	-0.00287	0.03111	0.0344	0.03617
2.788	-0.00288	0.031	0.03426	0.03606
2.787	-0.00289	0.03089	0.03418	0.03595
2.786	-0.0029	0.0308	0.03409	0.03586
2.785	-0.00291	0.03069	0.03398	0.03575
2.784	-0.00292	0.0306	0.03387	0.03564
2.783	-0.00293	0.03049	0.03378	0.03556
2.782	-0.00295	0.03041	0.03367	0.03541
2.781	-0.00295	0.03032	0.03356	0.03533
2.78	-0.00296	0.03024	0.03345	0.03522
2.779	-0.00298	0.03015	0.03336	0.03511
2.778	-0.00299	0.03001	0.03325	0.03499
2.777	-0.003	0.02993	0.03316	0.03488
2.776	-0.00301	0.02985	0.03302	0.03477
2.775	-0.00302	0.02973	0.03294	0.03468
2.774	-0.00303	0.02965	0.03286	0.03457
2.773	-0.00304	0.02956	0.03274	0.03449
2.772	-0.00305	0.02948	0.03266	0.03437
2.771	-0.00306	0.0294	0.03255	0.03426
2.77	-0.00307	0.02928	0.03246	0.03415
2.769	-0.00309	0.0292	0.03235	0.03404
2.768	-0.00309	0.02911	0.03226	0.03392
2.767	-0.00311	0.02903	0.03215	0.03384
2.766	-0.00312	0.02895	0.03207	0.03376
2.765	-0.00313	0.02886	0.03195	0.03364
2.764	-0.00314	0.02875	0.03187	0.03356
2.763	-0.00315	0.02866	0.03179	0.03345
2.762	-0.00316	0.02855	0.03167	0.03333
2.761	-0.00317	0.02847	0.03159	0.03325
2.76	-0.00318	0.02838	0.0315	0.03314
2.759	-0.00319	0.0283	0.03139	0.03305
2.758	-0.0032	0.02821	0.03131	0.03294
2.757	-0.00322	0.02813	0.03122	0.03286
2.756	-0.00322	0.02803	0.03111	0.03274
2.755	-0.00323	0.02795	0.03103	0.03263
2.754	-0.00325	0.02784	0.03094	0.03255
2.753	-0.00326	0.02776	0.03083	0.03246
2.752	-0.00327	0.02767	0.03075	0.03235
2.751	-0.00328	0.02759	0.03066	0.03226
2.75	-0.00329	0.0275	0.03058	0.03215
2.749	-0.0033	0.02742	0.03046	0.03207
2.748	-0.00331	0.02732	0.03041	0.03198
2.747	-0.00332	0.02725	0.0303	0.0319
2.746	-0.00333	0.02717	0.03021	0.03179
2.745	-0.00334	0.0271	0.03013	0.03167
2.744	-0.00336	0.02701	0.03004	0.03159
2.743	-0.00337	0.02693	0.02996	0.0315
2.742	-0.00338	0.02683	0.02987	0.03142
2.741	-0.00339	0.02676	0.02979	0.03131
2.74	-0.0034	0.02668	0.0297	0.03122
2.739	-0.00341	0.0266	0.02962	0.03114
2.738	-0.00341	0.02652	0.02954	0.03105
2.737	-0.00342	0.02644	0.02945	0.03097
2.736	-0.00343	0.02635	0.02937	0.03089
2.735	-0.00345	0.02628	0.02925	0.03077
2.734	-0.00346	0.02621	0.0292	0.03069
2.733	-0.00347	0.02614	0.02911	0.0306
2.732	-0.00348	0.02605	0.02903	0.03052
2.731	-0.00349	0.02598	0.02895	0.03044
2.73	-0.0035	0.02591	0.02886	0.03032
2.729	-0.00351	0.02586	0.02878	0.03024
2.728	-0.00352	0.02578	0.02869	0.03015
2.727	-0.00354	0.0257	0.02861	0.03007
2.726	-0.00355	0.02563	0.02852	0.02999
2.725	-0.00356	0.02555	0.02847	0.0299
2.724	-0.00357	0.02548	0.02838	0.02982
2.723	-0.00358	0.02542	0.0283	0.02973
2.722	-0.00359	0.02535	0.02821	0.02965
2.721	-0.0036	0.02528	0.02813	0.02956
2.72	-0.00361	0.02521	0.02805	0.02948
2.719	-0.00363	0.02514	0.02797	0.0294
2.718	-0.00364	0.02507	0.0279	0.02931
2.717	-0.00365	0.025	0.02783	0.02923
2.716	-0.00366	0.02494	0.02774	0.02914
2.715	-0.00367	0.02487	0.02765	0.02906
2.714	-0.00368	0.02481	0.02758	0.02897
2.713	-0.00369	0.02477	0.0275	0.02889
2.712	-0.0037	0.02469	0.02744	0.0288
2.711	-0.00371	0.02462	0.02735	0.02872
2.71	-0.00372	0.02455	0.02727	0.02864
2.709	-0.00373	0.02448	0.0272	0.02855
2.708	-0.00374	0.02442	0.02713	0.0285
2.707	-0.00375	0.02435	0.02705	0.02841
2.706	-0.00376	0.0243	0.02697	0.02833
2.705	-0.00378	0.02423	0.0269	0.02824
2.704	-0.00379	0.02416	0.02681	0.02816
2.703	-0.0038	0.0241	0.02674	0.02808
2.702	-0.00381	0.02403	0.02668	0.02801
2.701	-0.00382	0.02397	0.0266	0.02793
2.7	-0.00383	0.0239	0.02653	0.02784
2.699	-0.00384	0.02384	0.02645	0.02776
2.698	-0.00385	0.02378	0.02637	0.02769
2.697	-0.00386	0.02372	0.02629	0.0276
2.696	-0.00387	0.02366	0.02623	0.02752
2.695	-0.00389	0.0236	0.02615	0.02745
2.694	-0.0039	0.02354	0.02608	0.02737
2.693	-0.00391	0.02348	0.02601	0.02729
2.692	-0.00392	0.02342	0.02594	0.02721
2.691	-0.00393	0.02337	0.02587	0.02713
2.69	-0.00394	0.02331	0.02579	0.02705
2.689	-0.00396	0.02324	0.02572	0.02698
2.688	-0.00397	0.02319	0.02566	0.02691
2.687	-0.00398	0.02313	0.02558	0.02683
2.686	-0.00399	0.02307	0.0255	0.02676
2.685	-0.004	0.02301	0.02544	0.02669
2.684	-0.00401	0.02297	0.02537	0.0266
2.683	-0.00403	0.02292	0.0253	0.02655
2.682	-0.00404	0.02285	0.02523	0.02647
2.681	-0.00405	0.02279	0.02516	0.02638
2.68	-0.00406	0.02274	0.02507	0.0263
2.679	-0.00407	0.02268	0.02501	0.02623
2.678	-0.00408	0.02262	0.02494	0.02615
2.677	-0.0041	0.02256	0.02487	0.02608
2.676	-0.00411	0.02251	0.0248	0.02601
2.675	-0.00412	0.02246	0.02473	0.02593
2.674	-0.00413	0.02241	0.02466	0.02585
2.673	-0.00414	0.02235	0.02459	0.02579
2.672	-0.00415	0.0223	0.02452	0.0257
2.671	-0.00417	0.02225	0.02444	0.02565
2.67	-0.00418	0.02221	0.02438	0.02556
2.669	-0.00419	0.02215	0.02431	0.02548
2.668	-0.0042	0.0221	0.02423	0.02541
2.667	-0.00421	0.02206	0.02417	0.02533
2.666	-0.00423	0.022	0.0241	0.02526
2.665	-0.00424	0.02196	0.02403	0.0252
2.664	-0.00425	0.02191	0.02397	0.02513
2.663	-0.00426	0.02188	0.02389	0.02505
2.662	-0.00428	0.02183	0.02383	0.02498
2.661	-0.00429	0.02177	0.02376	0.0249
2.66	-0.0043	0.02172	0.02369	0.02483
2.659	-0.00431	0.02167	0.02363	0.02476
2.658	-0.00432	0.02163	0.02356	0.02469
2.657	-0.00433	0.02158	0.0235	0.02461
2.656	-0.00435	0.02152	0.02343	0.02455
2.655	-0.00436	0.02148	0.02337	0.02451
2.654	-0.00437	0.02144	0.0233	0.02442
2.653	-0.00438	0.0214	0.02324	0.02435
2.652	-0.0044	0.02135	0.02317	0.02428
2.651	-0.00441	0.0213	0.02311	0.02421
2.65	-0.00442	0.02125	0.02305	0.02414
2.649	-0.00443	0.0212	0.02298	0.02407
2.648	-0.00444	0.02115	0.02292	0.024
2.647	-0.00446	0.02112	0.02286	0.02393
2.646	-0.00447	0.02107	0.0228	0.02386
2.645	-0.00448	0.02102	0.02273	0.02378
2.644	-0.00449	0.02098	0.02267	0.02371
2.643	-0.00451	0.02093	0.0226	0.02365
2.642	-0.00452	0.02088	0.02255	0.02358
2.641	-0.00453	0.02084	0.02248	0.02352
2.64	-0.00454	0.0208	0.02242	0.02345
2.639	-0.00455	0.02075	0.02235	0.02338
2.638	-0.00457	0.02072	0.0223	0.02332
2.637	-0.00458	0.02066	0.02224	0.02325
2.636	-0.00459	0.02062	0.02217	0.02319
2.635	-0.0046	0.02056	0.02212	0.02312
2.634	-0.00461	0.02052	0.02205	0.02305
2.633	-0.00462	0.02048	0.022	0.023
2.632	-0.00464	0.02043	0.02194	0.02293
2.631	-0.00465	0.02039	0.02188	0.02285
2.63	-0.00466	0.02035	0.02182	0.0228
2.629	-0.00467	0.0203	0.02176	0.02274
2.628	-0.00468	0.02025	0.0217	0.02268
2.627	-0.00469	0.0202	0.02164	0.0226
2.626	-0.00471	0.02017	0.02158	0.02255
2.625	-0.00471	0.02011	0.02152	0.02249
2.624	-0.00473	0.02007	0.02147	0.02243
2.623	-0.00474	0.02004	0.02141	0.02237
2.622	-0.00475	0.01999	0.02136	0.0223
2.621	-0.00476	0.01995	0.0213	0.02224
2.62	-0.00477	0.0199	0.02125	0.02219
2.619	-0.00478	0.01985	0.02119	0.02212
2.618	-0.0048	0.01981	0.02113	0.02206
2.617	-0.00481	0.01977	0.02107	0.022
2.616	-0.00482	0.01972	0.02101	0.02194
2.615	-0.00483	0.01966	0.02096	0.02188
2.614	-0.00484	0.01962	0.0209	0.02182
2.613	-0.00485	0.01958	0.02084	0.02177
2.612	-0.00486	0.01953	0.02079	0.0217
2.611	-0.00487	0.01949	0.02073	0.02165
2.61	-0.00488	0.01945	0.02068	0.02159
2.609	-0.00489	0.0194	0.02062	0.02152
2.608	-0.00491	0.01936	0.02056	0.02147
2.607	-0.00492	0.01932	0.02051	0.02141
2.606	-0.00493	0.01928	0.02044	0.02135
2.605	-0.00494	0.01923	0.0204	0.02129
2.604	-0.00495	0.01919	0.02034	0.02123
2.603	-0.00496	0.01914	0.02029	0.02118
2.602	-0.00498	0.01909	0.02023	0.02112
2.601	-0.00499	0.01905	0.02018	0.02106
2.6	-0.005	0.019	0.02012	0.021
2.599	-0.00501	0.01896	0.02008	0.02095
2.598	-0.00502	0.01892	0.02001	0.02089
2.597	-0.00503	0.01887	0.01997	0.02083
2.596	-0.00505	0.01883	0.0199	0.02078
2.595	-0.00506	0.01878	0.01986	0.02072
2.594	-0.00507	0.01874	0.0198	0.02067
2.593	-0.00508	0.01869	0.01974	0.02062
2.592	-0.00509	0.01864	0.0197	0.02054
2.591	-0.00511	0.0186	0.01965	0.0205
2.59	-0.00511	0.01855	0.01959	0.02042
2.589	-0.00513	0.01851	0.01954	0.02038
2.588	-0.00514	0.01847	0.01949	0.02032
2.587	-0.00515	0.01842	0.01943	0.02027
2.586	-0.00516	0.01838	0.01939	0.02022
2.585	-0.00518	0.01834	0.01932	0.02016
2.584	-0.00519	0.01829	0.01928	0.0201
2.583	-0.0052	0.01824	0.01923	0.02005
2.582	-0.00521	0.01821	0.01917	0.02
2.581	-0.00522	0.01817	0.01912	0.01994
2.58	-0.00524	0.01811	0.01907	0.01988
2.579	-0.00525	0.01807	0.01902	0.01983
2.578	-0.00526	0.01803	0.01896	0.01977
2.577	-0.00527	0.01798	0.01892	0.01972
2.576	-0.00529	0.01794	0.01887	0.01966
2.575	-0.0053	0.0179	0.01881	0.01962
2.574	-0.00531	0.01785	0.01876	0.01955
2.573	-0.00533	0.0178	0.01871	0.01951
2.572	-0.00534	0.01776	0.01866	0.01945
2.571	-0.00536	0.01772	0.01862	0.0194
2.57	-0.00537	0.01768	0.01855	0.01934
2.569	-0.00538	0.01764	0.01851	0.01929
2.568	-0.00539	0.01759	0.01845	0.01923
2.567	-0.00541	0.01755	0.01841	0.01918
2.566	-0.00542	0.01751	0.01836	0.01913
2.565	-0.00544	0.01747	0.0183	0.01907
2.564	-0.00545	0.01742	0.01825	0.019
2.563	-0.00546	0.01738	0.0182	0.01896
2.562	-0.00548	0.01733	0.01815	0.01891
2.561	-0.00549	0.0173	0.0181	0.01886
2.56	-0.0055	0.01726	0.01805	0.01881
2.559	-0.00551	0.01721	0.018	0.01875
2.558	-0.00553	0.01717	0.01795	0.0187
2.557	-0.00554	0.01714	0.0179	0.01865
2.556	-0.00555	0.01709	0.01785	0.01859
2.555	-0.00557	0.01705	0.01781	0.01854
2.554	-0.00558	0.01701	0.01775	0.0185
2.553	-0.00559	0.01697	0.01771	0.01844
2.552	-0.00561	0.01693	0.01765	0.0184
2.551	-0.00562	0.01689	0.01761	0.01834
2.55	-0.00563	0.01684	0.01756	0.0183
2.549	-0.00565	0.01681	0.01751	0.01823
2.548	-0.00566	0.01676	0.01747	0.01819
2.547	-0.00567	0.01673	0.01741	0.01815
2.546	-0.00568	0.01668	0.01737	0.01809
2.545	-0.0057	0.01664	0.01732	0.01805
2.544	-0.00571	0.0166	0.01728	0.01798
2.543	-0.00573	0.01655	0.01722	0.01794
2.542	-0.00574	0.01652	0.01718	0.0179
2.541	-0.00575	0.01647	0.01713	0.01784
2.54	-0.00576	0.01642	0.01709	0.0178
2.539	-0.00578	0.01638	0.01704	0.01774
2.538	-0.00579	0.01634	0.01699	0.01769
2.537	-0.0058	0.01629	0.01695	0.01764
2.536	-0.00581	0.01624	0.0169	0.01759
2.535	-0.00583	0.0162	0.01686	0.01754
2.534	-0.00584	0.01615	0.01681	0.01749
2.533	-0.00585	0.01611	0.01676	0.01745
2.532	-0.00586	0.01605	0.01672	0.0174
2.531	-0.00588	0.01602	0.01668	0.01736
2.53	-0.00589	0.01597	0.01662	0.0173
2.529	-0.0059	0.01592	0.01658	0.01725
2.528	-0.00592	0.01587	0.01654	0.01721
2.527	-0.00593	0.01582	0.0165	0.01715
2.526	-0.00594	0.01578	0.01644	0.01712
2.525	-0.00595	0.01572	0.01641	0.01707
2.524	-0.00597	0.01567	0.01637	0.01702
2.523	-0.00598	0.01563	0.01632	0.01698
2.522	-0.00599	0.01557	0.01627	0.01693
2.521	-0.00601	0.01552	0.01624	0.01688
2.52	-0.00602	0.01547	0.01618	0.01684
2.519	-0.00603	0.01543	0.01614	0.0168
2.518	-0.00604	0.01538	0.0161	0.01674
2.517	-0.00605	0.01533	0.01605	0.0167
2.516	-0.00606	0.01528	0.01602	0.01664
2.515	-0.00608	0.01522	0.01597	0.01661
2.514	-0.00609	0.01517	0.01592	0.01656
2.513	-0.00611	0.01512	0.01588	0.01651
2.512	-0.00612	0.01507	0.01584	0.01647
2.511	-0.00613	0.01502	0.01579	0.01642
2.51	-0.00615	0.01496	0.01575	0.01637
2.509	-0.00616	0.01491	0.01571	0.01632
2.508	-0.00617	0.01487	0.01567	0.01629
2.507	-0.00619	0.01482	0.01562	0.01624
2.506	-0.0062	0.01477	0.01558	0.01619
2.505	-0.00621	0.01472	0.01553	0.01614
2.504	-0.00622	0.01467	0.01549	0.01611
2.503	-0.00623	0.01462	0.01545	0.01605
2.502	-0.00624	0.01457	0.0154	0.016
2.501	-0.00626	0.01452	0.01537	0.01596
2.5	-0.00627	0.01448	0.01532	0.01592
2.499	-0.00629	0.01443	0.01527	0.01587
2.498	-0.00631	0.01437	0.01523	0.01581
2.497	-0.00631	0.01433	0.0152	0.01577
2.496	-0.00633	0.01429	0.01514	0.01573
2.495	-0.00634	0.01424	0.0151	0.01569
2.494	-0.00636	0.01419	0.01506	0.01565
2.493	-0.00637	0.01415	0.01502	0.01559
2.492	-0.00638	0.01411	0.01497	0.01555
2.491	-0.0064	0.01406	0.01494	0.01552
2.49	-0.00641	0.01402	0.01489	0.01547
2.489	-0.00643	0.01398	0.01485	0.01543
2.488	-0.00644	0.01394	0.01481	0.01538
2.487	-0.00645	0.0139	0.01477	0.01534
2.486	-0.00647	0.01385	0.01473	0.01528
2.485	-0.00648	0.0138	0.01469	0.01525
2.484	-0.0065	0.01377	0.01464	0.0152
2.483	-0.00651	0.01372	0.0146	0.01516
2.482	-0.00652	0.01368	0.01456	0.01513
2.481	-0.00653	0.01365	0.01452	0.01508
2.48	-0.00655	0.01359	0.01448	0.01504
2.479	-0.00656	0.01356	0.01444	0.015
2.478	-0.00658	0.01352	0.01439	0.01495
2.477	-0.00659	0.01348	0.01436	0.01492
2.476	-0.0066	0.01344	0.01432	0.01487
2.475	-0.00662	0.0134	0.01427	0.01482
2.474	-0.00662	0.01336	0.01424	0.01477
2.473	-0.00664	0.01332	0.01419	0.01473
2.472	-0.00666	0.01328	0.01415	0.01469
2.471	-0.00667	0.01325	0.01411	0.01464
2.47	-0.00669	0.01322	0.01406	0.0146
2.469	-0.0067	0.01317	0.01403	0.01457
2.468	-0.00671	0.01313	0.01399	0.01451
2.467	-0.00672	0.01309	0.01393	0.01447
2.466	-0.00674	0.01306	0.0139	0.01444
2.465	-0.00675	0.01302	0.01385	0.01438
2.464	-0.00677	0.01298	0.0138	0.01433
2.463	-0.00678	0.01295	0.01377	0.0143
2.462	-0.0068	0.01291	0.01372	0.01426
2.461	-0.00681	0.01288	0.01368	0.01421
2.46	-0.00682	0.01283	0.01364	0.01417
2.459	-0.00684	0.01279	0.0136	0.01413
2.458	-0.00686	0.01276	0.01355	0.01408
2.457	-0.00687	0.01272	0.01352	0.01404
2.456	-0.00688	0.01269	0.01347	0.014
2.455	-0.0069	0.01267	0.01343	0.01396
2.454	-0.00691	0.01264	0.0134	0.01391
2.453	-0.00693	0.01259	0.01335	0.01386
2.452	-0.00694	0.01256	0.01331	0.01383
2.451	-0.00695	0.01252	0.01327	0.01378
2.45	-0.00697	0.01247	0.01323	0.01374
2.449	-0.00698	0.01244	0.01319	0.0137
2.448	-0.00699	0.0124	0.01314	0.01366
2.447	-0.00701	0.01237	0.01311	0.01361
2.446	-0.00703	0.01233	0.01308	0.01356
2.445	-0.00704	0.01229	0.01303	0.01353
2.444	-0.00705	0.01225	0.01299	0.01348
2.443	-0.00707	0.01222	0.01295	0.01344
2.442	-0.00709	0.01219	0.0129	0.0134
2.441	-0.0071	0.01214	0.01287	0.01335
2.44	-0.00711	0.01212	0.01282	0.01331
2.439	-0.00713	0.01208	0.01278	0.01327
2.438	-0.00715	0.01205	0.01275	0.01323
2.437	-0.00716	0.01201	0.0127	0.0132
2.436	-0.00718	0.01198	0.01267	0.01314
2.435	-0.00719	0.01193	0.01264	0.01311
2.434	-0.0072	0.01189	0.01259	0.01307
2.433	-0.00722	0.01186	0.01255	0.01303
2.432	-0.00725	0.01182	0.01251	0.01299
2.431	-0.00726	0.01179	0.01247	0.01295
2.43	-0.00728	0.01175	0.01244	0.0129
2.429	-0.00729	0.01172	0.01239	0.01287
2.428	-0.00731	0.01169	0.01236	0.01283
2.427	-0.00732	0.01165	0.01232	0.01279
2.426	-0.00734	0.01161	0.01228	0.01276
2.425	-0.00736	0.01158	0.01224	0.01272
2.424	-0.00738	0.01154	0.0122	0.01268
2.423	-0.00739	0.0115	0.01217	0.01264
2.422	-0.00741	0.01147	0.01212	0.01259
2.421	-0.00742	0.01144	0.01209	0.01256
2.42	-0.00744	0.0114	0.01205	0.01252
2.419	-0.00745	0.01137	0.01201	0.01249
2.418	-0.00747	0.01134	0.01198	0.01244
2.417	-0.00749	0.0113	0.01193	0.01239
2.416	-0.0075	0.01126	0.0119	0.01236
2.415	-0.00752	0.01122	0.01186	0.01232
2.414	-0.00754	0.01119	0.01182	0.01228
2.413	-0.00756	0.01115	0.01178	0.01224
2.412	-0.00758	0.01111	0.01175	0.0122
2.411	-0.00759	0.01109	0.01171	0.01217
2.41	-0.00761	0.01104	0.01167	0.01212
2.409	-0.00762	0.01102	0.01163	0.01208
2.408	-0.00764	0.01097	0.01159	0.01205
2.407	-0.00765	0.01094	0.01156	0.012
2.406	-0.00767	0.0109	0.01152	0.01197
2.405	-0.00768	0.01086	0.01147	0.01192
2.404	-0.0077	0.01082	0.01145	0.01189
2.403	-0.00772	0.01079	0.01141	0.01186
2.402	-0.00774	0.01077	0.01137	0.0118
2.401	-0.00776	0.01072	0.01133	0.01177
2.4	-0.00778	0.01069	0.0113	0.01174
2.399	-0.00779	0.01065	0.01126	0.01169
2.398	-0.00781	0.01062	0.01122	0.01166
2.397	-0.00783	0.01058	0.01118	0.01162
2.396	-0.00786	0.01055	0.01114	0.01158
2.395	-0.00788	0.01051	0.01111	0.01154
2.394	-0.0079	0.01048	0.01108	0.0115
2.393	-0.00792	0.01044	0.01103	0.01146
2.392	-0.00793	0.01041	0.011	0.01142
2.391	-0.00795	0.01037	0.01096	0.01139
2.39	-0.00796	0.01033	0.01091	0.01134
2.389	-0.00798	0.0103	0.01089	0.0113
2.388	-0.008	0.01027	0.01085	0.01127
2.387	-0.00802	0.01023	0.01082	0.01123
2.386	-0.00805	0.0102	0.01077	0.0112
2.385	-0.00807	0.01017	0.01074	0.01115
2.384	-0.00809	0.01014	0.0107	0.01111
2.383	-0.00811	0.0101	0.01066	0.01108
2.382	-0.00812	0.01006	0.01063	0.01103
2.381	-0.00815	0.01003	0.0106	0.01099
2.38	-0.00815	0.00999	0.01055	0.01095
2.379	-0.00818	0.00996	0.01052	0.01091
2.378	-0.0082	0.00992	0.01048	0.01089
2.377	-0.00822	0.00989	0.01045	0.01085
2.376	-0.00824	0.00986	0.0104	0.01081
2.375	-0.00827	0.00982	0.01037	0.01077
2.374	-0.00829	0.00979	0.01034	0.01073
2.373	-0.00831	0.00975	0.0103	0.01069
2.372	-0.00833	0.00973	0.01026	0.01065
2.371	-0.00835	0.00969	0.01023	0.01062
2.37	-0.00837	0.00965	0.01019	0.01057
2.369	-0.00839	0.00962	0.01015	0.01053
2.368	-0.00841	0.00959	0.01012	0.01049
2.367	-0.00842	0.00954	0.01007	0.01045
2.366	-0.00844	0.00952	0.01005	0.01042
2.365	-0.00847	0.00947	0.00999	0.01039
2.364	-0.00848	0.00947	0.00996	0.01035
2.363	-0.00852	0.00945	0.00992	0.01032
2.362	-0.00854	0.00941	0.0099	0.01027
2.361	-0.00857	0.00938	0.00985	0.01024
2.36	-0.00859	0.00934	0.00982	0.0102
2.359	-0.00861	0.00929	0.00979	0.01016
2.358	-0.00863	0.00926	0.00974	0.01012
2.357	-0.00866	0.00922	0.00971	0.01009
2.356	-0.00868	0.00918	0.00967	0.01005
2.355	-0.00869	0.00914	0.00963	0.01001
2.354	-0.00872	0.00912	0.00959	0.00997
2.353	-0.00875	0.00908	0.00956	0.00992
2.352	-0.00875	0.00905	0.00952	0.0099
2.351	-0.00878	0.00902	0.00948	0.00986
2.35	-0.0088	0.00898	0.00944	0.00982
2.349	-0.00882	0.00895	0.00941	0.00979
2.348	-0.00885	0.00892	0.00938	0.00975
2.347	-0.00887	0.00888	0.00934	0.00971
2.346	-0.0089	0.00885	0.0093	0.00967
2.345	-0.00892	0.00882	0.00927	0.00963
2.344	-0.00895	0.00878	0.00924	0.00961
2.343	-0.00897	0.00875	0.0092	0.00955
2.342	-0.00899	0.00872	0.00916	0.00953
2.341	-0.00901	0.00868	0.00914	0.00948
2.34	-0.00903	0.00865	0.00909	0.00945
2.339	-0.00906	0.00862	0.00906	0.00941
2.338	-0.00907	0.00858	0.00902	0.00938
2.337	-0.00911	0.00855	0.00898	0.00934
2.336	-0.00913	0.00851	0.00895	0.0093
2.335	-0.00916	0.00848	0.00891	0.00925
2.334	-0.00918	0.00845	0.00888	0.00922
2.333	-0.0092	0.00842	0.00884	0.00918
2.332	-0.00923	0.00839	0.00881	0.00914
2.331	-0.00926	0.00835	0.00877	0.00911
2.33	-0.00927	0.00832	0.00873	0.00909
2.329	-0.0093	0.00828	0.00869	0.00904
2.328	-0.00932	0.00826	0.00866	0.00901
2.327	-0.00934	0.00822	0.00863	0.00896
2.326	-0.00937	0.00819	0.00859	0.00893
2.325	-0.0094	0.00815	0.00856	0.00889
2.324	-0.00941	0.00812	0.00851	0.00885
2.323	-0.00944	0.00809	0.00849	0.00882
2.322	-0.00946	0.00806	0.00845	0.00878
2.321	-0.00949	0.00802	0.00842	0.00875
2.32	-0.00952	0.00799	0.00839	0.00871
2.319	-0.00954	0.00795	0.00835	0.00868
2.318	-0.00957	0.00793	0.00832	0.00864
2.317	-0.0096	0.00789	0.00828	0.00861
2.316	-0.00962	0.00786	0.00824	0.00857
2.315	-0.00965	0.00783	0.00821	0.00853
2.314	-0.00967	0.00779	0.00819	0.0085
2.313	-0.0097	0.00776	0.00815	0.00846
2.312	-0.00972	0.00773	0.00811	0.00843
2.311	-0.00975	0.00769	0.00808	0.00839
2.31	-0.00977	0.00766	0.00805	0.00836
2.309	-0.00979	0.00763	0.00801	0.00832
2.308	-0.00982	0.0076	0.00798	0.00829
2.307	-0.00985	0.00756	0.00794	0.00824
2.306	-0.00988	0.00753	0.0079	0.00821
2.305	-0.0099	0.00749	0.00786	0.00818
2.304	-0.00993	0.00747	0.00784	0.00813
2.303	-0.00996	0.00744	0.00781	0.00811
2.302	-0.00998	0.0074	0.00777	0.00807
2.301	-0.01002	0.00737	0.00774	0.00805
2.3	-0.01005	0.00733	0.0077	0.00801
2.299	-0.01007	0.0073	0.00767	0.00798
2.298	-0.0101	0.00727	0.00763	0.00794
2.297	-0.01013	0.00722	0.0076	0.00791
2.296	-0.01016	0.00721	0.00756	0.00787
2.295	-0.01019	0.00717	0.00754	0.00784
2.294	-0.01022	0.00714	0.0075	0.00781
2.293	-0.01025	0.0071	0.00747	0.00776
2.292	-0.01028	0.00706	0.00743	0.00774
2.291	-0.0103	0.00704	0.0074	0.0077
2.29	-0.01033	0.00701	0.00736	0.00767
2.289	-0.01036	0.00698	0.00733	0.00762
2.288	-0.01039	0.00694	0.00729	0.00759
2.287	-0.01042	0.00689	0.00726	0.00756
2.286	-0.01045	0.00687	0.00723	0.00753
2.285	-0.01049	0.00686	0.00719	0.00749
2.284	-0.01051	0.00684	0.00716	0.00746
2.283	-0.01054	0.0068	0.00712	0.00742
2.282	-0.01056	0.00677	0.00709	0.00739
2.281	-0.0106	0.00673	0.00706	0.00734
2.28	-0.01063	0.00668	0.00703	0.00732
2.279	-0.01066	0.00664	0.00699	0.00729
2.278	-0.01069	0.0066	0.00696	0.00724
2.277	-0.01073	0.00657	0.00693	0.00721
2.276	-0.01075	0.00653	0.00689	0.00717
2.275	-0.01079	0.0065	0.00686	0.00714
2.274	-0.01082	0.00647	0.00683	0.0071
2.273	-0.01086	0.00644	0.00678	0.00707
2.272	-0.01089	0.0064	0.00675	0.00703
2.271	-0.01094	0.00637	0.00672	0.007
2.27	-0.01097	0.00635	0.00669	0.00696
2.269	-0.011	0.00632	0.00666	0.00692
2.268	-0.01104	0.00629	0.00663	0.00689
2.267	-0.01107	0.00624	0.00659	0.00686
2.266	-0.01111	0.00619	0.00656	0.00683
2.265	-0.01114	0.00617	0.00653	0.00679
2.264	-0.01119	0.00614	0.00649	0.00675
2.263	-0.01122	0.00611	0.00645	0.00672
2.262	-0.01126	0.00606	0.00642	0.00669
2.261	-0.01129	0.00604	0.00639	0.00664
2.26	-0.01133	0.006	0.00635	0.00661
2.259	-0.01138	0.00598	0.00632	0.00658
2.258	-0.01142	0.00594	0.00628	0.00654
2.257	-0.01145	0.00593	0.00625	0.00651
2.256	-0.01149	0.00589	0.00621	0.00648
2.255	-0.01153	0.00586	0.00618	0.00644
2.254	-0.01158	0.00581	0.00615	0.00641
2.253	-0.01163	0.00578	0.00611	0.00637
2.252	-0.01166	0.00574	0.00607	0.00632
2.251	-0.0117	0.00571	0.00605	0.00631
2.25	-0.01176	0.00568	0.00601	0.00626
2.249	-0.01179	0.00565	0.00598	0.00624
2.248	-0.01184	0.00561	0.00594	0.00619
2.247	-0.01189	0.00558	0.00591	0.00616
2.246	-0.01193	0.00555	0.00588	0.00613
2.245	-0.01198	0.00554	0.00585	0.00609
2.244	-0.01203	0.00551	0.00581	0.00606
2.243	-0.01208	0.00548	0.00579	0.00603
2.242	-0.01213	0.00542	0.00574	0.00599
2.241	-0.01218	0.0054	0.00571	0.00596
2.24	-0.01223	0.00536	0.00568	0.00592
2.239	-0.01228	0.00532	0.00565	0.00589
2.238	-0.01233	0.00529	0.00561	0.00586
2.237	-0.01237	0.00526	0.00558	0.00582
2.236	-0.01242	0.00523	0.00554	0.0058
2.235	-0.01248	0.0052	0.00551	0.00575
2.234	-0.01253	0.00516	0.00549	0.00573
2.233	-0.01259	0.00514	0.00544	0.00569
2.232	-0.01263	0.00512	0.00541	0.00567
2.231	-0.0127	0.00509	0.00538	0.00562
2.23	-0.01274	0.00504	0.00536	0.0056
2.229	-0.01279	0.00499	0.00532	0.00555
2.228	-0.01284	0.00496	0.00529	0.00553
2.227	-0.01289	0.00493	0.00525	0.00549
2.226	-0.01293	0.0049	0.00522	0.00547
2.225	-0.01299	0.00487	0.00519	0.00542
2.224	-0.01303	0.00483	0.00516	0.0054
2.223	-0.01308	0.0048	0.00512	0.00536
2.222	-0.01313	0.00476	0.00509	0.00532
2.221	-0.01317	0.00473	0.00506	0.00529
2.22	-0.01321	0.00471	0.00503	0.00526
2.219	-0.01325	0.0047	0.00499	0.00523
2.218	-0.0133	0.00466	0.00496	0.00519
2.217	-0.01335	0.00462	0.00492	0.00516
2.216	-0.01338	0.00457	0.00491	0.00512
2.215	-0.01343	0.00454	0.00486	0.00509
2.214	-0.01348	0.00451	0.00484	0.00507
2.213	-0.01352	0.00447	0.0048	0.00503
2.212	-0.01355	0.00445	0.00478	0.00499
2.211	-0.01359	0.00441	0.00473	0.00496
2.21	-0.01363	0.00438	0.00471	0.00493
2.209	-0.01367	0.00434	0.00466	0.00489
2.208	-0.0137	0.00432	0.00464	0.00485
2.207	-0.01375	0.00429	0.0046	0.00482
2.206	-0.01378	0.00426	0.00458	0.00478
2.205	-0.01382	0.00423	0.00454	0.00475
2.204	-0.01386	0.00418	0.00451	0.00471
2.203	-0.01389	0.00415	0.00448	0.00469
2.202	-0.01393	0.00411	0.00446	0.00465
2.201	-0.01397	0.00408	0.00442	0.00462
2.2	-0.01399	0.00405	0.00439	0.00459
2.199	-0.01403	0.00401	0.00435	0.00457
2.198	-0.01406	0.00398	0.00432	0.00452
2.197	-0.0141	0.00394	0.00428	0.0045
2.196	-0.01412	0.00391	0.00425	0.00446
2.195	-0.01415	0.00387	0.00422	0.00442
2.194	-0.01418	0.00385	0.00419	0.00439
2.193	-0.01423	0.00384	0.00415	0.00435
2.192	-0.01425	0.00381	0.00412	0.00433
2.191	-0.01428	0.00377	0.00409	0.0043
2.19	-0.0143	0.00372	0.00406	0.00426
2.189	-0.01434	0.00368	0.00402	0.00423
2.188	-0.01436	0.00365	0.00399	0.00419
2.187	-0.01439	0.00362	0.00396	0.00416
2.186	-0.01442	0.00358	0.00393	0.00413
2.185	-0.01445	0.00356	0.00389	0.0041
2.184	-0.01448	0.00352	0.00386	0.00406
2.183	-0.0145	0.00349	0.00384	0.00402
2.182	-0.01453	0.00346	0.00381	0.004
2.181	-0.01455	0.00343	0.00378	0.00396
2.18	-0.01458	0.0034	0.00375	0.00393
2.179	-0.01461	0.00337	0.00372	0.0039
2.178	-0.01464	0.00333	0.00368	0.00386
2.177	-0.01468	0.00329	0.00364	0.00383
2.176	-0.01471	0.00326	0.00362	0.00381
2.175	-0.01473	0.00322	0.00358	0.00377
2.174	-0.01477	0.00319	0.00356	0.00373
2.173	-0.0148	0.00316	0.00352	0.0037
2.172	-0.01484	0.00312	0.00349	0.00368
2.171	-0.01487	0.00309	0.00346	0.00364
2.17	-0.0149	0.00306	0.00341	0.00361
2.169	-0.01493	0.00304	0.0034	0.00359
2.168	-0.01497	0.00302	0.00336	0.00354
2.167	-0.01501	0.00299	0.00332	0.00351
2.166	-0.01505	0.00294	0.00329	0.00349
2.165	-0.01509	0.0029	0.00327	0.00345
2.164	-0.01513	0.00286	0.00323	0.00341
2.163	-0.01517	0.00284	0.0032	0.00338
2.162	-0.01521	0.0028	0.00318	0.00334
2.161	-0.01525	0.00277	0.00314	0.00332
2.16	-0.01529	0.00274	0.00311	0.00328
2.159	-0.01533	0.00271	0.00307	0.00325
2.158	-0.01537	0.00268	0.00304	0.00322
2.157	-0.01541	0.00264	0.00301	0.00319
2.156	-0.01545	0.00262	0.00298	0.00315
2.155	-0.01549	0.0026	0.00295	0.00312
2.154	-0.01553	0.00256	0.00292	0.00308
2.153	-0.01558	0.00253	0.00288	0.00305
2.152	-0.01562	0.00249	0.00285	0.00302
2.151	-0.01566	0.00245	0.00282	0.00298
2.15	-0.0157	0.00242	0.00278	0.00295
2.149	-0.01575	0.00239	0.00274	0.00292
2.148	-0.01579	0.00235	0.00272	0.00288
2.147	-0.01583	0.00232	0.00268	0.00285
2.146	-0.01588	0.0023	0.00265	0.00282
2.145	-0.01592	0.00226	0.00263	0.00279
2.144	-0.01596	0.00223	0.00259	0.00275
2.143	-0.01601	0.0022	0.00256	0.00271
2.142	-0.01606	0.00217	0.00252	0.00268
2.141	-0.0161	0.00216	0.00249	0.00265
2.14	-0.01615	0.00212	0.00246	0.00262
2.139	-0.01619	0.00209	0.00243	0.00259
2.138	-0.01623	0.00205	0.0024	0.00255
2.137	-0.01628	0.00201	0.00236	0.00252
2.136	-0.01633	0.00198	0.00233	0.00249
2.135	-0.01638	0.00194	0.00231	0.00245
2.134	-0.01642	0.00191	0.00227	0.00242
2.133	-0.01647	0.00188	0.00223	0.00239
2.132	-0.01651	0.00186	0.0022	0.00235
2.131	-0.01655	0.00182	0.00217	0.00232
2.13	-0.0166	0.0018	0.00214	0.00229
2.129	-0.01665	0.00176	0.0021	0.00226
2.128	-0.01669	0.00173	0.00207	0.00222
2.127	-0.01673	0.0017	0.00204	0.00219
2.126	-0.01677	0.00168	0.00201	0.00216
2.125	-0.01681	0.00166	0.00198	0.00212
2.124	-0.01686	0.00162	0.00195	0.00208
2.123	-0.0169	0.00158	0.00192	0.00205
2.122	-0.01694	0.00154	0.00188	0.00202
2.121	-0.01698	0.00151	0.00185	0.00199
2.12	-0.01703	0.00148	0.00182	0.00195
2.119	-0.01707	0.00145	0.00179	0.00192
2.118	-0.01712	0.00141	0.00176	0.00189
2.117	-0.01717	0.00139	0.00172	0.00186
2.116	-0.01721	0.00135	0.00169	0.00182
2.115	-0.01725	0.00133	0.00166	0.00179
2.114	-0.0173	0.00129	0.00163	0.00176
2.113	-0.01734	0.00127	0.0016	0.00172
2.112	-0.01739	0.00123	0.00157	0.0017
2.111	-0.01743	0.00121	0.00154	0.00166
2.11	-0.01748	0.00118	0.0015	0.00162
2.109	-0.01753	0.00116	0.00148	0.0016
2.108	-0.01758	0.00113	0.00144	0.00155
2.107	-0.01763	0.00109	0.00141	0.00153
2.106	-0.01768	0.00104	0.00138	0.00149
2.105	-0.01773	0.00101	0.00134	0.00145
2.104	-0.01777	0.000979466	0.00132	0.00142
2.103	-0.01783	0.000947398	0.00128	0.00139
2.102	-0.01788	0.000918987	0.00125	0.00137
2.101	-0.01792	0.000883544	0.00122	0.00133
2.1	-0.01797	0.000853165	0.00118	0.00129
2.099	-0.01803	0.000825598	0.00116	0.00126
2.098	-0.01808	0.000790717	0.00112	0.00124
2.097	-0.01814	0.000765682	0.00109	0.0012
2.096	-0.01819	0.000731083	0.00106	0.00116
2.095	-0.01824	0.000693952	0.00102	0.00113
2.094	-0.0183	0.000666104	0.000994374	0.0011
2.093	-0.01835	0.000634037	0.000962307	0.00107
2.092	-0.01841	0.000598594	0.000926864	0.00103
2.091	-0.01848	0.000585654	0.000900703	0.00101
2.09	-0.01853	0.000548523	0.000866948	0.000959494
2.089	-0.01858	0.000523488	0.000828973	0.000933615
2.088	-0.01864	0.000478481	0.00079775	0.000903235
2.087	-0.0187	0.00043685	0.000771027	0.000875668
2.086	-0.01876	0.000403094	0.000742335	0.000839381
2.085	-0.0188	0.000372714	0.000711955	0.000801969
2.084	-0.01887	0.000336428	0.000670605	0.00076737
2.083	-0.01893	0.000312236	0.000645288	0.000733615
2.082	-0.01898	0.000273221	0.00061519	0.000699859
2.081	-0.01904	0.000245513	0.000574402	0.000666948
2.08	-0.01909	0.000206582	0.000540647	0.000631505
2.079	-0.01915	0.000178875	0.000514768	0.000599437
2.078	-0.01921	0.00014512	0.000484388	0.000573558
2.077	-0.01927	0.000120028	0.000449789	0.000543179
2.076	-0.01933	8.54008e-05	0.000412658	0.000501828
2.075	-0.01939	6.20253e-05	0.000386498	0.000468917
2.074	-0.01945	4.29817e-05	0.00036315	0.000431505
2.073	-0.0195	7.48805e-06	0.000320956	0.000398594
2.072	-0.01956	-2.28073e-05	0.000293952	0.000370183
2.071	-0.01963	-7.04079e-05	0.000259381	0.000341491
2.07	-0.01969	-9.72433e-05	0.000224754	0.000300985
2.069	-0.01974	-0.000135331	0.000193586	0.000272349
2.068	-0.0198	-0.000166498	0.000160703	0.000232546
2.067	-0.01985	-0.000200253	0.000127792	0.000206582
2.066	-0.01991	-0.000234008	9.57806e-05	0.000165879
2.065	-0.01997	-0.000268636	6.11533e-05	0.000132124
2.064	-0.02003	-0.000292827	3.173e-05	0.000103572
2.063	-0.02008	-0.000326582	6.62166e-06	7.24051e-05
2.062	-0.02014	-0.000362025	-2.97328e-05	3.51899e-05
2.061	-0.02019	-0.000391561	-6.17722e-05	7.48805e-06
2.06	-0.02025	-0.000422785	-9.20675e-05	-2.0211e-05
2.059	-0.0203	-0.000452039	-0.000127539	-6.00281e-05
2.058	-0.02036	-0.000467792	-0.000154374	-9.72433e-05
2.057	-0.02041	-0.000502391	-0.000194205	-0.000127539
2.056	-0.02046	-0.000529114	-0.000231421	-0.000158706
2.055	-0.02053	-0.000562025	-0.000253924	-0.000204585
2.054	-0.02058	-0.000609564	-0.000283263	-0.000231421
2.053	-0.02064	-0.000642475	-0.000321519	-0.000259972
2.052	-0.02069	-0.000675387	-0.000360338	-0.000302391
2.051	-0.02075	-0.00070661	-0.000385373	-0.000331927
2.05	-0.0208	-0.000737834	-0.000416596	-0.000369058
2.049	-0.02086	-0.000765401	-0.000455696	-0.000400281
2.048	-0.02091	-0.000804501	-0.000484951	-0.000433193
2.047	-0.02098	-0.00083038	-0.000524895	-0.0004782
2.046	-0.02103	-0.000864979	-0.000548242	-0.000511955
2.045	-0.02108	-0.000891983	-0.000581997	-0.00053699
2.044	-0.02113	-0.000927426	-0.000618284	-0.000568214
2.043	-0.02119	-0.000960338	-0.000644163	-0.000606188
2.042	-0.02124	-0.000980872	-0.000677075	-0.000638256
2.041	-0.0213	-0.00102	-0.000709986	-0.000676231
2.04	-0.02136	-0.00103	-0.000750774	-0.000712799
2.039	-0.02141	-0.00106	-0.000783685	-0.00074571
2.038	-0.02147	-0.0011	-0.000807876	-0.000785373
2.037	-0.02152	-0.00113	-0.000845007	-0.000825316
2.036	-0.02158	-0.00117	-0.000875387	-0.000845851
2.035	-0.02163	-0.00121	-0.000911674	-0.000880731
2.034	-0.02169	-0.00124	-0.000938678	-0.000916174
2.033	-0.02175	-0.00127	-0.000975809	-0.000954993
2.032	-0.0218	-0.0013	-0.00101	-0.00098706
2.031	-0.02185	-0.00133	-0.00104	-0.00102
2.03	-0.02191	-0.00136	-0.00108	-0.00105
2.029	-0.02197	-0.0014	-0.0011	-0.00109
2.028	-0.02202	-0.00142	-0.00114	-0.00112
2.027	-0.02208	-0.00145	-0.00117	-0.00116
2.026	-0.02214	-0.00149	-0.0012	-0.00119
2.025	-0.02221	-0.00152	-0.00124	-0.00122
2.024	-0.02226	-0.00155	-0.00127	-0.00126
2.023	-0.02231	-0.00156	-0.0013	-0.00129
2.022	-0.02237	-0.00159	-0.00133	-0.00132
2.021	-0.02243	-0.00162	-0.00137	-0.00136
2.02	-0.02249	-0.00166	-0.00139	-0.0014
2.019	-0.02254	-0.0017	-0.00143	-0.00143
2.018	-0.02259	-0.00174	-0.00146	-0.00146
2.017	-0.02266	-0.00177	-0.0015	-0.0015
2.016	-0.02271	-0.00179	-0.00154	-0.00154
2.015	-0.02277	-0.00183	-0.00156	-0.00157
2.014	-0.02282	-0.00186	-0.0016	-0.0016
2.013	-0.02289	-0.00189	-0.00163	-0.00163
2.012	-0.02295	-0.00192	-0.00166	-0.00167
2.011	-0.023	-0.00194	-0.00169	-0.0017
2.01	-0.02306	-0.00198	-0.00173	-0.00174
2.009	-0.02312	-0.00201	-0.00175	-0.00178
2.008	-0.02318	-0.00204	-0.00179	-0.00181
2.007	-0.02324	-0.00207	-0.00183	-0.00184
2.006	-0.0233	-0.0021	-0.00186	-0.00187
2.005	-0.02336	-0.00213	-0.0019	-0.00191
2.004	-0.02342	-0.00216	-0.00191	-0.00195
2.003	-0.02348	-0.0022	-0.00195	-0.00198
2.002	-0.02354	-0.00222	-0.00199	-0.00201
2.001	-0.0236	-0.00226	-0.00203	-0.00206
2	-0.02366	-0.00228	-0.00206	-0.00208
1.999	-0.02372	-0.00232	-0.00208	-0.00212
1.998	-0.02378	-0.00236	-0.00211	-0.00216
1.997	-0.02384	-0.00238	-0.00215	-0.00219
1.996	-0.0239	-0.00241	-0.00219	-0.00222
1.995	-0.02396	-0.00244	-0.00221	-0.00225
1.994	-0.02402	-0.00247	-0.00224	-0.00229
1.993	-0.02409	-0.0025	-0.00228	-0.00233
1.992	-0.02415	-0.00254	-0.00232	-0.00236
1.991	-0.02422	-0.00257	-0.00234	-0.0024
1.99	-0.02429	-0.0026	-0.00237	-0.00243
1.989	-0.02434	-0.00262	-0.00241	-0.00246
1.988	-0.02441	-0.00266	-0.00245	-0.0025
1.987	-0.02447	-0.00269	-0.00248	-0.00253
1.986	-0.02455	-0.00271	-0.00251	-0.00256
1.985	-0.02461	-0.00275	-0.00254	-0.0026
1.984	-0.02467	-0.00278	-0.00258	-0.00263
1.983	-0.02474	-0.00281	-0.00261	-0.00267
1.982	-0.02481	-0.00284	-0.00264	-0.0027
1.981	-0.02488	-0.00287	-0.00267	-0.00274
1.98	-0.02494	-0.0029	-0.0027	-0.00277
1.979	-0.02502	-0.00292	-0.00274	-0.00281
1.978	-0.02508	-0.00296	-0.00277	-0.00284
1.977	-0.02516	-0.00299	-0.0028	-0.00287
1.976	-0.02522	-0.00302	-0.00284	-0.00291
1.975	-0.02529	-0.00305	-0.00288	-0.00294
1.974	-0.02536	-0.00308	-0.0029	-0.00298
1.973	-0.02543	-0.00311	-0.00293	-0.00302
1.972	-0.02549	-0.00314	-0.00297	-0.00305
1.971	-0.02556	-0.00318	-0.003	-0.00308
1.97	-0.02562	-0.00321	-0.00303	-0.00312
1.969	-0.0257	-0.00324	-0.00306	-0.00315
1.968	-0.02576	-0.00327	-0.0031	-0.00319
1.967	-0.02584	-0.0033	-0.00313	-0.00323
1.966	-0.0259	-0.00333	-0.00317	-0.00326
1.965	-0.02598	-0.00336	-0.00319	-0.00329
1.964	-0.02604	-0.00338	-0.00324	-0.00333
1.963	-0.02611	-0.00341	-0.00326	-0.00335
1.962	-0.02619	-0.00345	-0.00329	-0.0034
1.961	-0.02626	-0.00348	-0.00333	-0.00343
1.96	-0.02633	-0.00351	-0.00336	-0.00346
1.959	-0.02639	-0.00354	-0.0034	-0.00351
1.958	-0.02646	-0.00356	-0.00343	-0.00354
1.957	-0.02653	-0.00359	-0.00346	-0.00356
1.956	-0.0266	-0.00362	-0.00349	-0.00359
1.955	-0.02667	-0.00365	-0.00353	-0.00364
1.954	-0.02674	-0.00368	-0.00356	-0.00367
1.953	-0.02681	-0.00371	-0.00359	-0.0037
1.952	-0.02688	-0.00374	-0.00363	-0.00374
1.951	-0.02694	-0.00377	-0.00367	-0.00379
1.95	-0.02701	-0.0038	-0.0037	-0.00381
1.949	-0.02709	-0.00383	-0.00371	-0.00385
1.948	-0.02715	-0.00386	-0.00375	-0.00388
1.947	-0.02721	-0.00389	-0.00378	-0.00392
1.946	-0.02728	-0.00393	-0.00382	-0.00395
1.945	-0.02736	-0.00395	-0.00386	-0.00398
1.944	-0.02741	-0.00397	-0.00388	-0.00402
1.943	-0.02748	-0.00401	-0.00392	-0.00405
1.942	-0.02755	-0.00404	-0.00395	-0.00409
1.941	-0.02761	-0.00407	-0.00399	-0.00413
1.94	-0.02768	-0.0041	-0.00401	-0.00417
1.939	-0.02774	-0.00412	-0.00405	-0.0042
1.938	-0.02781	-0.00414	-0.00408	-0.00423
1.937	-0.02788	-0.00418	-0.00412	-0.00427
1.936	-0.02794	-0.0042	-0.00414	-0.00429
1.935	-0.02801	-0.00424	-0.00418	-0.00433
1.934	-0.02808	-0.00427	-0.0042	-0.00437
1.933	-0.02816	-0.0043	-0.00424	-0.0044
1.932	-0.02821	-0.00433	-0.00427	-0.00444
1.931	-0.02827	-0.00435	-0.00431	-0.00447
1.93	-0.02835	-0.00439	-0.00435	-0.00451
1.929	-0.02841	-0.00442	-0.00438	-0.00454
1.928	-0.0285	-0.00446	-0.00441	-0.00457
1.927	-0.02858	-0.00448	-0.00445	-0.00462
1.926	-0.02864	-0.0045	-0.00448	-0.00465
1.925	-0.02872	-0.00453	-0.00451	-0.00468
1.924	-0.0288	-0.00457	-0.00454	-0.00471
1.923	-0.02886	-0.0046	-0.00457	-0.00475
1.922	-0.02895	-0.00462	-0.00461	-0.00479
1.921	-0.02903	-0.00465	-0.00465	-0.00482
1.92	-0.02911	-0.00468	-0.00467	-0.00486
1.919	-0.0292	-0.00471	-0.0047	-0.00489
1.918	-0.02928	-0.00473	-0.00474	-0.00492
1.917	-0.02937	-0.00476	-0.00477	-0.00496
1.916	-0.02945	-0.00479	-0.0048	-0.005
1.915	-0.02954	-0.00482	-0.00484	-0.00503
1.914	-0.02965	-0.00485	-0.00487	-0.00506
1.913	-0.02973	-0.00488	-0.0049	-0.00509
1.912	-0.02985	-0.00491	-0.00494	-0.00513
1.911	-0.02993	-0.00493	-0.00496	-0.00517
1.91	-0.03004	-0.00496	-0.005	-0.0052
1.909	-0.03015	-0.005	-0.00504	-0.00523
1.908	-0.03027	-0.00503	-0.00507	-0.00527
1.907	-0.03038	-0.00505	-0.00512	-0.00531
1.906	-0.03049	-0.00508	-0.00513	-0.00535
1.905	-0.0306	-0.00511	-0.00516	-0.00538
1.904	-0.03072	-0.00514	-0.00519	-0.00541
1.903	-0.03086	-0.00517	-0.00525	-0.00545
1.902	-0.03097	-0.0052	-0.00526	-0.00549
1.901	-0.03111	-0.00523	-0.00529	-0.00552
1.9	-0.03125	-0.00525	-0.00533	-0.00554
1.899	-0.03139	-0.00529	-0.00536	-0.00558
1.898	-0.03153	-0.00531	-0.0054	-0.00562
1.897	-0.03167	-0.00535	-0.00543	-0.00566
1.896	-0.03181	-0.00537	-0.00547	-0.00569
1.895	-0.03198	-0.00539	-0.00551	-0.00572
1.894	-0.03212	-0.00543	-0.00553	-0.00575
1.893	-0.03229	-0.00547	-0.00556	-0.00579
1.892	-0.03243	-0.00549	-0.00559	-0.00582
1.891	-0.0326	-0.00552	-0.00563	-0.00587
1.89	-0.03277	-0.00554	-0.00565	-0.00589
1.889	-0.03294	-0.00558	-0.00569	-0.00592
1.888	-0.03311	-0.0056	-0.00574	-0.00597
1.887	-0.03328	-0.00563	-0.00576	-0.00599
1.886	-0.03345	-0.00566	-0.00579	-0.00603
1.885	-0.03361	-0.00568	-0.00582	-0.00606
1.884	-0.03378	-0.00572	-0.00586	-0.00612
1.883	-0.03395	-0.00575	-0.00588	-0.00614
1.882	-0.03412	-0.00578	-0.00592	-0.00619
1.881	-0.03429	-0.00581	-0.00595	-0.0062
1.88	-0.03446	-0.00583	-0.00599	-0.00624
1.879	-0.03463	-0.00586	-0.00603	-0.00628
1.878	-0.0348	-0.00589	-0.00606	-0.00631
1.877	-0.03499	-0.00592	-0.0061	-0.00634
1.876	-0.03516	-0.00595	-0.00612	-0.00638
1.875	-0.03533	-0.00599	-0.00615	-0.00641
1.874	-0.0355	-0.00601	-0.0062	-0.00645
1.873	-0.0357	-0.00604	-0.00621	-0.00648
1.872	-0.03586	-0.00607	-0.00625	-0.00651
1.871	-0.03603	-0.0061	-0.0063	-0.00655
1.87	-0.0362	-0.00612	-0.00632	-0.00659
1.869	-0.03637	-0.00615	-0.00635	-0.00662
1.868	-0.03657	-0.00619	-0.0064	-0.00666
1.867	-0.03671	-0.00621	-0.00643	-0.00668
1.866	-0.03691	-0.00624	-0.00646	-0.00673
1.865	-0.03705	-0.00628	-0.00649	-0.00678
1.864	-0.03722	-0.00631	-0.00653	-0.0068
1.863	-0.03738	-0.00634	-0.00657	-0.00684
1.862	-0.03755	-0.00636	-0.00658	-0.00686
1.861	-0.03769	-0.00639	-0.00663	-0.00691
1.86	-0.03786	-0.00642	-0.00666	-0.00693
1.859	-0.038	-0.00645	-0.00669	-0.00697
1.858	-0.03817	-0.00648	-0.00673	-0.007
1.857	-0.03828	-0.00652	-0.00677	-0.00704
1.856	-0.03845	-0.00653	-0.00678	-0.00707
1.855	-0.03859	-0.00657	-0.00683	-0.00711
1.854	-0.03873	-0.0066	-0.00687	-0.00715
1.853	-0.03885	-0.00662	-0.00689	-0.0072
1.852	-0.03899	-0.00666	-0.00693	-0.00722
1.851	-0.0391	-0.00669	-0.00696	-0.00727
1.85	-0.03924	-0.00671	-0.00699	-0.0073
1.849	-0.03935	-0.00674	-0.00704	-0.00734
1.848	-0.03947	-0.00678	-0.00706	-0.00735
1.847	-0.03958	-0.0068	-0.0071	-0.0074
1.846	-0.03969	-0.00684	-0.00713	-0.00743
1.845	-0.0398	-0.00687	-0.00716	-0.00746
1.844	-0.03989	-0.00689	-0.00719	-0.00751
1.843	-0.04	-0.00693	-0.00724	-0.00754
1.842	-0.04008	-0.00695	-0.00728	-0.00757
1.841	-0.04017	-0.00698	-0.0073	-0.0076
1.84	-0.04023	-0.00701	-0.00733	-0.00765
1.839	-0.04031	-0.00705	-0.00736	-0.00767
1.838	-0.04037	-0.00707	-0.0074	-0.00771
1.837	-0.04042	-0.00711	-0.00743	-0.00775
1.836	-0.04048	-0.00714	-0.00748	-0.00778
1.835	-0.04053	-0.00716	-0.0075	-0.00782
1.834	-0.04056	-0.00719	-0.00753	-0.00786
1.833	-0.04062	-0.00723	-0.00757	-0.0079
1.832	-0.04065	-0.00726	-0.0076	-0.00792
1.831	-0.0407	-0.0073	-0.00763	-0.00797
1.83	-0.04073	-0.00732	-0.00768	-0.00798
1.829	-0.04076	-0.00735	-0.0077	-0.00804
1.828	-0.04076	-0.00738	-0.00774	-0.00808
1.827	-0.04079	-0.00742	-0.00778	-0.0081
1.826	-0.04082	-0.00745	-0.00781	-0.00813
1.825	-0.04082	-0.00748	-0.00785	-0.00817
1.824	-0.04082	-0.00751	-0.00786	-0.00821
1.823	-0.04082	-0.00754	-0.00791	-0.00823
1.822	-0.04084	-0.00757	-0.00796	-0.00828
1.821	-0.04084	-0.00759	-0.00797	-0.00831
1.82	-0.04084	-0.00763	-0.00803	-0.00837
1.819	-0.04082	-0.00765	-0.00806	-0.00839
1.818	-0.04082	-0.00768	-0.00808	-0.00843
1.817	-0.04082	-0.00773	-0.00812	-0.00846
1.816	-0.04079	-0.00775	-0.00816	-0.0085
1.815	-0.04079	-0.00778	-0.0082	-0.00854
1.814	-0.04076	-0.00783	-0.00822	-0.00858
1.813	-0.04076	-0.00785	-0.00826	-0.00859
1.812	-0.04073	-0.00788	-0.0083	-0.00863
1.811	-0.0407	-0.0079	-0.00836	-0.00868
1.81	-0.0407	-0.00795	-0.00837	-0.0087
1.809	-0.04068	-0.00798	-0.00842	-0.00875
1.808	-0.04065	-0.00801	-0.00844	-0.00878
1.807	-0.04062	-0.00803	-0.0085	-0.00882
1.806	-0.04059	-0.00806	-0.00851	-0.00887
1.805	-0.04056	-0.00809	-0.00855	-0.0089
1.804	-0.04053	-0.00813	-0.0086	-0.00893
1.803	-0.04051	-0.00816	-0.00862	-0.00897
1.802	-0.04048	-0.00819	-0.00866	-0.009
1.801	-0.04045	-0.00823	-0.00869	-0.00906
1.8	-0.04042	-0.00825	-0.00874	-0.0091
1.799	-0.04039	-0.00828	-0.00875	-0.00911
1.798	-0.04037	-0.00832	-0.00882	-0.00916
1.797	-0.04034	-0.00834	-0.00884	-0.00919
1.796	-0.04031	-0.0084	-0.00887	-0.00922
1.795	-0.04028	-0.00843	-0.0089	-0.00926
1.794	-0.04023	-0.00846	-0.00895	-0.0093
1.793	-0.0402	-0.0085	-0.00899	-0.00933
1.792	-0.04017	-0.00853	-0.009	-0.00939
1.791	-0.04014	-0.00855	-0.00905	-0.00945
1.79	-0.04011	-0.00858	-0.00909	-0.00945
1.789	-0.04008	-0.00861	-0.00912	-0.00949
1.788	-0.04003	-0.00864	-0.00916	-0.00952
1.787	-0.04	-0.00868	-0.0092	-0.00954
1.786	-0.03997	-0.00873	-0.00924	-0.00962
1.785	-0.03992	-0.00875	-0.00927	-0.00964
1.784	-0.03989	-0.00878	-0.00931	-0.00967
1.783	-0.03986	-0.00882	-0.00936	-0.00971
1.782	-0.0398	-0.00885	-0.00937	-0.00974
1.781	-0.03977	-0.00887	-0.00942	-0.00978
1.78	-0.03975	-0.00892	-0.00943	-0.00983
1.779	-0.03972	-0.00892	-0.00948	-0.00985
1.778	-0.03966	-0.00897	-0.00952	-0.00988
1.777	-0.03963	-0.00901	-0.00956	-0.00993
1.776	-0.03961	-0.00904	-0.00959	-0.00996
1.775	-0.03955	-0.00908	-0.00963	-0.01
1.774	-0.03952	-0.0091	-0.00966	-0.01005
1.773	-0.03949	-0.00914	-0.0097	-0.01008
1.772	-0.03947	-0.00916	-0.00974	-0.01011
1.771	-0.03944	-0.0092	-0.00976	-0.01016
1.77	-0.03941	-0.00924	-0.00981	-0.0102
1.769	-0.03935	-0.00927	-0.00985	-0.01024
1.768	-0.03932	-0.00928	-0.00989	-0.01028
1.767	-0.0393	-0.00933	-0.00993	-0.0103
1.766	-0.03927	-0.00936	-0.00997	-0.01035
1.765	-0.03924	-0.0094	-0.00999	-0.0104
1.764	-0.03918	-0.00943	-0.01005	-0.01042
1.763	-0.03918	-0.00947	-0.01007	-0.01047
1.762	-0.03913	-0.0095	-0.0101	-0.0105
1.761	-0.0391	-0.00953	-0.01016	-0.01054
1.76	-0.03907	-0.00956	-0.01017	-0.01058
1.759	-0.03904	-0.00959	-0.01023	-0.01063
1.758	-0.03902	-0.00964	-0.01026	-0.01066
1.757	-0.03899	-0.00966	-0.0103	-0.0107
1.756	-0.03896	-0.0097	-0.01033	-0.01075
1.755	-0.03893	-0.00973	-0.01036	-0.01077
1.754	-0.0389	-0.00977	-0.01042	-0.01082
1.753	-0.03887	-0.0098	-0.01044	-0.01086
1.752	-0.03885	-0.00983	-0.01049	-0.01089
1.751	-0.03885	-0.00986	-0.01052	-0.01095
1.75	-0.03882	-0.0099	-0.01056	-0.01098
1.749	-0.03879	-0.00993	-0.0106	-0.01101
1.748	-0.03876	-0.00997	-0.01063	-0.01107
1.747	-0.03873	-0.01001	-0.01068	-0.0111
1.746	-0.03871	-0.01003	-0.01072	-0.01116
1.745	-0.03868	-0.01006	-0.01075	-0.0112
1.744	-0.03865	-0.0101	-0.0108	-0.01123
1.743	-0.03862	-0.01014	-0.01083	-0.01126
1.742	-0.03862	-0.01017	-0.01085	-0.01131
1.741	-0.03859	-0.01021	-0.01091	-0.01136
1.74	-0.03857	-0.01024	-0.01095	-0.0114
1.739	-0.03854	-0.0103	-0.011	-0.01143
1.738	-0.03851	-0.01033	-0.01101	-0.01147
1.737	-0.03851	-0.01035	-0.01107	-0.0115
1.736	-0.03848	-0.01039	-0.01111	-0.01156
1.735	-0.03845	-0.01042	-0.01114	-0.01159
1.734	-0.03842	-0.01045	-0.01119	-0.01165
1.733	-0.03842	-0.0105	-0.01122	-0.0117
1.732	-0.0384	-0.01054	-0.01126	-0.01172
1.731	-0.03837	-0.01056	-0.01131	-0.01176
1.73	-0.03837	-0.0106	-0.01133	-0.0118
1.729	-0.03834	-0.01065	-0.01137	-0.01185
1.728	-0.03831	-0.01067	-0.01141	-0.0119
1.727	-0.03831	-0.0107	-0.01145	-0.01195
1.726	-0.03828	-0.01075	-0.01151	-0.01198
1.725	-0.03828	-0.01077	-0.01152	-0.01203
1.724	-0.03826	-0.01081	-0.01158	-0.01207
1.723	-0.03823	-0.01086	-0.01163	-0.0121
1.722	-0.03823	-0.01089	-0.01165	-0.01215
1.721	-0.0382	-0.01093	-0.0117	-0.01218
1.72	-0.03817	-0.01097	-0.01173	-0.01225
1.719	-0.03817	-0.011	-0.01177	-0.01229
1.718	-0.03817	-0.01105	-0.01181	-0.01232
1.717	-0.03814	-0.01109	-0.01185	-0.01235
1.716	-0.03812	-0.01112	-0.0119	-0.0124
1.715	-0.03812	-0.01116	-0.01195	-0.01246
1.714	-0.03809	-0.01119	-0.01198	-0.0125
1.713	-0.03809	-0.01123	-0.01203	-0.01253
1.712	-0.03806	-0.01126	-0.01205	-0.01258
1.711	-0.03806	-0.01131	-0.01211	-0.01263
1.71	-0.03803	-0.01135	-0.01214	-0.01268
1.709	-0.03803	-0.01138	-0.0122	-0.01272
1.708	-0.038	-0.01141	-0.01223	-0.01275
1.707	-0.03797	-0.01145	-0.01228	-0.0128
1.706	-0.03797	-0.01151	-0.01231	-0.01284
1.705	-0.03795	-0.01152	-0.01235	-0.0129
1.704	-0.03795	-0.01158	-0.01239	-0.01295
1.703	-0.03792	-0.0116	-0.01244	-0.01298
1.702	-0.03792	-0.01165	-0.01249	-0.01301
1.701	-0.03789	-0.0117	-0.01252	-0.01305
1.7	-0.03786	-0.0117	-0.01255	-0.01311
1.699	-0.03786	-0.01175	-0.01259	-0.01319
1.698	-0.03783	-0.0118	-0.01264	-0.01322
1.697	-0.03783	-0.01185	-0.01269	-0.01325
1.696	-0.03781	-0.01186	-0.01273	-0.0133
1.695	-0.03778	-0.01191	-0.01279	-0.01336
1.694	-0.03775	-0.01195	-0.01282	-0.01338
1.693	-0.03772	-0.01198	-0.01286	-0.01344
1.692	-0.03772	-0.01203	-0.01291	-0.01348
1.691	-0.03769	-0.01206	-0.01295	-0.01352
1.69	-0.03767	-0.0121	-0.01299	-0.01357
1.689	-0.03764	-0.01214	-0.01302	-0.01364
1.688	-0.03761	-0.01217	-0.01308	-0.01366
1.687	-0.03758	-0.01222	-0.01313	-0.0137
1.686	-0.03752	-0.01227	-0.01316	-0.01376
1.685	-0.0375	-0.0123	-0.0132	-0.01379
1.684	-0.03747	-0.01235	-0.01325	-0.01385
1.683	-0.03744	-0.01238	-0.01331	-0.01388
1.682	-0.03741	-0.01242	-0.01335	-0.01393
1.681	-0.03738	-0.01247	-0.0134	-0.01398
1.68	-0.03733	-0.01249	-0.01343	-0.01403
1.679	-0.0373	-0.01255	-0.01348	-0.01406
1.678	-0.03724	-0.01258	-0.01352	-0.0141
1.677	-0.03722	-0.01261	-0.01357	-0.01415
1.676	-0.03719	-0.01267	-0.01361	-0.01421
1.675	-0.03713	-0.0127	-0.01365	-0.01424
1.674	-0.0371	-0.01275	-0.0137	-0.01431
1.673	-0.03707	-0.01278	-0.01375	-0.01437
1.672	-0.03702	-0.01281	-0.01378	-0.01439
1.671	-0.03699	-0.01286	-0.01384	-0.01447
1.67	-0.03693	-0.01289	-0.0139	-0.01448
1.669	-0.03691	-0.01295	-0.01394	-0.01455
1.668	-0.03688	-0.01298	-0.01397	-0.01459
1.667	-0.03682	-0.01304	-0.01402	-0.01464
1.666	-0.03679	-0.01307	-0.01407	-0.01468
1.665	-0.03677	-0.0131	-0.01411	-0.01473
1.664	-0.03671	-0.01315	-0.01415	-0.01475
1.663	-0.03668	-0.0132	-0.01419	-0.01482
1.662	-0.03665	-0.01325	-0.01425	-0.01487
1.661	-0.03662	-0.01326	-0.0143	-0.01491
1.66	-0.0366	-0.01332	-0.01435	-0.01495
1.659	-0.03657	-0.01336	-0.01439	-0.01499
1.658	-0.03651	-0.01339	-0.01445	-0.01505
1.657	-0.03648	-0.01343	-0.01447	-0.0151
1.656	-0.03646	-0.01349	-0.01454	-0.01514
1.655	-0.03643	-0.01352	-0.01457	-0.01519
1.654	-0.0364	-0.01358	-0.01462	-0.01525
1.653	-0.03637	-0.01361	-0.01466	-0.0153
1.652	-0.03634	-0.01365	-0.01472	-0.01535
1.651	-0.03629	-0.01369	-0.01476	-0.01538
1.65	-0.03626	-0.01374	-0.0148	-0.01544
1.649	-0.03623	-0.01377	-0.01485	-0.0155
1.648	-0.0362	-0.01383	-0.0149	-0.01554
1.647	-0.03615	-0.01386	-0.01494	-0.0156
1.646	-0.03612	-0.01391	-0.015	-0.01564
1.645	-0.03609	-0.01395	-0.01505	-0.01568
1.644	-0.03603	-0.014	-0.0151	-0.01572
1.643	-0.03601	-0.01404	-0.01514	-0.0158
1.642	-0.03598	-0.01407	-0.01518	-0.01583
1.641	-0.03595	-0.01413	-0.01524	-0.0159
1.64	-0.03589	-0.01417	-0.01528	-0.01594
1.639	-0.03586	-0.01423	-0.01534	-0.016
1.638	-0.03581	-0.01428	-0.01538	-0.01605
1.637	-0.03578	-0.01432	-0.01545	-0.0161
1.636	-0.03575	-0.01435	-0.0155	-0.01616
1.635	-0.0357	-0.0144	-0.01552	-0.01621
1.634	-0.03567	-0.01444	-0.01559	-0.01626
1.633	-0.03561	-0.01448	-0.01563	-0.01632
1.632	-0.03558	-0.01453	-0.01566	-0.01636
1.631	-0.03553	-0.01456	-0.01572	-0.01641
1.63	-0.0355	-0.01462	-0.01579	-0.01644
1.629	-0.03544	-0.01466	-0.01583	-0.01651
1.628	-0.03539	-0.01472	-0.01589	-0.01657
1.627	-0.03536	-0.01475	-0.01595	-0.01663
1.626	-0.0353	-0.0148	-0.01595	-0.01667
1.625	-0.03527	-0.01487	-0.01603	-0.01673
1.624	-0.03525	-0.01491	-0.01608	-0.01677
1.623	-0.03519	-0.01495	-0.01614	-0.01683
1.622	-0.03513	-0.01501	-0.0162	-0.0169
1.621	-0.03511	-0.01505	-0.01622	-0.01694
1.62	-0.03508	-0.0151	-0.01629	-0.017
1.619	-0.03502	-0.01516	-0.01635	-0.01704
1.618	-0.03496	-0.0152	-0.01639	-0.01708
1.617	-0.03494	-0.01524	-0.01643	-0.01717
1.616	-0.03491	-0.0153	-0.01651	-0.0172
1.615	-0.03485	-0.01534	-0.01655	-0.01726
1.614	-0.0348	-0.01539	-0.0166	-0.01731
1.613	-0.03477	-0.01545	-0.01666	-0.01738
1.612	-0.03474	-0.01548	-0.01673	-0.01743
1.611	-0.03468	-0.01555	-0.01678	-0.01748
1.61	-0.03466	-0.01559	-0.01683	-0.01754
1.609	-0.0346	-0.01565	-0.01685	-0.01758
1.608	-0.03457	-0.0157	-0.01693	-0.01766
1.607	-0.03451	-0.01575	-0.01698	-0.01776
1.606	-0.03449	-0.01578	-0.01703	-0.01778
1.605	-0.03446	-0.01584	-0.01706	-0.01788
1.604	-0.0344	-0.01589	-0.01718	-0.01788
1.603	-0.03437	-0.01593	-0.0172	-0.01793
1.602	-0.03435	-0.01602	-0.01727	-0.01802
1.601	-0.03429	-0.01604	-0.01731	-0.01808
1.6	-0.03426	-0.01608	-0.01735	-0.01813
1.599	-0.03423	-0.01616	-0.01742	-0.0182
1.598	-0.03418	-0.01622	-0.0175	-0.01828
1.597	-0.03415	-0.01627	-0.01752	-0.01829
1.596	-0.03412	-0.01629	-0.01762	-0.01837
1.595	-0.03406	-0.01635	-0.01767	-0.01841
1.594	-0.03404	-0.01641	-0.0177	-0.01853
1.593	-0.03398	-0.01645	-0.01777	-0.01858
1.592	-0.03395	-0.01651	-0.01785	-0.01859
1.591	-0.03392	-0.01657	-0.01788	-0.01868
1.59	-0.0339	-0.01663	-0.01795	-0.01873
1.589	-0.03384	-0.01668	-0.018	-0.0188
1.588	-0.03381	-0.01673	-0.01808	-0.01886
1.587	-0.03378	-0.0168	-0.01815	-0.01893
1.586	-0.03373	-0.01684	-0.01819	-0.01899
1.585	-0.0337	-0.01689	-0.01826	-0.01906
1.584	-0.03367	-0.01694	-0.01831	-0.01911
1.583	-0.03361	-0.017	-0.01838	-0.01918
1.582	-0.03359	-0.01704	-0.01844	-0.01924
1.581	-0.03356	-0.01712	-0.01848	-0.01931
1.58	-0.03353	-0.01718	-0.01854	-0.01938
1.579	-0.03347	-0.01724	-0.0186	-0.01946
1.578	-0.03345	-0.01728	-0.01869	-0.0195
1.577	-0.03342	-0.01737	-0.01877	-0.01958
1.576	-0.03339	-0.0174	-0.01883	-0.01963
1.575	-0.03336	-0.01746	-0.01888	-0.01972
1.574	-0.03331	-0.01752	-0.01893	-0.01979
1.573	-0.03328	-0.01758	-0.01901	-0.01983
1.572	-0.03325	-0.01763	-0.01906	-0.01995
1.571	-0.03322	-0.0177	-0.01914	-0.02
1.57	-0.03319	-0.01775	-0.01919	-0.02005
1.569	-0.03316	-0.01782	-0.01928	-0.02013
1.568	-0.03311	-0.01788	-0.01932	-0.02019
1.567	-0.03308	-0.01795	-0.01939	-0.02025
1.566	-0.03305	-0.01799	-0.01947	-0.02034
1.565	-0.03302	-0.01807	-0.01955	-0.02041
1.564	-0.033	-0.01812	-0.01959	-0.02046
1.563	-0.03297	-0.01818	-0.01969	-0.02054
1.562	-0.03291	-0.01823	-0.01974	-0.02065
1.561	-0.03288	-0.0183	-0.01983	-0.02071
1.56	-0.03286	-0.01837	-0.01988	-0.02077
1.559	-0.03283	-0.01843	-0.01996	-0.02085
1.558	-0.0328	-0.01849	-0.02004	-0.02093
1.557	-0.03277	-0.01856	-0.02009	-0.02099
1.556	-0.03274	-0.01861	-0.02017	-0.02107
1.555	-0.03271	-0.01869	-0.02026	-0.02115
1.554	-0.03269	-0.01875	-0.02031	-0.02121
1.553	-0.03266	-0.0188	-0.02041	-0.02131
1.552	-0.03263	-0.01889	-0.02048	-0.02136
1.551	-0.0326	-0.01897	-0.02053	-0.02147
1.55	-0.03257	-0.01902	-0.0206	-0.02151
1.549	-0.03255	-0.0191	-0.02067	-0.02162
1.548	-0.03252	-0.01917	-0.02077	-0.0217
1.547	-0.03249	-0.01924	-0.02086	-0.02178
1.546	-0.03246	-0.01931	-0.02093	-0.02187
1.545	-0.03243	-0.01935	-0.02101	-0.02194
1.544	-0.03241	-0.01945	-0.02106	-0.02203
1.543	-0.03238	-0.01951	-0.02118	-0.0221
1.542	-0.03235	-0.0196	-0.02123	-0.02221
1.541	-0.03232	-0.01966	-0.0213	-0.02227
1.54	-0.03229	-0.01972	-0.02136	-0.02238
1.539	-0.03226	-0.0198	-0.0215	-0.02244
1.538	-0.03224	-0.01988	-0.02157	-0.02253
1.537	-0.03221	-0.01995	-0.02165	-0.02262
1.536	-0.03221	-0.02001	-0.02175	-0.02273
1.535	-0.03218	-0.0201	-0.02184	-0.02283
1.534	-0.03215	-0.02019	-0.02191	-0.02291
1.533	-0.03212	-0.02028	-0.02197	-0.02297
1.532	-0.0321	-0.02035	-0.02208	-0.02307
1.531	-0.03207	-0.02042	-0.02215	-0.02317
1.53	-0.03204	-0.0205	-0.02225	-0.02328
1.529	-0.03201	-0.02059	-0.02233	-0.02334
1.528	-0.03201	-0.02067	-0.02241	-0.02344
1.527	-0.03198	-0.02075	-0.02253	-0.02356
1.526	-0.03195	-0.02084	-0.02262	-0.02366
1.525	-0.03193	-0.02093	-0.0227	-0.02375
1.524	-0.03193	-0.02102	-0.0228	-0.02385
1.523	-0.0319	-0.02109	-0.02291	-0.02393
1.522	-0.0319	-0.02118	-0.023	-0.02403
1.521	-0.03187	-0.02129	-0.0231	-0.02415
1.52	-0.03184	-0.02135	-0.02321	-0.02426
1.519	-0.03181	-0.02146	-0.02328	-0.02434
1.518	-0.03179	-0.02154	-0.02337	-0.02445
1.517	-0.03176	-0.02162	-0.02348	-0.02458
1.516	-0.03176	-0.02173	-0.02359	-0.02468
1.515	-0.03173	-0.02183	-0.02368	-0.02479
1.514	-0.0317	-0.02193	-0.02377	-0.0249
1.513	-0.03167	-0.02199	-0.0239	-0.02502
1.512	-0.03165	-0.02212	-0.024	-0.02513
1.511	-0.03165	-0.0222	-0.02413	-0.02524
1.51	-0.03162	-0.02231	-0.02421	-0.02535
1.509	-0.03159	-0.02238	-0.02432	-0.02549
1.508	-0.03156	-0.02249	-0.02443	-0.02563
1.507	-0.03156	-0.0226	-0.02455	-0.02571
1.506	-0.03153	-0.02271	-0.02464	-0.0258
1.505	-0.0315	-0.02279	-0.02475	-0.02596
1.504	-0.03148	-0.02291	-0.02489	-0.02606
1.503	-0.03148	-0.023	-0.02501	-0.02622
1.502	-0.03145	-0.02312	-0.02511	-0.0263
1.501	-0.03142	-0.0232	-0.02524	-0.02646
1.5	-0.03139	-0.02335	-0.02538	-0.02658
1.499	-0.03139	-0.02345	-0.02548	-0.0267
1.498	-0.03136	-0.02355	-0.02561	-0.02683
1.497	-0.03134	-0.02364	-0.02575	-0.02696
1.496	-0.03131	-0.02376	-0.02587	-0.02711
1.495	-0.03128	-0.02387	-0.02597	-0.02723
1.494	-0.03128	-0.02398	-0.02612	-0.02736
1.493	-0.03125	-0.02412	-0.02627	-0.02751
1.492	-0.03122	-0.02423	-0.02641	-0.02765
1.491	-0.03122	-0.02436	-0.02652	-0.02781
1.49	-0.0312	-0.02447	-0.02667	-0.02794
1.489	-0.03117	-0.02459	-0.02678	-0.0281
1.488	-0.03114	-0.02472	-0.02696	-0.02824
1.487	-0.03114	-0.02482	-0.02707	-0.02835
1.486	-0.03111	-0.02498	-0.02723	-0.0285
1.485	-0.03108	-0.0251	-0.02735	-0.02864
1.484	-0.03105	-0.02523	-0.02753	-0.0288
1.483	-0.03103	-0.02535	-0.02767	-0.029
1.482	-0.03103	-0.02549	-0.02779	-0.02911
1.481	-0.031	-0.02561	-0.02796	-0.02928
1.48	-0.03097	-0.02577	-0.0281	-0.02945
1.479	-0.03094	-0.02589	-0.02827	-0.02962
1.478	-0.03094	-0.02604	-0.02844	-0.02979
1.477	-0.03091	-0.02618	-0.02861	-0.02993
1.476	-0.03089	-0.02631	-0.02878	-0.03013
1.475	-0.03086	-0.02646	-0.02895	-0.03027
1.474	-0.03083	-0.0266	-0.02909	-0.03046
1.473	-0.03083	-0.02675	-0.02925	-0.03063
1.472	-0.0308	-0.02688	-0.02945	-0.03083
1.471	-0.03077	-0.02705	-0.02965	-0.03094
1.47	-0.03075	-0.02718	-0.02979	-0.03117
1.469	-0.03075	-0.02734	-0.02996	-0.03134
1.468	-0.03072	-0.0275	-0.03013	-0.03153
1.467	-0.03072	-0.02766	-0.03035	-0.03173
1.466	-0.03069	-0.02783	-0.03049	-0.0319
1.465	-0.03066	-0.02798	-0.03069	-0.0321
1.464	-0.03063	-0.02816	-0.03086	-0.03229
1.463	-0.03063	-0.02835	-0.03103	-0.03246
1.462	-0.0306	-0.0285	-0.03122	-0.03271
1.461	-0.0306	-0.02864	-0.03148	-0.03291
1.46	-0.03058	-0.0288	-0.03165	-0.03311
1.459	-0.03055	-0.02903	-0.03187	-0.03331
1.458	-0.03055	-0.02917	-0.03207	-0.0335
1.457	-0.03052	-0.02937	-0.03226	-0.03376
1.456	-0.03052	-0.02954	-0.03246	-0.03398
1.455	-0.03049	-0.02973	-0.03269	-0.03418
1.454	-0.03049	-0.02993	-0.03294	-0.0344
1.453	-0.03046	-0.0301	-0.03314	-0.03457
1.452	-0.03046	-0.0303	-0.03336	-0.03485
1.451	-0.03044	-0.03049	-0.03356	-0.03508
1.45	-0.03044	-0.03063	-0.03378	-0.03533
1.449	-0.03041	-0.03086	-0.03406	-0.03553
1.448	-0.03041	-0.03108	-0.03426	-0.03578
1.447	-0.03038	-0.03131	-0.03451	-0.03603
1.446	-0.03038	-0.0315	-0.03474	-0.03626
1.445	-0.03038	-0.0317	-0.03499	-0.03651
1.444	-0.03035	-0.03193	-0.03525	-0.03679
1.443	-0.03035	-0.03212	-0.0355	-0.03702
1.442	-0.03035	-0.03235	-0.03575	-0.0373
1.441	-0.03032	-0.0326	-0.03601	-0.03752
1.44	-0.03032	-0.0328	-0.03629	-0.03778
1.439	-0.03032	-0.03305	-0.03654	-0.03806
1.438	-0.03032	-0.03331	-0.03682	-0.03834
1.437	-0.0303	-0.03353	-0.03707	-0.03859
1.436	-0.0303	-0.03376	-0.03736	-0.03893
1.435	-0.0303	-0.03401	-0.03767	-0.03918
1.434	-0.03027	-0.03423	-0.03795	-0.03947
1.433	-0.03027	-0.03454	-0.03823	-0.03977
1.432	-0.03027	-0.03477	-0.03851	-0.04006
1.431	-0.03027	-0.03502	-0.03876	-0.04034
1.43	-0.03027	-0.03527	-0.03913	-0.04065
1.429	-0.03027	-0.03556	-0.03938	-0.04096
1.428	-0.03027	-0.03581	-0.03975	-0.04129
1.427	-0.03027	-0.03609	-0.04006	-0.04158
1.426	-0.03027	-0.03637	-0.04039	-0.04188
1.425	-0.03027	-0.03662	-0.0407	-0.04222
1.424	-0.03027	-0.03693	-0.04098	-0.04256
1.423	-0.03027	-0.03724	-0.04132	-0.04293
1.422	-0.03027	-0.03755	-0.04169	-0.04321
1.421	-0.03027	-0.03783	-0.04203	-0.0436
1.42	-0.03027	-0.03817	-0.04242	-0.04394
1.419	-0.03027	-0.03845	-0.04278	-0.04425
1.418	-0.03027	-0.03873	-0.04309	-0.04467
1.417	-0.03027	-0.03907	-0.04349	-0.04501
1.416	-0.03027	-0.03938	-0.04385	-0.04543
1.415	-0.03027	-0.03975	-0.04422	-0.04577
1.414	-0.03027	-0.04006	-0.04464	-0.04616
1.413	-0.03027	-0.04042	-0.04498	-0.04655
1.412	-0.03027	-0.04076	-0.04537	-0.04695
1.411	-0.03027	-0.0411	-0.04582	-0.04737
1.41	-0.03027	-0.04146	-0.04619	-0.04774
1.409	-0.03027	-0.04183	-0.04664	-0.04816
1.408	-0.0303	-0.04217	-0.04703	-0.04855
1.407	-0.0303	-0.04253	-0.04748	-0.049
1.406	-0.0303	-0.04293	-0.0479	-0.04942
1.405	-0.0303	-0.04326	-0.04833	-0.04985
1.404	-0.0303	-0.04366	-0.04878	-0.0503
1.403	-0.03032	-0.04405	-0.04923	-0.05066
1.402	-0.03032	-0.04447	-0.04968	-0.0512
1.401	-0.03032	-0.04484	-0.05015	-0.05167
1.4	-0.03032	-0.04526	-0.0506	-0.05221
1.399	-0.03035	-0.04568	-0.05114	-0.0526
1.398	-0.03035	-0.04605	-0.05162	-0.05308
1.397	-0.03035	-0.0465	-0.0521	-0.05359
1.396	-0.03035	-0.04695	-0.0526	-0.05406
1.395	-0.03035	-0.0474	-0.05311	-0.05463
1.394	-0.03038	-0.04782	-0.05367	-0.05511
1.393	-0.03038	-0.04827	-0.05418	-0.05564
1.392	-0.03038	-0.04875	-0.05471	-0.05617
1.391	-0.03038	-0.04923	-0.05527	-0.05671
1.39	-0.03041	-0.04968	-0.05584	-0.05736
1.389	-0.03041	-0.05015	-0.0564	-0.05778
1.388	-0.03044	-0.05063	-0.05696	-0.0584
1.387	-0.03044	-0.05114	-0.05755	-0.05893
1.386	-0.03044	-0.05162	-0.05814	-0.05949
1.385	-0.03046	-0.05212	-0.05873	-0.06008
1.384	-0.03046	-0.05266	-0.05935	-0.06068
1.383	-0.03046	-0.05322	-0.05997	-0.06132
1.382	-0.03049	-0.0537	-0.06062	-0.06191
1.381	-0.03049	-0.05426	-0.06124	-0.06253
1.38	-0.03049	-0.05477	-0.06191	-0.06318
1.379	-0.03049	-0.05533	-0.06256	-0.06383
1.378	-0.03052	-0.05589	-0.06321	-0.06447
1.377	-0.03052	-0.05648	-0.06394	-0.06515
1.376	-0.03055	-0.05705	-0.06459	-0.06579
1.375	-0.03055	-0.05767	-0.06532	-0.06647
1.374	-0.03055	-0.05826	-0.06605	-0.06714
1.373	-0.03058	-0.05885	-0.06675	-0.0679
1.372	-0.03058	-0.05947	-0.06754	-0.06858
1.371	-0.03058	-0.06008	-0.06824	-0.06931
1.37	-0.0306	-0.06076	-0.069	-0.07001
1.369	-0.0306	-0.06135	-0.06976	-0.07077
1.368	-0.0306	-0.06203	-0.07055	-0.0715
1.367	-0.03063	-0.06267	-0.07136	-0.07224
1.366	-0.03063	-0.06329	-0.07212	-0.07305
1.365	-0.03066	-0.06402	-0.07297	-0.07381
1.364	-0.03066	-0.06475	-0.07387	-0.0746
1.363	-0.03069	-0.06543	-0.07466	-0.07541
1.362	-0.03069	-0.06613	-0.0755	-0.07623
1.361	-0.03069	-0.06684	-0.07637	-0.0771
1.36	-0.03072	-0.06757	-0.07724	-0.07792
1.359	-0.03072	-0.0683	-0.07814	-0.07876
1.358	-0.03072	-0.06906	-0.07904	-0.07963
1.357	-0.03072	-0.06982	-0.07994	-0.08051
1.356	-0.03072	-0.0706	-0.08093	-0.08143
1.355	-0.03075	-0.07139	-0.08186	-0.08225
1.354	-0.03075	-0.07218	-0.08284	-0.08321
1.353	-0.03075	-0.07297	-0.08377	-0.08414
1.352	-0.03077	-0.07378	-0.08475	-0.08504
1.351	-0.03077	-0.07463	-0.08591	-0.08608
1.35	-0.03077	-0.07544	-0.08695	-0.08703
1.349	-0.03077	-0.07632	-0.08788	-0.08796
1.348	-0.03077	-0.07719	-0.08892	-0.089
1.347	-0.0308	-0.07806	-0.09004	-0.09004
1.346	-0.0308	-0.07896	-0.09117	-0.091
1.345	-0.0308	-0.07986	-0.09221	-0.09204
1.344	-0.0308	-0.08079	-0.09333	-0.09308
1.343	-0.0308	-0.08172	-0.09446	-0.09412
1.342	-0.03083	-0.08267	-0.09558	-0.09516
1.341	-0.03083	-0.08354	-0.09671	-0.0962
1.34	-0.03083	-0.08456	-0.098	-0.09733
1.339	-0.03083	-0.08563	-0.09904	-0.09837
1.338	-0.03083	-0.08667	-0.10025	-0.09958
1.337	-0.03086	-0.08762	-0.10146	-0.1007
1.336	-0.03086	-0.08866	-0.1027	-0.10174
1.335	-0.03086	-0.0897	-0.10391	-0.10295
1.334	-0.03086	-0.09075	-0.1052	-0.10408
1.333	-0.03086	-0.09187	-0.10641	-0.10529
1.332	-0.03089	-0.09291	-0.10771	-0.10641
1.331	-0.03089	-0.09404	-0.109	-0.10771
1.33	-0.03089	-0.09516	-0.1103	-0.10883
1.329	-0.03091	-0.0962	-0.1117	-0.11013
1.328	-0.03091	-0.09741	-0.113	-0.11134
1.327	-0.03091	-0.09854	-0.11437	-0.11274
1.326	-0.03094	-0.09966	-0.11575	-0.11395
1.325	-0.03094	-0.10087	-0.11713	-0.11525
1.324	-0.03094	-0.10208	-0.11854	-0.11654
1.323	-0.03097	-0.10329	-0.11992	-0.11783
1.322	-0.03097	-0.1045	-0.12146	-0.11921
1.321	-0.03097	-0.10571	-0.12276	-0.12062
1.32	-0.031	-0.107	-0.12425	-0.12183
1.319	-0.031	-0.10833	-0.12579	-0.12329
1.318	-0.031	-0.10962	-0.12717	-0.12459
1.317	-0.03103	-0.11091	-0.12866	-0.12596
1.316	-0.03103	-0.11221	-0.13021	-0.12737
1.315	-0.03103	-0.11359	-0.13167	-0.12883
1.314	-0.03105	-0.11488	-0.13325	-0.1303
1.313	-0.03105	-0.11629	-0.1348	-0.13167
1.312	-0.03105	-0.11767	-0.13637	-0.13308
1.311	-0.03108	-0.11904	-0.138	-0.13463
1.31	-0.03108	-0.12051	-0.13966	-0.13617
1.309	-0.03111	-0.12191	-0.14121	-0.13758
1.308	-0.03111	-0.12338	-0.14284	-0.13913
1.307	-0.03111	-0.12484	-0.1445	-0.14068
1.306	-0.03114	-0.12633	-0.14613	-0.14217
1.305	-0.03114	-0.12779	-0.14779	-0.14371
1.304	-0.03114	-0.12934	-0.14951	-0.14529
1.303	-0.03117	-0.13083	-0.15117	-0.14692
1.302	-0.03117	-0.13246	-0.15288	-0.14847
1.301	-0.03117	-0.13404	-0.15463	-0.15004
1.3	-0.03117	-0.13558	-0.15634	-0.15176
1.299	-0.0312	-0.13722	-0.15809	-0.15333
1.298	-0.0312	-0.13887	-0.15983	-0.15488
1.297	-0.0312	-0.14042	-0.16155	-0.15662
1.296	-0.03122	-0.14208	-0.16346	-0.15826
1.295	-0.03122	-0.14371	-0.16518	-0.15992
1.294	-0.03122	-0.14546	-0.167	-0.16155
1.293	-0.03125	-0.14717	-0.16872	-0.16329
1.292	-0.03128	-0.14892	-0.17055	-0.16492
1.291	-0.03128	-0.15063	-0.17238	-0.16667
1.29	-0.03128	-0.15238	-0.17418	-0.1683
1.289	-0.03131	-0.15418	-0.17617	-0.17004
1.288	-0.03131	-0.15601	-0.178	-0.17176
1.287	-0.03134	-0.15783	-0.1798	-0.1735
1.286	-0.03134	-0.15963	-0.18172	-0.17522
1.285	-0.03136	-0.16146	-0.18363	-0.17688
1.284	-0.03139	-0.16338	-0.1856	-0.17868
1.283	-0.03139	-0.16526	-0.18743	-0.18059
1.282	-0.03142	-0.16709	-0.18942	-0.18222
1.281	-0.03145	-0.169	-0.19134	-0.18397
1.28	-0.03148	-0.17089	-0.19322	-0.18588
1.279	-0.03148	-0.17288	-0.19522	-0.18759
1.278	-0.0315	-0.17488	-0.19722	-0.18942
1.277	-0.03153	-0.17688	-0.19902	-0.19114
1.276	-0.03153	-0.17885	-0.20101	-0.19305
1.275	-0.03156	-0.18084	-0.20309	-0.1948
1.274	-0.03159	-0.18293	-0.20509	-0.1966
1.273	-0.03162	-0.18501	-0.20709	-0.19851
1.272	-0.03165	-0.187	-0.20906	-0.20025
1.271	-0.03167	-0.18909	-0.21105	-0.20214
1.27	-0.0317	-0.19125	-0.21305	-0.20397
1.269	-0.0317	-0.19339	-0.21505	-0.20577
1.268	-0.03173	-0.19556	-0.21713	-0.20751
1.267	-0.03176	-0.19764	-0.2191	-0.20951
1.266	-0.03179	-0.19989	-0.22118	-0.21139
1.265	-0.03181	-0.20214	-0.22326	-0.21314
1.264	-0.03184	-0.20439	-0.22526	-0.21488
1.263	-0.03187	-0.20655	-0.22734	-0.21677
1.262	-0.0319	-0.20872	-0.22923	-0.21868
1.261	-0.03193	-0.21105	-0.23148	-0.22042
1.26	-0.03195	-0.21322	-0.23347	-0.22231
1.259	-0.03198	-0.21556	-0.23547	-0.2243
1.258	-0.03204	-0.21789	-0.23755	-0.22605
1.257	-0.03207	-0.22014	-0.23963	-0.22785
1.256	-0.0321	-0.22256	-0.2416	-0.22976
1.255	-0.03212	-0.22492	-0.24377	-0.23167
1.254	-0.03215	-0.22734	-0.24585	-0.23356
1.253	-0.03218	-0.22968	-0.24793	-0.2353
1.252	-0.03221	-0.23218	-0.25001	-0.2371
1.251	-0.03226	-0.23451	-0.25201	-0.23902
1.25	-0.03229	-0.23693	-0.25418	-0.24084
1.249	-0.03232	-0.23935	-0.25623	-0.24256
1.248	-0.03238	-0.24188	-0.25823	-0.24447
1.247	-0.03241	-0.24447	-0.26031	-0.24639
1.246	-0.03243	-0.24689	-0.26231	-0.24819
1.245	-0.03246	-0.24948	-0.26447	-0.25001
1.244	-0.03252	-0.25201	-0.26664	-0.25184
1.243	-0.03255	-0.25451	-0.26861	-0.25364
1.242	-0.0326	-0.2571	-0.27069	-0.25547
1.241	-0.03263	-0.25961	-0.27277	-0.25727
1.24	-0.03266	-0.26222	-0.27477	-0.2591
1.239	-0.03271	-0.26481	-0.27693	-0.26093
1.238	-0.03277	-0.26748	-0.27902	-0.26264
1.237	-0.0328	-0.27018	-0.28101	-0.26447
1.236	-0.03283	-0.27286	-0.28326	-0.26619
1.235	-0.03288	-0.27547	-0.28495	-0.2681
1.234	-0.03291	-0.27814	-0.2872	-0.26993
1.233	-0.03297	-0.2809	-0.28917	-0.27165
1.232	-0.033	-0.28354	-0.29142	-0.27339
1.231	-0.03305	-0.28636	-0.29339	-0.27519
1.23	-0.03308	-0.28917	-0.29536	-0.27693
1.229	-0.03314	-0.29198	-0.29733	-0.27865
1.228	-0.03319	-0.2948	-0.29958	-0.28048
1.227	-0.03322	-0.29733	-0.30155	-0.28214
1.226	-0.03325	-0.30014	-0.30352	-0.28383
1.225	-0.03331	-0.30295	-0.30549	-0.28579
1.224	-0.03336	-0.30577	-0.30745	-0.2872
1.223	-0.03342	-0.30858	-0.30942	-0.28917
1.222	-0.03345	-0.31139	-0.31139	-0.29086
1.221	-0.0335	-0.31421	-0.31336	-0.29255
1.22	-0.03353	-0.3173	-0.31533	-0.29423
1.219	-0.03359	-0.32011	-0.3173	-0.29592
1.218	-0.03364	-0.32321	-0.31927	-0.29761
1.217	-0.03367	-0.32602	-0.32124	-0.2993
1.216	-0.03373	-0.32883	-0.32321	-0.30098
1.215	-0.03378	-0.33193	-0.32518	-0.30267
1.214	-0.03381	-0.33474	-0.32714	-0.30408
1.213	-0.03387	-0.33755	-0.32911	-0.30605
1.212	-0.0339	-0.34065	-0.33108	-0.30745
1.211	-0.03395	-0.34346	-0.33305	-0.30914
1.21	-0.03398	-0.34655	-0.33502	-0.31055
1.209	-0.03404	-0.34937	-0.33671	-0.31252
1.208	-0.03409	-0.35246	-0.33868	-0.31392
1.207	-0.03412	-0.35556	-0.34065	-0.31561
1.206	-0.03418	-0.35837	-0.34233	-0.3173
1.205	-0.03421	-0.36146	-0.34459	-0.31871
1.204	-0.03426	-0.36456	-0.34655	-0.32039
1.203	-0.03432	-0.36737	-0.34824	-0.32208
1.202	-0.03435	-0.37046	-0.35021	-0.32349
1.201	-0.0344	-0.37356	-0.3519	-0.32518
1.2	-0.03443	-0.37637	-0.35359	-0.32686
1.199	-0.03449	-0.37947	-0.35556	-0.32827
1.198	-0.03451	-0.38256	-0.35752	-0.32968
1.197	-0.03457	-0.38565	-0.35921	-0.33136
1.196	-0.03463	-0.38847	-0.36118	-0.33277
1.195	-0.03468	-0.39184	-0.36287	-0.33446
1.194	-0.03471	-0.39466	-0.36484	-0.33586
1.193	-0.03477	-0.39775	-0.36653	-0.33727
1.192	-0.03482	-0.40084	-0.36821	-0.33868
1.191	-0.03485	-0.40394	-0.37018	-0.34037
1.19	-0.03491	-0.40675	-0.37187	-0.34177
1.189	-0.03496	-0.40985	-0.37384	-0.34346
1.188	-0.03499	-0.41294	-0.37553	-0.34459
1.187	-0.03505	-0.41603	-0.37722	-0.34627
1.186	-0.03511	-0.41885	-0.37918	-0.34768
1.185	-0.03513	-0.42194	-0.38087	-0.3488
1.184	-0.03519	-0.42504	-0.38284	-0.35021
1.183	-0.03525	-0.42813	-0.38453	-0.3519
1.182	-0.03527	-0.43122	-0.38622	-0.35331
1.181	-0.03533	-0.43404	-0.3879	-0.35471
1.18	-0.03539	-0.43713	-0.38959	-0.35584
1.179	-0.03544	-0.44023	-0.39128	-0.35724
1.178	-0.03547	-0.44304	-0.39297	-0.35865
1.177	-0.03553	-0.44613	-0.39466	-0.36034
1.176	-0.03558	-0.44895	-0.39634	-0.36146
1.175	-0.03561	-0.45204	-0.39803	-0.36287
1.174	-0.03567	-0.45485	-0.39972	-0.36428
1.173	-0.03572	-0.45795	-0.40141	-0.3654
1.172	-0.03578	-0.46104	-0.40338	-0.36681
1.171	-0.03581	-0.46414	-0.40478	-0.36821
1.17	-0.03586	-0.46695	-0.40647	-0.36934
1.169	-0.03592	-0.47004	-0.40816	-0.37075
1.168	-0.03598	-0.47286	-0.40985	-0.37187
1.167	-0.03603	-0.47595	-0.41153	-0.37328
1.166	-0.03606	-0.47876	-0.41322	-0.3744
1.165	-0.03612	-0.48158	-0.41491	-0.37581
1.164	-0.03617	-0.48467	-0.41632	-0.37722
1.163	-0.03623	-0.48748	-0.418	-0.37834
1.162	-0.03626	-0.49058	-0.41969	-0.37947
1.161	-0.03632	-0.49339	-0.4211	-0.38087
1.16	-0.03637	-0.4962	-0.42307	-0.382
1.159	-0.03643	-0.49902	-0.42447	-0.38312
1.158	-0.03648	-0.50183	-0.42616	-0.38453
1.157	-0.03651	-0.50464	-0.42757	-0.38565
1.156	-0.0366	-0.50774	-0.42925	-0.38678
1.155	-0.03662	-0.51055	-0.43066	-0.3879
1.154	-0.03668	-0.51336	-0.43235	-0.38903
1.153	-0.03674	-0.51617	-0.43376	-0.39044
1.152	-0.03679	-0.51871	-0.43516	-0.39128
1.151	-0.03685	-0.52152	-0.43685	-0.39269
1.15	-0.03691	-0.52433	-0.43826	-0.39381
1.149	-0.03696	-0.52714	-0.43966	-0.39494
1.148	-0.03702	-0.52996	-0.44135	-0.39634
1.147	-0.03705	-0.53249	-0.44276	-0.39719
1.146	-0.0371	-0.5353	-0.44416	-0.39803
1.145	-0.03716	-0.53812	-0.44585	-0.39944
1.144	-0.03724	-0.54065	-0.44726	-0.40028
1.143	-0.03727	-0.54346	-0.44866	-0.40169
1.142	-0.03733	-0.54599	-0.45007	-0.40253
1.141	-0.03738	-0.5488	-0.45176	-0.40366
1.14	-0.03747	-0.55134	-0.45316	-0.40478
1.139	-0.0375	-0.55387	-0.45429	-0.40591
1.138	-0.03758	-0.55668	-0.45598	-0.40675
1.137	-0.03764	-0.55949	-0.45738	-0.40788
1.136	-0.03769	-0.56174	-0.45879	-0.40872
1.135	-0.03775	-0.56456	-0.4602	-0.40985
1.134	-0.03783	-0.56709	-0.4616	-0.41097
1.133	-0.03786	-0.56962	-0.46273	-0.4121
1.132	-0.03795	-0.57215	-0.46414	-0.41322
1.131	-0.038	-0.57468	-0.46554	-0.41406
1.13	-0.03806	-0.57722	-0.46695	-0.41519
1.129	-0.03812	-0.57975	-0.46835	-0.41603
1.128	-0.03817	-0.58228	-0.46948	-0.41688
1.127	-0.03826	-0.58481	-0.47089	-0.418
1.126	-0.03831	-0.58762	-0.47229	-0.41885
1.125	-0.0384	-0.58987	-0.4737	-0.41997
1.124	-0.03845	-0.59241	-0.47482	-0.42082
1.123	-0.03851	-0.59466	-0.47623	-0.42194
1.122	-0.03859	-0.59719	-0.47736	-0.42278
1.121	-0.03865	-0.59972	-0.47848	-0.42391
1.12	-0.03873	-0.60197	-0.47961	-0.42475
1.119	-0.03879	-0.60422	-0.48101	-0.4256
1.118	-0.03885	-0.60675	-0.48214	-0.42672
1.117	-0.03893	-0.609	-0.48326	-0.42729
1.116	-0.03902	-0.61125	-0.48467	-0.42813
1.115	-0.0391	-0.61378	-0.48579	-0.42897
1.114	-0.03916	-0.61603	-0.48692	-0.4301
1.113	-0.03924	-0.61828	-0.48833	-0.43094
1.112	-0.0393	-0.62053	-0.48917	-0.43179
1.111	-0.03938	-0.62307	-0.4903	-0.43263
1.11	-0.03947	-0.62504	-0.4917	-0.43347
1.109	-0.03955	-0.62729	-0.49255	-0.43432
1.108	-0.03963	-0.62925	-0.49395	-0.43516
1.107	-0.03972	-0.6315	-0.4948	-0.43601
1.106	-0.0398	-0.63376	-0.49592	-0.43685
1.105	-0.03989	-0.63601	-0.49705	-0.43741
1.104	-0.03997	-0.63797	-0.49789	-0.43826
1.103	-0.04006	-0.64023	-0.49902	-0.43938
1.102	-0.04014	-0.64219	-0.50014	-0.43994
1.101	-0.04025	-0.64416	-0.50127	-0.44079
1.1	-0.04034	-0.64641	-0.50211	-0.44163
1.099	-0.04045	-0.64838	-0.50295	-0.44248
1.098	-0.04053	-0.65035	-0.50408	-0.44304
1.097	-0.04065	-0.6526	-0.5052	-0.44388
1.096	-0.04073	-0.65429	-0.50577	-0.44473
1.095	-0.04084	-0.65626	-0.50689	-0.44529
1.094	-0.04096	-0.65795	-0.50774	-0.44613
1.093	-0.04104	-0.65992	-0.50886	-0.44669
1.092	-0.04115	-0.6616	-0.50999	-0.44754
1.091	-0.04127	-0.66357	-0.51083	-0.44838
1.09	-0.04138	-0.66554	-0.51167	-0.44895
1.089	-0.04149	-0.66723	-0.51252	-0.44951
1.088	-0.04163	-0.66892	-0.51336	-0.45035
1.087	-0.04174	-0.6706	-0.51449	-0.45091
1.086	-0.04188	-0.67229	-0.51505	-0.45148
1.085	-0.042	-0.67398	-0.51617	-0.45232
1.084	-0.04214	-0.67567	-0.51674	-0.45288
1.083	-0.04228	-0.67707	-0.51758	-0.45345
1.082	-0.04242	-0.67876	-0.51842	-0.45401
1.081	-0.04256	-0.68045	-0.51927	-0.45485
1.08	-0.0427	-0.68186	-0.52011	-0.45513
1.079	-0.04287	-0.68354	-0.52096	-0.45598
1.078	-0.04304	-0.68467	-0.52152	-0.45654
1.077	-0.04321	-0.68636	-0.52236	-0.4571
1.076	-0.04338	-0.68776	-0.52293	-0.45795
1.075	-0.04354	-0.68917	-0.52377	-0.45823
1.074	-0.04374	-0.6903	-0.52461	-0.45879
1.073	-0.04391	-0.69198	-0.52546	-0.45935
1.072	-0.04411	-0.69283	-0.52602	-0.45992
1.071	-0.04433	-0.69451	-0.52686	-0.46076
1.07	-0.04453	-0.69564	-0.52743	-0.46104
1.069	-0.04475	-0.69677	-0.52799	-0.4616
1.068	-0.04498	-0.69817	-0.52883	-0.46217
1.067	-0.0452	-0.6993	-0.5294	-0.46273
1.066	-0.04546	-0.70042	-0.53024	-0.46329
1.065	-0.04571	-0.70155	-0.5308	-0.46385
1.064	-0.04599	-0.70239	-0.53136	-0.46414
1.063	-0.04627	-0.7038	-0.53221	-0.4647
1.062	-0.04655	-0.70464	-0.53277	-0.46526
1.061	-0.04686	-0.70549	-0.53333	-0.46554
1.06	-0.04717	-0.70661	-0.5339	-0.46639
1.059	-0.04751	-0.70717	-0.53474	-0.46667
1.058	-0.04785	-0.7083	-0.5353	-0.46723
1.057	-0.04821	-0.70914	-0.53558	-0.46779
1.056	-0.04861	-0.7097	-0.53615	-0.46835
1.055	-0.049	-0.71083	-0.53699	-0.46864
1.054	-0.04942	-0.71139	-0.53727	-0.4692
1.053	-0.04987	-0.71167	-0.53783	-0.46948
1.052	-0.05032	-0.7128	-0.5384	-0.47032
[truncated: 4,032 more rows]

## Sheet: Fig 2d
1st				2nd				3rd
Capacity (mAh g-1)	Voltage (V)	Capacity (mAh g-1)	Voltage (V)	Capacity (mAh g-1)	Voltage (V)	Capacity (mAh g-1)	Voltage (V)	Capacity (mAh g-1)	Voltage (V)	Capacity (mAh g-1)	Voltage (V)
0	2.6755	0	0.0357	0	2.5518	0	0.0288	0	2.5357	0	0.0226
0	2.6252	0.37736	0.0456	0	2.5053	0.39623	0.0391	0	2.4984	0.38868	0.0329
0	2.5887	0.75472	0.0543	0	2.4585	0.79245	0.0465	0	2.4603	0.9717	0.0394
0	2.5611	1.32075	0.0595	0.18868	2.4104	1.38679	0.0524	0.18868	2.4256	1.36038	0.0446
0.18491	2.5369	1.69811	0.0636	0.18868	2.3633	1.78302	0.0567	0.18868	2.3887	1.9434	0.0502
0.18491	2.5174	2.26415	0.0673	0.18868	2.322	2.37736	0.0605	0.18868	2.3521	2.33208	0.0536
0.18491	2.4991	2.64151	0.0707	0.18868	2.2765	2.77358	0.0617	0.18868	2.318	2.91509	0.057
0.18491	2.482	3.20755	0.0741	0.18868	2.2542	3.36792	0.0651	0.18868	2.2848	3.30377	0.0601
0.18491	2.465	3.58491	0.0766	0.18868	2.23	3.76415	0.0663	0.18868	2.2535	3.69245	0.062
0.18491	2.4492	3.96226	0.0791	0.18868	2.208	4.35849	0.0688	0.18868	2.2256	4.27547	0.0642
0.18491	2.4355	4.5283	0.0809	0.18868	2.1912	4.75472	0.0716	0.18868	2.2015	4.66415	0.066
0.18491	2.4213	4.90566	0.0828	0.37736	2.1742	5.15094	0.0738	0.37736	2.1816	5.24717	0.0688
0.18491	2.4092	5.4717	0.0856	0.37736	2.1587	5.74528	0.0753	0.37736	2.1611	5.63585	0.0707
0.18491	2.3958	5.84906	0.0874	0.37736	2.1456	6.14151	0.0781	0.37736	2.1435	6.21887	0.0735
0.18491	2.3841	6.41509	0.089	0.37736	2.1329	6.73585	0.08	0.37736	2.1274	6.60755	0.0753
0.36981	2.372	6.79245	0.0908	0.37736	2.1218	7.13208	0.0815	0.37736	2.1125	7.19057	0.0781
0.36981	2.3608	7.35849	0.0924	0.37736	2.1119	7.72642	0.0828	0.37736	2.0995	7.57925	0.0797
0.36981	2.3391	7.73585	0.0942	0.37736	2.1019	8.12264	0.0846	0.37736	2.0864	8.16226	0.0818
0.36981	2.3289	8.30189	0.0961	0.56604	2.0824	8.71698	0.0871	0.37736	2.0747	8.55094	0.0828
0.36981	2.3084	8.67925	0.0977	0.56604	2.065	9.11321	0.0884	0.56604	2.0632	9.13396	0.0846
0.36981	2.2892	9.0566	0.0986	0.56604	2.0483	9.70755	0.0902	0.56604	2.0495	9.52264	0.0868
0.55472	2.2737	9.62264	0.1004	0.56604	2.034	10.1038	0.0918	0.56604	2.0384	9.91132	0.089
0.55472	2.2638	10	0.102	0.75472	2.0185	10.6981	0.0933	0.56604	2.0192	10.4943	0.0902
0.55472	2.2464	10.566	0.1042	0.75472	2.0055	11.0943	0.0949	0.56604	2.0033	10.883	0.0915
0.55472	2.2303	10.9434	0.1054	0.75472	1.9922	11.4906	0.0967	0.56604	1.9934	11.466	0.0936
0.55472	2.2126	11.5094	0.107	0.75472	1.9795	12.0849	0.0977	0.75472	1.9773	11.8547	0.0949
0.55472	2.1956	11.8868	0.1076	0.9434	1.9677	12.4811	0.0995	0.75472	1.9615	12.4377	0.097
0.73962	2.1779	12.4528	0.1088	0.9434	1.9556	13.0755	0.1004	0.75472	1.9466	12.8264	0.098
0.73962	2.159	12.8302	0.1107	0.9434	1.9438	13.4717	0.102	0.75472	1.9336	13.4094	0.0995
0.73962	2.1398	13.3962	0.1116	0.9434	1.933	14.066	0.1032	0.9434	1.9215	13.7981	0.1011
0.73962	2.1218	13.7736	0.1138	1.13208	1.9218	14.4623	0.1051	0.9434	1.9094	14.3811	0.1023
0.73962	2.1115	14.1509	0.1153	1.13208	1.9113	15.0566	0.1066	0.9434	1.8973	14.7698	0.1039
0.73962	2.0951	14.717	0.1166	1.13208	1.9014	15.4528	0.107	0.9434	1.8862	15.3528	0.1054
0.92453	2.0787	15.0943	0.1178	1.13208	1.8914	16.0472	0.1082	1.13208	1.8756	15.7415	0.107
0.92453	2.0641	15.6604	0.1184	1.32075	1.8778	16.4434	0.1097	1.13208	1.8641	16.3245	0.1079
0.92453	2.0492	16.0377	0.1203	1.32075	1.8629	17.0377	0.1113	1.13208	1.853	16.7132	0.1088
0.92453	2.0375	16.6038	0.1215	1.32075	1.8496	17.434	0.1119	1.13208	1.8431	17.1019	0.1107
0.92453	2.025	16.9811	0.1225	1.50943	1.8362	17.8302	0.1135	1.32075	1.8331	17.6849	0.1116
1.10943	2.0142	17.5472	0.1228	1.50943	1.8235	18.4245	0.1159	1.32075	1.8226	18.0736	0.1135
1.10943	1.999	17.9245	0.1246	1.69811	1.8118	18.8208	0.1172	1.32075	1.8093	18.6566	0.115
1.10943	1.9857	18.3019	0.1259	1.69811	1.7994	19.4151	0.1172	1.50943	1.7994	19.0453	0.1163
1.10943	1.9733	18.8679	0.1274	1.69811	1.7873	19.8113	0.1181	1.50943	1.7876	19.6283	0.1172
1.29434	1.9612	19.2453	0.1283	1.88679	1.777	20.4057	0.12	1.50943	1.7764	20.017	0.1181
1.29434	1.9479	19.8113	0.1293	1.88679	1.7656	20.8019	0.1212	1.50943	1.7665	20.6	0.1197
1.29434	1.9367	20.1887	0.1302	1.88679	1.7544	21.3962	0.1221	1.69811	1.7522	20.9887	0.1209
1.47925	1.9262	20.7547	0.1311	2.07547	1.7429	21.7924	0.1221	1.69811	1.7395	21.5717	0.1221
1.47925	1.9159	21.1321	0.1321	2.07547	1.7327	22.3868	0.124	1.88679	1.7268	21.9604	0.1228
1.66415	1.9054	21.6981	0.1339	2.26415	1.7212	22.783	0.1256	1.88679	1.7135	22.5434	0.124
1.66415	1.893	22.0755	0.1345	2.26415	1.7104	23.3774	0.1265	1.88679	1.6977	22.9321	0.1256
1.84906	1.8831	22.6415	0.1352	2.26415	1.6977	23.7736	0.1274	2.07547	1.6874	23.5151	0.1265
1.84906	1.87	23.0189	0.137	2.45283	1.6871	24.3679	0.1283	2.07547	1.675	23.9038	0.1274
2.03396	1.8601	23.5849	0.1383	2.45283	1.6753	24.7642	0.1293	2.26415	1.6642	24.2924	0.1283
2.21887	1.8486	23.9623	0.1395	2.64151	1.6629	25.1604	0.1305	2.26415	1.6536	24.8755	0.1293
2.21887	1.8384	24.3396	0.1411	2.64151	1.6518	25.7547	0.1311	2.26415	1.6425	25.2642	0.1311
2.40377	1.8282	24.9057	0.1417	2.83019	1.6406	26.1509	0.1321	2.45283	1.6316	25.8472	0.1311
2.40377	1.8161	25.283	0.1423	2.83019	1.6298	26.7453	0.133	2.45283	1.6217	26.2358	0.1321
2.58868	1.8062	25.8491	0.1435	3.01887	1.6195	27.1415	0.1336	2.64151	1.6099	26.8189	0.133
2.58868	1.7953	26.2264	0.1451	3.01887	1.609	27.7358	0.1342	2.64151	1.5994	27.2076	0.1342
2.77358	1.7842	26.7924	0.1451	3.20755	1.5978	28.1321	0.1361	2.83019	1.5771	27.7906	0.1345
2.95849	1.773	27.1698	0.146	3.20755	1.5879	28.7264	0.1373	3.01887	1.565	28.1792	0.1367
2.95849	1.7631	27.7358	0.1473	3.39623	1.5765	29.1226	0.1376	3.01887	1.5544	28.7623	0.1376
3.1434	1.7519	28.1132	0.1488	3.58491	1.5659	29.717	0.1389	3.20755	1.5436	29.1509	0.1386
3.1434	1.7398	28.6792	0.1488	3.58491	1.5551	30.1132	0.1401	3.39623	1.5327	29.734	0.1401
3.3283	1.7277	29.0566	0.15	3.77358	1.5433	30.7076	0.1414	3.39623	1.5225	30.1226	0.1414
3.3283	1.7178	29.6226	0.1516	3.96226	1.5321	31.1038	0.142	3.58491	1.5113	30.7057	0.1417
3.51321	1.7079	30	0.1525	4.15094	1.52	31.6981	0.1429	3.77358	1.5014	31.0943	0.1423
3.51321	1.697	30.3774	0.1535	4.15094	1.5095	32.0943	0.1435	3.77358	1.4909	31.483	0.1435
3.69811	1.6868	30.9434	0.1544	4.33962	1.4989	32.4906	0.1448	3.96226	1.4803	32.066	0.1451
3.69811	1.6769	31.3208	0.1553	4.5283	1.489	33.0849	0.1451	4.15094	1.4698	32.4547	0.1451
3.88302	1.6667	31.8868	0.1563	4.71698	1.4788	33.4811	0.146	4.33962	1.4593	33.0377	0.146
3.88302	1.6558	32.2642	0.1572	4.90566	1.4683	34.0755	0.1466	4.5283	1.4484	33.4264	0.1476
3.88302	1.645	32.8302	0.1581	5.09434	1.458	34.4717	0.1476	4.71698	1.4385	34.0094	0.1482
4.06792	1.6341	33.2075	0.1594	5.4717	1.4462	35.066	0.1488	5.09434	1.4273	34.3981	0.1488
4.06792	1.6239	33.7736	0.16	5.84906	1.4357	35.4623	0.1488	5.28302	1.4174	34.9811	0.1494
4.25283	1.6133	34.1509	0.1606	6.22642	1.4255	36.0566	0.15	5.66038	1.4075	35.3698	0.1504
4.25283	1.6034	34.717	0.1612	6.60377	1.4152	36.4528	0.151	6.03774	1.3973	35.9528	0.1516
4.43774	1.5926	35.0943	0.1618	6.98113	1.4069	37.0472	0.1522	6.41509	1.3867	36.3415	0.1525
4.43774	1.582	35.6604	0.1628	7.54717	1.4	37.4434	0.1525	6.79245	1.378	36.9245	0.1528
4.62264	1.5715	36.0377	0.1646	7.92453	1.3929	38.0377	0.1535	7.35849	1.3703	37.3132	0.1538
4.62264	1.5597	36.4151	0.1656	8.49057	1.3886	38.434	0.1541	7.73585	1.3653	37.7019	0.1547
4.80755	1.5485	36.9811	0.1665	8.86792	1.3845	38.8302	0.1553	8.11321	1.3495	38.2849	0.1553
4.80755	1.5377	37.3585	0.1668	9.43396	1.3821	39.4245	0.1553	8.11321	1.3594	38.6736	0.1566
4.80755	1.5272	37.9245	0.1677	9.81132	1.3793	39.8207	0.1566	8.30189	1.3492	39.2566	0.1575
4.99245	1.5166	38.3019	0.1683	10.1887	1.3762	40.4151	0.1575	8.67925	1.3557	39.6453	0.1581
4.99245	1.5058	38.8679	0.1699	10.7547	1.3737	40.8113	0.1581	9.24528	1.3517	40.2283	0.159
5.17736	1.494	39.2453	0.1711	11.1321	1.3709	41.4057	0.159	9.62264	1.3483	40.617	0.16
5.17736	1.4838	39.8113	0.1711	11.6981	1.3697	41.8019	0.16	10.1887	1.3449	41.2	0.1606
5.36226	1.472	40.1887	0.1727	12.0755	1.3687	42.3962	0.1609	10.566	1.3418	41.5887	0.1609
5.36226	1.4593	40.7547	0.173	12.6415	1.3666	42.7925	0.1615	11.1321	1.3399	42.1717	0.1621
5.54717	1.449	41.1321	0.1736	13.0189	1.3659	43.3868	0.1618	11.5094	1.3371	42.5604	0.1628
5.54717	1.4376	41.6981	0.1752	13.5849	1.365	43.783	0.1621	12.0755	1.3343	42.9491	0.1637
5.73208	1.4273	42.0755	0.1758	13.9623	1.3616	44.3774	0.1634	12.4528	1.3312	43.5321	0.1646
5.73208	1.4159	42.4528	0.1776	14.5283	1.3607	44.7736	0.1643	13.0189	1.33	43.9207	0.1656
5.91698	1.4044	43.0189	0.1776	14.9057	1.3594	45.3679	0.1656	13.3962	1.3266	44.5038	0.1665
6.10189	1.3929	43.3962	0.1786	15.4717	1.3573	45.7642	0.1662	13.9623	1.3241	44.8924	0.1674
6.10189	1.3827	43.9623	0.1795	15.8491	1.356	46.1604	0.1665	14.3396	1.3225	45.4755	0.1683
6.28679	1.3709	44.3396	0.1798	16.4151	1.3545	46.7547	0.1674	14.9057	1.3154	45.8642	0.1693
6.28679	1.3597	44.9057	0.1811	16.7924	1.3526	47.1509	0.1683	15.283	1.3179	46.4472	0.1702
6.4717	1.3495	45.283	0.1817	17.1698	1.3514	47.7453	0.1693	15.6604	1.3157	46.8359	0.1708
6.6566	1.338	45.8491	0.182	17.7358	1.3508	48.1415	0.1702	16.2264	1.3139	47.4189	0.1711
6.6566	1.3278	46.2264	0.1823	18.1132	1.347	48.7358	0.1702	16.6038	1.3067	47.8075	0.1727
6.84151	1.3179	46.7925	0.1832	18.6792	1.3461	49.1321	0.1711	17.1698	1.3083	48.3906	0.1733
7.02642	1.308	47.1698	0.1842	19.0566	1.3452	49.7264	0.1727	17.5472	1.3074	48.7792	0.1739
7.02642	1.2968	47.5472	0.1854	19.6226	1.3452	50.1226	0.1733	18.1132	1.3055	49.1679	0.1749
7.21132	1.286	48.1132	0.1857	20	1.3433	50.717	0.1739	18.4906	1.3033	49.7509	0.1758
7.39623	1.2751	48.4906	0.1863	20.566	1.3411	51.1132	0.1739	19.0566	1.3012	50.1396	0.1767
7.58113	1.2643	49.0566	0.1876	20.9434	1.3405	51.7075	0.1758	19.434	1.2962	50.7226	0.1776
7.76604	1.2543	49.434	0.1885	21.5094	1.3396	52.1038	0.1764	20	1.2971	51.1113	0.1786
7.95094	1.2432	50	0.1891	21.8868	1.3374	52.6981	0.1773	20.3774	1.2937	51.6943	0.1789
8.13585	1.2326	50.3774	0.19	22.4528	1.3359	53.0943	0.1776	20.9434	1.2922	52.083	0.1795
8.32075	1.2224	50.9434	0.1913	22.8302	1.3356	53.4906	0.1792	21.3208	1.29	52.666	0.1804
8.50566	1.2122	51.3207	0.1916	23.3962	1.3346	54.0849	0.1792	21.8868	1.2888	53.0547	0.1814
8.69057	1.2013	51.8868	0.1922	23.7736	1.3331	54.4811	0.1795	22.2642	1.2863	53.6377	0.1814
8.87547	1.1914	52.2642	0.1928	24.1509	1.3309	55.0755	0.1811	22.8302	1.2838	54.0264	0.1823
9.06038	1.1809	52.8302	0.1935	24.717	1.3303	55.4717	0.1814	23.2076	1.2807	54.6094	0.1832
9.43019	1.1709	53.2075	0.1944	25.0943	1.3294	56.066	0.1823	23.7736	1.2804	54.9981	0.1838
9.61509	1.161	53.5849	0.195	25.6604	1.3275	56.4623	0.1823	24.1509	1.2788	55.3868	0.1848
9.8	1.1511	54.1509	0.1953	26.0377	1.326	57.0566	0.1832	24.717	1.276	55.9698	0.1854
9.98491	1.1412	54.5283	0.1966	26.6038	1.3253	57.4528	0.1835	25.0943	1.2745	56.3585	0.186
10.3547	1.131	55.0943	0.1966	26.9811	1.3238	58.0472	0.1851	25.4717	1.2726	56.9415	0.1866
10.5396	1.121	55.4717	0.1981	27.5472	1.3225	58.4434	0.1857	26.0377	1.2705	57.3302	0.1879
10.9094	1.1105	56.0377	0.1997	27.9245	1.3213	59.0377	0.1869	26.4151	1.2686	57.9132	0.1879
11.2792	1.1006	56.4151	0.2	28.4906	1.3207	59.434	0.1869	26.9811	1.2658	58.3019	0.1897
11.6491	1.0906	56.9811	0.2009	28.8679	1.3182	60.0283	0.1879	27.3585	1.2643	58.8849	0.1907
12.0189	1.081	57.3585	0.2009	29.434	1.3176	60.4245	0.1885	27.9245	1.2615	59.2736	0.1913
12.5736	1.0764	57.9245	0.2021	29.8113	1.316	60.8207	0.1891	28.3019	1.259	59.8566	0.1916
12.9434	1.0761	58.3019	0.2028	30.3774	1.3148	61.4151	0.1907	28.8679	1.2574	60.2453	0.1922
13.4981	1.0779	58.6793	0.204	30.7547	1.3132	61.8113	0.1907	29.2453	1.2556	60.8283	0.1928
13.8679	1.0786	59.2453	0.2046	31.1321	1.3136	62.4057	0.1913	29.8113	1.2525	61.217	0.1935
14.4226	1.0795	59.6226	0.2052	31.6981	1.312	62.8019	0.1925	30.1887	1.2491	61.6057	0.1944
14.7925	1.0786	60.1887	0.2059	32.0755	1.3105	63.3962	0.1925	30.7547	1.2472	62.1887	0.1953
15.3472	1.0782	60.566	0.2068	32.6415	1.308	63.7925	0.1928	31.1321	1.2457	62.5774	0.1956
15.717	1.0782	61.1321	0.2077	33.0189	1.3067	64.3868	0.1935	31.6981	1.2419	63.1604	0.1966
16.2717	1.0773	61.5094	0.2077	33.5849	1.3055	64.783	0.1944	32.0755	1.2416	63.5491	0.1972
16.8264	1.0764	62.0755	0.2083	33.9623	1.3046	65.3774	0.1953	32.6415	1.2385	64.1321	0.1987
17.1962	1.0761	62.4528	0.2096	34.5283	1.3033	65.7736	0.1959	33.0189	1.2364	64.5208	0.2
17.566	1.0755	63.0189	0.2102	34.9057	1.303	66.1698	0.1962	33.5849	1.2329	65.1038	0.2009
18.1208	1.0748	63.3962	0.2114	35.4717	1.3015	66.7642	0.1972	33.9623	1.2311	65.4925	0.2009
18.4906	1.0745	63.9623	0.2117	35.8491	1.2999	67.1604	0.1984	34.5283	1.2292	66.0755	0.2012
19.0453	1.0742	64.3396	0.2127	36.4151	1.2977	67.7547	0.2	34.9057	1.2258	66.4642	0.2024
19.4151	1.0739	64.717	0.2127	36.7925	1.2968	68.1509	0.2	35.4717	1.2227	67.0472	0.2037
19.9698	1.073	65.283	0.2136	37.3585	1.2946	68.7453	0.2009	35.8491	1.2212	67.4359	0.2046
20.3396	1.072	65.6604	0.2139	37.7358	1.2937	69.1415	0.2012	36.4151	1.2178	68.0189	0.2055
20.8943	1.0717	66.2264	0.2152	38.1132	1.2928	69.7358	0.2018	36.7925	1.2156	68.4076	0.2055
21.2642	1.0714	66.6038	0.2161	38.6793	1.2909	70.1321	0.2031	37.1698	1.2122	68.7962	0.2068
21.8189	1.0711	67.1698	0.2167	39.0566	1.2891	70.7264	0.2037	37.7358	1.2103	69.3792	0.2077
22.1887	1.0696	67.5472	0.2167	39.6226	1.2884	71.1226	0.2046	38.1132	1.2069	69.7679	0.208
22.7434	1.0699	68.1132	0.2179	40	1.2866	71.717	0.2052	38.6793	1.2041	70.3509	0.2083
23.1132	1.0696	68.4906	0.2186	40.566	1.2847	72.1132	0.2065	39.0566	1.2007	70.7396	0.2099
23.6679	1.0699	69.0566	0.2195	40.9434	1.2838	72.7075	0.2071	39.6226	1.1995	71.3226	0.2111
24.0377	1.0699	69.434	0.2201	41.5094	1.2822	73.1038	0.208	40	1.1973	71.7113	0.2117
24.5924	1.0693	70	0.2207	41.8868	1.2807	73.5	0.2083	40.566	1.1951	72.2943	0.2124
24.9623	1.0693	70.3774	0.2217	42.4528	1.2801	74.0943	0.209	40.9434	1.1914	72.683	0.2127
25.517	1.0686	70.7547	0.2217	42.8302	1.2785	74.4906	0.2102	41.5094	1.1886	73.266	0.2139
25.8868	1.0689	71.3208	0.2232	43.3962	1.2767	75.0849	0.2111	41.8868	1.1855	73.6547	0.2148
26.4415	1.0689	71.6981	0.2232	43.7736	1.2748	75.4811	0.2117	42.4528	1.1824	74.2377	0.2155
26.8113	1.0683	72.2642	0.2241	44.3396	1.2733	76.0755	0.2124	42.8302	1.1799	74.6264	0.2161
27.366	1.0683	72.6415	0.2257	44.717	1.272	76.4717	0.2136	43.3962	1.1781	75.0151	0.2167
27.7358	1.0683	73.2075	0.2254	45.0943	1.2717	77.066	0.2139	43.7736	1.1747	75.5981	0.2179
28.2906	1.0683	73.5849	0.2266	45.6604	1.2689	77.4623	0.2155	44.3396	1.1706	75.9868	0.2183
28.6604	1.0683	74.1509	0.2269	46.0377	1.2683	78.0566	0.2158	44.717	1.1682	76.5698	0.2195
29.2151	1.068	74.5283	0.2279	46.6038	1.2658	78.4528	0.2164	45.283	1.1663	76.9585	0.2198
29.5849	1.0677	75.0943	0.2285	46.9811	1.2649	79.0472	0.2176	45.6604	1.1629	77.5415	0.2207
30.1396	1.0683	75.4717	0.2288	47.5472	1.2633	79.4434	0.2183	46.2264	1.1607	77.9302	0.2217
30.5094	1.0683	76.0377	0.2297	47.9245	1.2618	79.8396	0.2189	46.6038	1.1585	78.5132	0.2223
31.0642	1.068	76.4151	0.2307	48.4906	1.2593	80.434	0.2201	46.9811	1.1558	78.9019	0.2229
31.434	1.0683	76.7925	0.2313	48.8679	1.2593	80.8302	0.2207	47.5472	1.1533	79.4849	0.2241
31.9887	1.0671	77.3585	0.2319	49.434	1.2574	81.4245	0.2214	47.9245	1.1511	79.8736	0.2254
32.3585	1.0665	77.7358	0.2322	49.8113	1.2559	81.8208	0.2223	48.4906	1.1489	80.4566	0.2257
32.9132	1.0671	78.3019	0.2328	50.3774	1.2543	82.4151	0.2226	48.8679	1.1458	80.8453	0.2263
33.283	1.0655	78.6792	0.2338	50.7547	1.2525	82.8113	0.2232	49.434	1.144	81.234	0.2276
33.8377	1.0655	79.2453	0.2341	51.3207	1.2512	83.4057	0.2245	49.8113	1.1403	81.817	0.2288
34.2075	1.0658	79.6226	0.235	51.6981	1.2497	83.8019	0.2254	50.3774	1.1378	82.2057	0.2288
34.7623	1.0668	80.1887	0.2353	52.0755	1.2478	84.3962	0.226	50.7547	1.135	82.7887	0.2297
35.1321	1.0655	80.566	0.2362	52.6415	1.2472	84.7925	0.2269	51.3207	1.1331	83.1774	0.2307
35.6868	1.0655	81.1321	0.2375	53.0189	1.246	85.3868	0.2279	51.6981	1.1303	83.7604	0.2316
36.0566	1.0652	81.5094	0.2378	53.5849	1.2435	85.783	0.2288	52.2642	1.1275	84.1491	0.2316
36.6113	1.0655	81.8868	0.2387	53.9623	1.2422	86.3774	0.2288	52.6415	1.1266	84.7321	0.2328
36.9811	1.0658	82.4528	0.2387	54.5283	1.241	86.7736	0.23	53.2075	1.1241	85.1208	0.2334
37.5359	1.0665	82.8302	0.24	54.9057	1.2398	87.1698	0.2307	53.5849	1.121	85.7038	0.2341
37.9057	1.0658	83.3962	0.2403	55.4717	1.2382	87.7642	0.2322	54.1509	1.1189	86.0924	0.2353
38.4604	1.0658	83.7736	0.2409	55.8491	1.2367	88.1604	0.2325	54.5283	1.1164	86.6755	0.2365
38.8302	1.0646	84.3396	0.2424	56.4151	1.2354	88.7547	0.2328	55.0943	1.1139	87.0641	0.2369
39.2	1.0655	84.717	0.2421	56.7925	1.2329	89.1509	0.2338	55.4717	1.1099	87.4528	0.2381
39.7547	1.0643	85.283	0.2437	57.3585	1.2326	89.7453	0.2347	56.0377	1.1096	88.0358	0.2387
40.1245	1.0643	85.6604	0.2437	57.7358	1.2311	90.1415	0.235	56.4151	1.1077	88.4245	0.239
40.6793	1.0643	86.2264	0.244	58.3019	1.2298	90.7358	0.2359	56.9811	1.1055	89.0075	0.24
41.0491	1.0646	86.6038	0.2449	58.6793	1.2289	91.1321	0.2372	57.3585	1.1027	89.3962	0.2412
41.6038	1.0643	87.1698	0.2455	59.0566	1.2274	91.7264	0.2375	57.7358	1.1006	89.9792	0.2424
41.9736	1.0643	87.5472	0.2468	59.6226	1.2252	92.1226	0.2381	58.3019	1.099	90.3679	0.2434
42.5283	1.0634	87.9245	0.248	60	1.223	92.717	0.239	58.6793	1.0965	90.9509	0.2437
42.8981	1.0634	88.4906	0.2483	60.566	1.2224	93.1132	0.24	59.2453	1.0941	91.3396	0.2446
43.4528	1.0634	88.8679	0.2489	60.9434	1.2212	93.7075	0.2409	59.6226	1.0925	91.9226	0.2449
43.8226	1.0634	89.434	0.2493	61.5094	1.2196	94.1038	0.2418	60.1887	1.0897	92.3113	0.2465
44.3774	1.0634	89.8113	0.2502	61.8868	1.2171	94.5	0.2421	60.566	1.0879	92.8943	0.2474
44.7472	1.0634	90.3774	0.2508	62.4528	1.2162	95.0943	0.2427	61.1321	1.0848	93.283	0.2483
45.3019	1.0634	90.7547	0.2511	62.8302	1.2147	95.4906	0.2437	61.5094	1.0835	93.6717	0.2493
45.6717	1.0631	91.3208	0.252	63.3962	1.2125	96.0849	0.2443	62.0755	1.0792	94.2547	0.2502
46.2264	1.0634	91.6981	0.253	63.7736	1.2125	96.4811	0.2449	62.4528	1.0786	94.6434	0.2508
46.5962	1.0631	92.2642	0.253	64.3396	1.2103	97.0755	0.2455	63.0189	1.0767	95.2264	0.2514
47.1509	1.0631	92.6415	0.2539	64.717	1.2091	97.4717	0.2471	63.3962	1.0751	95.6151	0.253
47.5207	1.0634	93.2075	0.2542	65.0943	1.2078	98.066	0.2483	63.9623	1.0733	96.1981	0.253
48.0755	1.0631	93.5849	0.2548	65.6604	1.2063	98.4623	0.2483	64.3396	1.0708	96.5868	0.2545
48.4453	1.0634	93.9623	0.2561	66.0377	1.2047	99.0566	0.2486	64.9057	1.0689	97.1698	0.2548
49	1.0634	94.5283	0.2567	66.6038	1.2026	99.4528	0.2493	65.283	1.0674	97.5585	0.2564
49.3698	1.0631	94.9057	0.2573	66.9811	1.2016	100.047	0.2502	65.6604	1.0646	98.1415	0.257
49.9245	1.0634	95.4717	0.2576	67.5472	1.2001	100.443	0.2505	66.2264	1.0621	98.5302	0.2576
50.2943	1.0624	95.8491	0.2582	67.9245	1.1998	101.038	0.2511	66.6038	1.0615	99.1132	0.2589
50.6641	1.0631	96.4151	0.2592	68.4906	1.1992	101.434	0.252	67.1698	1.0593	99.5019	0.2595
51.2189	1.0624	96.7925	0.2595	68.8679	1.1967	101.83	0.2524	67.5472	1.0572	99.8906	0.2604
51.5887	1.0627	97.3585	0.2604	69.434	1.1957	102.425	0.2533	68.1132	1.0547	100.474	0.262
52.1434	1.0621	97.7358	0.2613	69.8113	1.1939	102.821	0.2539	68.4906	1.0531	100.862	0.2623
52.5132	1.0621	98.3019	0.2623	70.3774	1.1917	103.415	0.2542	69.0566	1.0516	101.445	0.2629
53.0679	1.0624	98.6792	0.2623	70.7547	1.1911	103.811	0.2558	69.434	1.0491	101.834	0.2638
53.4377	1.0618	99.2453	0.2626	71.1321	1.1892	104.406	0.2561	70	1.0476	102.417	0.2648
53.9924	1.0615	99.6226	0.2632	71.6981	1.1874	104.802	0.257	70.3774	1.0457	102.806	0.2651
54.3623	1.0615	100	0.2644	72.0755	1.1864	105.396	0.2576	70.9434	1.0438	103.389	0.2669
54.917	1.0618	100.566	0.2651	72.6415	1.1843	105.792	0.2586	71.3208	1.0417	103.777	0.2679
55.2868	1.0618	100.943	0.2651	73.0189	1.1837	106.387	0.2586	71.8868	1.0398	104.36	0.2688
55.8415	1.0618	101.509	0.266	73.5849	1.1818	106.783	0.2595	72.2642	1.0373	104.749	0.2691
56.2113	1.0618	101.887	0.2669	73.9623	1.1799	107.377	0.2604	72.6415	1.0361	105.138	0.2706
56.766	1.0618	102.453	0.2679	74.5283	1.179	107.774	0.2613	73.2075	1.0352	105.721	0.2716
57.1358	1.0618	102.83	0.2688	74.9057	1.1775	108.368	0.2623	73.5849	1.0327	106.109	0.2725
57.6906	1.0615	103.396	0.2691	75.4717	1.1759	108.764	0.2623	74.1509	1.0305	106.692	0.2734
58.0604	1.0615	103.774	0.2691	75.8491	1.1753	109.16	0.2632	74.5283	1.0286	107.081	0.2744
58.6151	1.0618	104.34	0.27	76.4151	1.1728	109.755	0.2648	75.0943	1.0274	107.664	0.2753
58.9849	1.0618	104.717	0.2706	76.7925	1.1719	110.151	0.2651	75.4717	1.0265	108.053	0.2762
59.5396	1.0615	105.283	0.2716	77.1698	1.1694	110.745	0.266	76.0377	1.0237	108.636	0.2772
59.9094	1.0615	105.66	0.2725	77.7358	1.1685	111.142	0.2669	76.4151	1.0224	109.025	0.2784
60.4641	1.0618	106.038	0.2731	78.1132	1.166	111.736	0.2675	76.9811	1.0206	109.608	0.2787
60.834	1.0624	106.604	0.2734	78.6792	1.1654	112.132	0.2685	77.3585	1.0187	109.996	0.2803
61.3887	1.0624	106.981	0.2734	79.0566	1.1635	112.726	0.2694	77.9245	1.0169	110.579	0.2809
61.7585	1.0621	107.547	0.2744	79.6226	1.1616	113.123	0.2694	78.3019	1.0156	110.968	0.2818
62.3132	1.0631	107.925	0.2753	80	1.1604	113.717	0.2706	78.8679	1.0135	111.357	0.2827
62.683	1.0631	108.491	0.2759	80.566	1.1592	114.113	0.2716	79.2453	1.0113	111.94	0.2837
63.2377	1.0631	108.868	0.2772	80.9434	1.1579	114.708	0.2725	79.8113	1.0104	112.328	0.2846
63.6076	1.0631	109.434	0.2775	81.5094	1.1561	115.104	0.2731	80.1887	1.0085	112.911	0.2865
64.1623	1.0634	109.811	0.2778	81.8868	1.1542	115.698	0.2737	80.7547	1.0069	113.3	0.2874
64.5321	1.0634	110.377	0.2787	82.2642	1.1533	116.094	0.2741	81.1321	1.0038	113.883	0.288
65.0868	1.0634	110.755	0.2796	82.8302	1.1511	116.491	0.2753	81.5094	1.0032	114.272	0.2889
65.4566	1.0627	111.321	0.2799	83.2075	1.1496	117.085	0.2762	82.0755	1.002	114.855	0.2892
66.0113	1.0634	111.698	0.2809	83.7736	1.1477	117.481	0.2765	82.4528	1.0007	115.243	0.2908
66.3811	1.0627	112.075	0.2812	84.1509	1.1465	118.075	0.2781	83.0189	0.9983	115.826	0.2911
66.7509	1.0627	112.642	0.2818	84.717	1.1446	118.472	0.2787	83.3962	0.9964	116.215	0.293
67.3057	1.0631	113.019	0.2818	85.0943	1.1434	119.066	0.2799	83.9623	0.9955	116.798	0.2945
67.6755	1.0627	113.585	0.2827	85.6604	1.1415	119.462	0.2799	84.3396	0.9942	117.187	0.2948
68.2302	1.0634	113.962	0.2834	86.0377	1.1399	120.057	0.2809	84.9057	0.9927	117.575	0.2958
68.6	1.0634	114.528	0.2837	86.6038	1.1375	120.453	0.2818	85.283	0.9905	118.158	0.297
69.1547	1.0631	114.906	0.2846	86.9811	1.1359	121.047	0.2818	85.8491	0.9893	118.547	0.2985
69.5245	1.0634	115.472	0.2852	87.5472	1.1344	121.443	0.2827	86.2264	0.988	119.13	0.2992
70.0793	1.0627	115.849	0.2865	87.9245	1.1334	122.038	0.2837	86.7925	0.9859	119.519	0.2995
70.4491	1.0634	116.415	0.2865	88.3019	1.1313	122.434	0.284	87.1698	0.984	120.102	0.3013
71.0038	1.0634	116.792	0.2874	88.8679	1.1291	123.028	0.2846	87.7358	0.9834	120.491	0.3026
71.3736	1.0634	117.358	0.2877	89.2453	1.1282	123.425	0.2865	88.1132	0.9831	121.074	0.3032
71.9283	1.0634	117.736	0.2883	89.8113	1.1269	123.821	0.2865	88.6792	0.9812	121.462	0.3047
72.2981	1.0637	118.113	0.2886	90.1887	1.1251	124.415	0.2877	89.0566	0.9794	122.045	0.3051
72.8528	1.0634	118.679	0.2896	90.7547	1.1241	124.811	0.288	89.6226	0.9775	122.434	0.306
73.2226	1.0637	119.057	0.2896	91.1321	1.1226	125.406	0.2889	90	0.9769	123.017	0.3069
73.7774	1.0631	119.623	0.2908	91.6981	1.1201	125.802	0.2896	90.566	0.9741	123.406	0.3078
74.1472	1.0637	120	0.2917	92.0755	1.1186	126.396	0.2899	90.9434	0.9728	123.794	0.3094
74.7019	1.0637	120.566	0.2911	92.6415	1.117	126.792	0.2905	91.3208	0.9716	124.377	0.3103
75.0717	1.0637	120.943	0.2923	93.0189	1.1155	127.387	0.2911	91.8868	0.9701	124.766	0.3106
75.6264	1.0637	121.509	0.2936	93.3962	1.1133	127.783	0.293	92.2642	0.9682	125.349	0.3122
75.9962	1.0634	121.887	0.2942	93.9623	1.1111	128.377	0.293	92.8302	0.9651	125.738	0.3137
76.5509	1.0634	122.453	0.2948	94.3396	1.1102	128.774	0.2942	93.2075	0.9632	126.321	0.3144
76.9207	1.0634	122.83	0.2948	94.9057	1.108	129.368	0.2948	93.7736	0.9617	126.709	0.315
77.4755	1.0634	123.396	0.2948	95.283	1.1065	129.764	0.2948	94.1509	0.9614	127.292	0.3159
77.8453	1.0637	123.774	0.2958	95.8491	1.1052	130.16	0.2958	94.717	0.9595	127.681	0.3172
78.4	1.0637	124.151	0.2964	96.2264	1.1034	130.755	0.2967	95.0943	0.9583	128.264	0.3178
78.7698	1.0634	124.717	0.2973	96.7925	1.1021	131.151	0.2976	95.6604	0.9564	128.653	0.3196
79.3245	1.0637	125.094	0.2976	97.1698	1.0996	131.745	0.2979	96.0377	0.9558	129.042	0.3199
79.6943	1.0634	125.66	0.2976	97.7358	1.0981	132.142	0.2989	96.6038	0.9539	129.625	0.3203
80.2491	1.0634	126.038	0.2989	98.1132	1.0969	132.736	0.3001	96.9811	0.9527	130.013	0.3218
80.6189	1.0643	126.604	0.2995	98.6792	1.0941	133.132	0.301	97.5472	0.9515	130.596	0.3227
80.9887	1.0637	126.981	0.2995	99.0566	1.0928	133.726	0.3016	97.9245	0.949	130.985	0.3237
81.5434	1.0637	127.547	0.3004	99.434	1.0903	134.123	0.3023	98.4906	0.9484	131.568	0.324
81.9132	1.064	127.925	0.3013	100	1.0891	134.717	0.3035	98.8679	0.9459	131.957	0.3258
82.4679	1.0637	128.491	0.3023	100.377	1.0875	135.113	0.3041	99.434	0.9453	132.54	0.3268
82.8377	1.0634	128.868	0.3032	100.943	1.0844	135.708	0.3047	99.8113	0.9428	132.928	0.3283
83.3924	1.0634	129.434	0.3038	101.321	1.0835	136.104	0.3057	100.377	0.9418	133.511	0.3286
83.7623	1.0643	129.811	0.3035	101.887	1.0817	136.5	0.3063	100.755	0.9403	133.9	0.3302
84.317	1.064	130.189	0.3047	102.264	1.0792	137.094	0.3069	101.132	0.9387	134.483	0.3308
84.6868	1.064	130.755	0.3051	102.83	1.0782	137.491	0.3082	101.698	0.9375	134.872	0.332
85.2415	1.0637	131.132	0.306	103.208	1.0761	138.085	0.3088	102.075	0.9369	135.455	0.333
85.6113	1.064	131.698	0.3063	103.774	1.0748	138.481	0.3097	102.642	0.9347	135.843	0.3339
86.166	1.064	132.075	0.3069	104.151	1.073	139.075	0.31	103.019	0.9341	136.232	0.3348
86.5358	1.064	132.642	0.3078	104.528	1.0708	139.472	0.3116	103.585	0.9316	136.815	0.3367
87.0906	1.0637	133.019	0.3085	105.094	1.0693	140.066	0.3122	103.962	0.9307	137.204	0.3376
87.4604	1.064	133.585	0.3088	105.472	1.0683	140.462	0.3125	104.528	0.9294	137.787	0.3385
88.0151	1.0643	133.962	0.3091	106.038	1.0655	141.057	0.3137	104.906	0.9273	138.175	0.3398
88.3849	1.0643	134.528	0.3097	106.415	1.0637	141.453	0.3144	105.472	0.9263	138.758	0.3404
88.9396	1.064	134.906	0.3106	106.981	1.0618	142.047	0.315	105.849	0.9263	139.147	0.3413
89.3094	1.064	135.283	0.3116	107.358	1.0606	142.443	0.3156	106.415	0.9232	139.73	0.3426
89.6792	1.0643	135.849	0.3119	107.925	1.0587	143.038	0.3165	106.792	0.9223	140.119	0.3441
90.234	1.064	136.226	0.3125	108.302	1.0569	143.434	0.3181	107.358	0.9211	140.702	0.3447
90.6038	1.0643	136.792	0.3131	108.868	1.0544	143.83	0.3184	107.736	0.9186	141.091	0.346
91.1585	1.0637	137.17	0.3144	109.245	1.0531	144.425	0.3196	108.302	0.9192	141.479	0.3463
91.5283	1.064	137.736	0.3147	109.811	1.0513	144.821	0.3199	108.679	0.9161	142.062	0.3478
92.083	1.0643	138.113	0.315	110.189	1.05	145.415	0.3206	109.057	0.9158	142.451	0.3488
92.4528	1.064	138.679	0.3147	110.755	1.0479	145.811	0.3209	109.623	0.9146	143.034	0.3497
93.0075	1.0643	139.057	0.3153	111.132	1.0472	146.406	0.3221	110	0.913	143.423	0.3506
93.3774	1.0643	139.623	0.3165	111.509	1.0445	146.802	0.3227	110.566	0.9115	144.006	0.3525
93.9321	1.064	140	0.3172	112.075	1.0429	147.396	0.324	110.943	0.9096	144.394	0.3534
94.3019	1.0643	140.566	0.3178	112.453	1.0414	147.792	0.3243	111.509	0.9084	144.977	0.3544
94.8566	1.0643	140.943	0.3187	113.019	1.0395	148.387	0.3249	111.887	0.9077	145.366	0.3547
95.2264	1.0646	141.321	0.3193	113.396	1.0386	148.783	0.3265	112.453	0.9065	145.949	0.3562
95.7811	1.0643	141.887	0.3199	113.962	1.037	149.377	0.3274	112.83	0.9046	146.338	0.3575
96.1509	1.0643	142.264	0.3199	114.34	1.0358	149.774	0.3283	113.396	0.9037	146.921	0.359
96.7057	1.0643	142.83	0.3209	114.906	1.0345	150.17	0.3286	113.774	0.9022	147.309	0.3593
97.0755	1.0643	143.208	0.3215	115.283	1.0333	150.764	0.3302	114.34	0.9009	147.892	0.3609
97.4453	1.0643	143.774	0.3224	115.849	1.0317	151.16	0.3302	114.717	0.8991	148.281	0.3618
98	1.0637	144.151	0.3227	116.226	1.0296	151.755	0.3314	115.283	0.8975	148.67	0.3627
98.3698	1.0643	144.717	0.3237	116.792	1.0283	152.151	0.3323	115.66	0.8963	149.253	0.3643
98.9245	1.0643	145.094	0.3237	117.17	1.0277	152.745	0.333	116.226	0.895	149.642	0.3649
99.2943	1.0637	145.66	0.324	117.736	1.0262	153.142	0.3339	116.604	0.8941	150.225	0.3664
99.8491	1.064	146.038	0.3246	118.113	1.0246	153.736	0.3342	117.17	0.8925	150.613	0.3674
100.219	1.0637	146.604	0.3258	118.491	1.0228	154.132	0.3348	117.547	0.8919	151.196	0.368
100.774	1.0646	146.981	0.3265	119.057	1.0218	154.726	0.3364	118.113	0.8904	151.585	0.3692
101.143	1.064	147.358	0.3274	119.434	1.0215	155.123	0.3376	118.491	0.8885	152.168	0.3702
101.698	1.0643	147.925	0.3283	120	1.0193	155.717	0.3382	119.057	0.887	152.557	0.3711
102.068	1.0646	148.302	0.3283	120.377	1.0175	156.113	0.3392	119.434	0.886	153.14	0.372
102.623	1.064	148.868	0.3292	120.943	1.0162	156.708	0.3395	120	0.8845	153.528	0.3736
102.992	1.064	149.245	0.3296	121.321	1.015	157.104	0.3407	120.377	0.8836	154.111	0.3742
103.547	1.0643	149.811	0.3305	121.887	1.0135	157.698	0.3413	120.943	0.8832	154.5	0.3757
103.917	1.0646	150.189	0.3302	122.264	1.0131	158.094	0.3423	121.321	0.8823	154.889	0.3764
104.472	1.0643	150.755	0.3317	122.83	1.0116	158.491	0.3432	121.887	0.8801	155.472	0.3773
104.842	1.064	151.132	0.332	123.208	1.01	159.085	0.3444	122.264	0.8783	155.86	0.3785
105.396	1.064	151.698	0.333	123.774	1.0082	159.481	0.3444	122.642	0.8777	156.443	0.3801
105.766	1.064	152.075	0.3339	124.151	1.0073	160.075	0.3457	123.208	0.877	156.832	0.381
106.136	1.064	152.642	0.3339	124.717	1.006	160.472	0.346	123.585	0.8761	157.415	0.3816
106.691	1.0643	153.019	0.3342	125.094	1.0042	161.066	0.3469	124.151	0.8743	157.804	0.3832
107.06	1.0643	153.396	0.3348	125.472	1.0023	161.462	0.3478	124.528	0.8733	158.387	0.3847
107.615	1.0637	153.962	0.3361	126.038	1.002	162.057	0.3488	125.094	0.8718	158.775	0.3854
107.985	1.0637	154.34	0.3367	126.415	1.0017	162.453	0.3497	125.472	0.8705	159.358	0.3863
108.54	1.064	154.906	0.3376	126.981	0.9986	163.047	0.3503	126.038	0.8693	159.747	0.3869
108.909	1.0643	155.283	0.3379	127.358	0.9976	163.443	0.3509	126.415	0.8684	160.33	0.3888
109.464	1.064	155.849	0.3385	127.925	0.9964	164.038	0.3525	126.981	0.8671	160.719	0.3903
109.834	1.064	156.226	0.3395	128.302	0.9955	164.434	0.3534	127.358	0.8671	161.108	0.3906
110.389	1.064	156.792	0.3398	128.868	0.9942	165.028	0.3537	127.925	0.8653	161.691	0.3919
110.758	1.0637	157.17	0.3404	129.245	0.993	165.425	0.3547	128.302	0.8631	162.079	0.3928
111.313	1.0637	157.736	0.3407	129.811	0.9927	166.019	0.3553	128.868	0.8615	162.662	0.3934
111.683	1.0637	158.113	0.3413	130.189	0.9908	166.415	0.3562	129.245	0.8612	163.051	0.3953
112.238	1.0637	158.679	0.3423	130.755	0.9896	167.009	0.3581	129.811	0.8597	163.634	0.3962
112.608	1.0646	159.057	0.3432	131.132	0.9883	167.406	0.359	130.189	0.8591	164.023	0.3971
113.162	1.0643	159.434	0.3441	131.698	0.9877	167.802	0.3599	130.755	0.8575	164.606	0.3987
113.532	1.0643	160	0.3441	132.075	0.9859	168.396	0.3599	131.132	0.8572	164.994	0.3996
114.087	1.0646	160.377	0.3444	132.453	0.9846	168.792	0.3615	131.698	0.8557	165.577	0.4005
114.457	1.0637	160.943	0.3454	133.019	0.9834	169.387	0.3618	132.075	0.8538	165.966	0.4012
115.011	1.0646	161.321	0.3454	133.396	0.9812	169.783	0.3618	132.642	0.8526	166.355	0.4021
115.381	1.0637	161.887	0.3469	133.962	0.9806	170.377	0.3633	133.019	0.8513	166.938	0.404
115.751	1.064	162.264	0.3469	134.34	0.9797	170.774	0.3652	133.585	0.8498	167.326	0.4049
116.306	1.064	162.83	0.3472	134.906	0.9787	171.368	0.3658	133.962	0.8491	167.909	0.4058
116.675	1.0643	163.208	0.3478	135.283	0.9772	171.764	0.3664	134.528	0.8485	168.298	0.4067
117.23	1.0646	163.774	0.3488	135.849	0.9763	172.358	0.3671	134.906	0.8467	168.881	0.4077
117.6	1.0643	164.151	0.3494	136.226	0.9744	172.755	0.368	135.472	0.846	169.27	0.4089
118.155	1.0637	164.717	0.3497	136.792	0.9735	173.349	0.3686	135.849	0.8445	169.853	0.4098
118.525	1.0643	165.094	0.3506	137.17	0.9725	173.745	0.3695	136.226	0.8442	170.242	0.4108
119.079	1.064	165.472	0.3516	137.736	0.971	174.34	0.3702	136.792	0.8433	170.825	0.4117
119.449	1.064	166.038	0.3525	138.113	0.9701	174.736	0.3711	137.17	0.8423	171.213	0.4129
120.004	1.0643	166.415	0.3531	138.491	0.9682	175.132	0.372	137.736	0.8405	171.796	0.4148
120.374	1.0643	166.981	0.3534	139.057	0.9676	175.726	0.3723	138.113	0.8392	172.185	0.4154
120.928	1.0637	167.358	0.3537	139.434	0.967	176.123	0.3739	138.679	0.8383	172.574	0.416
121.298	1.0643	167.925	0.3544	140	0.9651	176.717	0.3748	139.057	0.8367	173.157	0.4176
121.853	1.0637	168.302	0.3553	140.377	0.9632	177.113	0.3751	139.623	0.8355	173.545	0.4188
122.223	1.0643	168.868	0.3562	140.943	0.9626	177.708	0.3767	140	0.8346	174.128	0.4201
122.777	1.0643	169.245	0.3562	141.321	0.962	178.104	0.3773	140.566	0.834	174.517	0.4207
123.147	1.0637	169.811	0.3571	141.887	0.9617	178.698	0.3782	140.943	0.8333	175.1	0.4219
123.517	1.0637	170.189	0.3581	142.264	0.9595	179.094	0.3785	141.509	0.8324	175.489	0.4222
124.072	1.0643	170.755	0.359	142.83	0.958	179.689	0.3798	141.887	0.8312	176.072	0.4241
124.442	1.064	171.132	0.3593	143.208	0.957	180.085	0.3807	142.453	0.8312	176.46	0.4241
124.996	1.0637	171.509	0.3599	143.774	0.9567	180.679	0.3807	142.83	0.829	177.043	0.425
125.366	1.0637	172.075	0.3606	144.151	0.9555	181.075	0.3816	143.396	0.8274	177.432	0.4266
125.921	1.064	172.453	0.3615	144.528	0.9539	181.67	0.3832	143.774	0.8265	178.015	0.4269
126.291	1.0637	173.019	0.3618	145.094	0.9527	182.066	0.3844	144.34	0.8262	178.404	0.4284
126.845	1.0643	173.396	0.3618	145.472	0.9515	182.66	0.3857	144.717	0.825	178.792	0.4297
127.215	1.0643	173.962	0.3627	146.038	0.9508	183.057	0.3866	145.283	0.8253	179.375	0.4306
127.77	1.064	174.34	0.3633	146.415	0.9484	183.453	0.3869	145.66	0.8234	179.764	0.4312
128.14	1.0637	174.906	0.3643	146.981	0.9471	184.047	0.3878	146.226	0.8216	180.347	0.4325
128.694	1.064	175.283	0.3661	147.358	0.9459	184.443	0.3888	146.604	0.8206	180.736	0.4328
129.064	1.0643	175.849	0.3664	147.925	0.9456	185.038	0.3897	147.17	0.8203	181.319	0.4343
129.619	1.064	176.226	0.3668	148.302	0.9443	185.434	0.3897	147.547	0.8185	181.708	0.4359
129.989	1.0637	176.604	0.3668	148.868	0.9425	186.028	0.3912	148.113	0.8175	182.291	0.4365
130.543	1.0637	177.17	0.3674	149.245	0.9415	186.425	0.3922	148.491	0.8163	182.679	0.4368
130.913	1.0634	177.547	0.368	149.811	0.9406	187.019	0.3931	148.868	0.815	183.262	0.4384
131.468	1.0637	178.113	0.3683	150.189	0.9397	187.415	0.3943	149.434	0.8154	183.651	0.4399
131.838	1.0634	178.491	0.3692	150.566	0.9381	188.009	0.395	149.811	0.8138	184.234	0.4408
132.392	1.0634	179.057	0.3702	151.132	0.9372	188.406	0.3953	150.377	0.8126	184.623	0.4415
132.762	1.0634	179.434	0.3708	151.509	0.9369	189	0.3962	150.755	0.8101	185.011	0.4427
133.132	1.0634	180	0.3708	152.075	0.9366	189.396	0.3971	151.321	0.8098	185.594	0.4443
133.687	1.0631	180.377	0.3711	152.453	0.9353	189.991	0.3981	151.698	0.8085	185.983	0.4455
134.057	1.0634	180.943	0.372	153.019	0.9332	190.387	0.399	152.264	0.8079	186.566	0.4464
134.611	1.0634	181.321	0.373	153.396	0.9322	190.981	0.3993	152.642	0.8067	186.955	0.4474
134.981	1.0634	181.887	0.3736	153.962	0.9307	191.377	0.3993	153.208	0.8054	187.538	0.4477
135.536	1.0631	182.264	0.3742	154.34	0.9313	191.972	0.4015	153.585	0.8042	187.926	0.4495
135.906	1.0634	182.83	0.3751	154.906	0.9291	192.368	0.4018	154.151	0.803	188.509	0.4501
136.46	1.0634	183.208	0.3757	155.283	0.9279	192.764	0.4027	154.528	0.8011	188.898	0.4511
136.83	1.0634	183.585	0.3767	155.849	0.9276	193.358	0.4046	155.094	0.8005	189.481	0.4526
137.385	1.0634	184.151	0.377	156.226	0.9263	193.755	0.4049	155.472	0.7995	189.87	0.4526
137.755	1.0634	184.528	0.377	156.792	0.926	194.349	0.4058	156.038	0.7986	190.453	0.4532
138.309	1.0634	185.094	0.3776	157.17	0.9239	194.745	0.4064	156.415	0.7971	190.842	0.4548
138.679	1.0637	185.472	0.3785	157.547	0.922	195.34	0.4074	156.981	0.7958	191.23	0.4563
139.234	1.0634	186.038	0.3795	158.113	0.9223	195.736	0.408	157.358	0.7952	191.813	0.4573
139.604	1.0634	186.415	0.3795	158.491	0.9208	196.33	0.4083	157.925	0.794	192.202	0.4576
139.974	1.0634	186.981	0.3804	159.057	0.9201	196.726	0.4095	158.302	0.793	192.785	0.4585
140.528	1.0634	187.358	0.3807	159.434	0.9186	197.321	0.4105	158.868	0.7921	193.174	0.4598
140.898	1.0634	187.925	0.3816	160	0.9189	197.717	0.4111	159.245	0.7915	193.757	0.461
141.453	1.0634	188.302	0.3823	160.377	0.9167	198.311	0.412	159.811	0.7915	194.145	0.4616
141.823	1.064	188.868	0.3832	160.943	0.9155	198.708	0.4129	160.189	0.7906	194.728	0.4632
142.377	1.0637	189.245	0.3844	161.321	0.9146	199.302	0.4139	160.755	0.789	195.117	0.4644
142.747	1.064	189.623	0.3847	161.887	0.9127	199.698	0.4148	161.132	0.789	195.7	0.466
143.302	1.0634	190.189	0.3857	162.264	0.9118	200.292	0.4157	161.698	0.7887	196.089	0.4669
143.672	1.0634	190.566	0.3866	162.83	0.9099	200.689	0.4164	162.075	0.7871	196.672	0.4672
144.226	1.0634	191.132	0.3869	163.208	0.909	201.085	0.4173	162.453	0.7868	197.06	0.4688
144.596	1.0637	191.509	0.3878	163.774	0.9087	201.679	0.4182	163.019	0.7856	197.449	0.4688
145.151	1.0634	192.075	0.3888	164.151	0.9077	202.075	0.4195	163.396	0.7847	198.032	0.4706
145.521	1.0637	192.453	0.39	164.528	0.9071	202.67	0.4204	163.962	0.7837	198.421	0.4709
146.075	1.064	193.019	0.3903	165.094	0.9046	203.066	0.421	164.34	0.7831	199.004	0.4719
146.445	1.064	193.396	0.3912	165.472	0.9031	203.66	0.4216	164.906	0.7816	199.392	0.4734
147	1.0634	193.962	0.3909	166.038	0.9018	204.057	0.4226	165.283	0.7813	199.975	0.474
147.37	1.0637	194.34	0.3928	166.415	0.9015	204.651	0.4232	165.849	0.7791	200.364	0.4753
147.925	1.064	194.717	0.3934	166.981	0.9009	205.047	0.4244	166.226	0.7785	200.947	0.4762
148.294	1.0637	195.283	0.3934	167.358	0.8994	205.642	0.4247	166.792	0.7772	201.336	0.4774
148.849	1.064	195.66	0.395	167.925	0.8981	206.038	0.4257	167.17	0.7766	201.919	0.4777
149.219	1.0634	196.226	0.3956	168.302	0.8969	206.632	0.4269	167.736	0.7763	202.308	0.4796
149.589	1.064	196.604	0.3959	168.868	0.896	207.028	0.4269	168.113	0.7757	202.891	0.4808
150.143	1.0637	197.17	0.3962	169.245	0.8956	207.425	0.4284	168.679	0.7741	203.279	0.4815
150.513	1.0634	197.547	0.3971	169.811	0.8941	208.019	0.4297	169.057	0.7738	203.668	0.4827
151.068	1.0634	198.113	0.3981	170.189	0.8935	208.415	0.43	169.623	0.7732	204.251	0.4827
151.438	1.0634	198.491	0.399	170.566	0.8925	209.009	0.4315	170	0.7726	204.64	0.4839
151.992	1.0637	199.057	0.399	171.132	0.8929	209.406	0.4315	170.566	0.7716	205.223	0.4852
152.362	1.0634	199.434	0.3996	171.509	0.8913	210	0.4328	170.943	0.7707	205.611	0.4858
152.917	1.0637	200	0.3999	172.075	0.8891	210.396	0.4328	171.509	0.7695	206.194	0.487
153.287	1.0634	200.377	0.4002	172.453	0.8882	210.991	0.4343	171.887	0.7688	206.583	0.4874
153.842	1.0637	200.943	0.4009	173.019	0.887	211.387	0.4353	172.453	0.7679	207.166	0.488
154.211	1.0634	201.321	0.4018	173.396	0.8867	211.981	0.4362	172.83	0.767	207.555	0.4901
154.766	1.0634	201.698	0.4024	173.962	0.8845	212.377	0.4368	173.396	0.7664	208.138	0.4908
155.136	1.0634	202.264	0.403	174.34	0.8842	212.972	0.4381	173.774	0.7654	208.526	0.4917
155.691	1.0637	202.642	0.4036	174.906	0.8836	213.368	0.4384	174.34	0.7645	208.915	0.4923
156.06	1.0634	203.208	0.4052	175.283	0.8826	213.962	0.4399	174.717	0.7642	209.498	0.4932
156.43	1.0634	203.585	0.4058	175.849	0.8823	214.358	0.4408	175.283	0.7639	209.887	0.4945
156.985	1.0634	204.151	0.4064	176.226	0.882	214.755	0.4412	175.66	0.763	210.47	0.4954
157.355	1.0634	204.528	0.4064	176.604	0.8798	215.349	0.4412	176.226	0.7614	210.858	0.4963
157.909	1.0627	205.094	0.4074	177.17	0.8792	215.745	0.4424	176.604	0.7605	211.442	0.4973
158.279	1.0634	205.472	0.408	177.547	0.8777	216.34	0.4433	177.17	0.7595	211.83	0.4973
158.834	1.0634	206.038	0.408	178.113	0.8777	216.736	0.4446	177.547	0.7589	212.413	0.4994
159.204	1.0634	206.415	0.4086	178.491	0.877	217.33	0.4455	178.113	0.7583	212.802	0.5001
159.758	1.0634	206.792	0.4095	179.057	0.8764	217.726	0.4464	178.491	0.7577	213.385	0.5004
160.128	1.0634	207.358	0.4102	179.434	0.8743	218.321	0.4477	179.057	0.7574	213.774	0.5016
160.683	1.0634	207.736	0.4108	180	0.8736	218.717	0.448	179.434	0.7568	214.357	0.5025
161.053	1.0634	208.302	0.4117	180.377	0.8724	219.311	0.4495	180	0.7558	214.745	0.5029
161.608	1.0631	208.679	0.412	180.943	0.8721	219.708	0.4498	180.377	0.7549	215.134	0.5041
161.977	1.0634	209.245	0.4129	181.321	0.8705	220.302	0.4501	180.943	0.7543	215.717	0.5053
162.532	1.0634	209.623	0.4136	181.698	0.8708	220.698	0.4514	181.321	0.753	216.106	0.5066
162.902	1.0631	210.189	0.4145	182.264	0.8696	221.292	0.452	181.887	0.7518	216.689	0.5075
163.457	1.0634	210.566	0.4154	182.642	0.8684	221.689	0.4529	182.264	0.7515	217.077	0.5078
163.826	1.064	211.132	0.4157	183.208	0.8677	222.085	0.4542	182.83	0.7506	217.66	0.5087
164.196	1.0637	211.509	0.4157	183.585	0.8671	222.679	0.4551	183.208	0.7496	218.049	0.5106
164.751	1.0637	212.075	0.417	184.151	0.8665	223.075	0.4551	183.774	0.749	218.632	0.5115
165.121	1.0634	212.453	0.4176	184.528	0.8646	223.67	0.4557	184.151	0.7481	219.021	0.5122
165.675	1.0634	212.83	0.4188	185.094	0.8631	224.066	0.4567	184.717	0.7481	219.604	0.5131
166.045	1.0637	213.396	0.4195	185.472	0.8631	224.66	0.4576	185.094	0.7468	219.992	0.5143
166.6	1.0637	213.774	0.4201	186.038	0.8615	225.057	0.4579	185.66	0.7462	220.381	0.5153
166.97	1.0637	214.34	0.4207	186.415	0.8606	225.651	0.4594	186.038	0.7453	220.964	0.5162
167.525	1.0637	214.717	0.4213	186.792	0.8597	226.047	0.4604	186.604	0.744	221.353	0.5171
167.894	1.0637	215.283	0.4219	187.358	0.8591	226.642	0.461	186.981	0.7437	221.936	0.5171
168.449	1.0637	215.66	0.4222	187.736	0.8581	227.038	0.4616	187.547	0.7425	222.325	0.518
168.819	1.064	216.226	0.4232	188.302	0.8575	227.632	0.4629	187.925	0.7409	222.908	0.5193
169.374	1.0637	216.604	0.4241	188.679	0.8572	228.028	0.4635	188.491	0.7409	223.296	0.5202
169.743	1.0637	217.17	0.4244	189.245	0.8566	228.623	0.4641	188.868	0.74	223.879	0.5218
170.298	1.064	217.547	0.425	189.623	0.855	229.019	0.465	189.434	0.7394	224.268	0.5221
170.668	1.0637	218.113	0.425	190.189	0.8541	229.415	0.4663	189.811	0.7385	224.851	0.5236
171.223	1.0637	218.491	0.426	190.566	0.8535	230.009	0.4669	190.377	0.7378	225.24	0.5242
171.592	1.0637	218.868	0.4269	191.132	0.8522	230.406	0.4678	190.755	0.7375	225.823	0.5255
171.962	1.064	219.434	0.4272	191.509	0.8507	231	0.4678	191.321	0.7372	226.211	0.5264
172.517	1.0637	219.811	0.4281	191.887	0.8501	231.396	0.4688	191.698	0.7363	226.6	0.5267
172.887	1.0637	220.377	0.4291	192.453	0.8491	231.991	0.4697	192.264	0.7344	227.183	0.5273
173.442	1.0637	220.755	0.4297	192.83	0.8491	232.387	0.4706	192.642	0.7341	227.572	0.528
173.811	1.0637	221.321	0.4306	193.396	0.8476	232.981	0.4715	193.019	0.7332	228.155	0.5289
174.366	1.064	221.698	0.4309	193.774	0.8467	233.377	0.4719	193.585	0.7332	228.543	0.5301
174.736	1.0637	222.264	0.4319	194.34	0.8454	233.972	0.4734	193.962	0.7316	229.126	0.5311
175.291	1.064	222.642	0.4325	194.717	0.8442	234.368	0.4743	194.528	0.7313	229.515	0.532
175.66	1.064	223.208	0.4325	195.283	0.8445	234.962	0.4753	194.906	0.7307	230.098	0.5329
176.215	1.064	223.585	0.4334	195.66	0.8433	235.358	0.4753	195.472	0.7304	230.487	0.5335
176.585	1.064	224.151	0.4346	196.226	0.8429	235.755	0.4762	195.849	0.7304	231.07	0.5348
177.14	1.064	224.528	0.4353	196.604	0.8423	236.349	0.4771	196.415	0.7298	231.458	0.5348
177.509	1.0637	224.906	0.4362	196.981	0.8408	236.745	0.4784	196.792	0.7279	232.042	0.5357
178.064	1.0637	225.472	0.4365	197.547	0.8395	237.34	0.4787	197.358	0.7273	232.43	0.5376
178.434	1.0637	225.849	0.4368	197.925	0.8392	237.736	0.4799	197.736	0.7264	232.819	0.5385
178.989	1.0643	226.415	0.4377	198.491	0.838	238.33	0.4815	198.302	0.7258	233.402	0.5388
179.358	1.064	226.792	0.4384	198.868	0.8374	238.726	0.4821	198.679	0.7258	233.791	0.5397
179.913	1.0637	227.358	0.4396	199.434	0.8374	239.321	0.4824	199.245	0.7245	234.374	0.5413
180.283	1.0643	227.736	0.4399	199.811	0.8352	239.717	0.4824	199.623	0.7242	234.762	0.5422
180.653	1.064	228.302	0.4408	200.377	0.8355	240.311	0.4836	200.189	0.723	235.345	0.5432
181.208	1.064	228.679	0.4412	200.755	0.8355	240.708	0.4846	200.566	0.7227	235.734	0.5432
181.577	1.064	229.245	0.4412	201.321	0.834	241.302	0.4852	201.132	0.722	236.317	0.5441
182.132	1.064	229.623	0.4424	201.698	0.8327	241.698	0.4864	201.509	0.7208	236.706	0.545
182.502	1.064	230.189	0.4427	202.264	0.8312	242.094	0.4864	202.075	0.7202	237.289	0.5463
183.057	1.0637	230.566	0.4436	202.642	0.8315	242.689	0.4874	202.453	0.7196	237.677	0.5469
183.426	1.064	230.943	0.4449	203.208	0.8305	243.085	0.488	203.019	0.7196	238.26	0.5484
183.981	1.0643	231.509	0.4455	203.585	0.8296	243.679	0.4886	203.396	0.7183	238.649	0.5487
184.351	1.0643	231.887	0.4464	203.962	0.8278	244.075	0.4892	203.962	0.7177	239.038	0.549
184.906	1.0643	232.453	0.4477	204.528	0.8271	244.67	0.4911	204.34	0.7171	239.621	0.5506
185.275	1.064	232.83	0.4483	204.906	0.8259	245.066	0.4914	204.906	0.7168	240.009	0.5521
185.83	1.064	233.396	0.4486	205.472	0.825	245.66	0.4926	205.283	0.7161	240.592	0.5521
186.2	1.064	233.774	0.4489	205.849	0.8253	246.057	0.4929	205.849	0.7152	240.981	0.5534
186.755	1.0637	234.34	0.4498	206.415	0.8234	246.651	0.4936	206.226	0.7137	241.564	0.5534
187.125	1.0643	234.717	0.4505	206.792	0.8219	247.047	0.4942	206.792	0.7127	241.953	0.5549
187.679	1.0637	235.283	0.4511	207.358	0.8212	247.642	0.4951	207.17	0.7127	242.536	0.5552
188.049	1.0643	235.66	0.4517	207.736	0.8206	248.038	0.496	207.736	0.7124	242.925	0.5565
188.604	1.0643	236.226	0.4523	208.302	0.8185	248.434	0.4967	208.113	0.7112	243.508	0.558
188.974	1.064	236.604	0.4536	208.679	0.8181	249.028	0.4976	208.679	0.7109	243.896	0.5583
189.343	1.0643	236.981	0.4539	209.245	0.8166	249.425	0.4982	209.057	0.7096	244.479	0.559
189.898	1.0643	237.547	0.4548	209.623	0.816	250.019	0.4985	209.623	0.7081	244.868	0.5599
190.268	1.064	237.925	0.4548	210	0.8144	250.415	0.5004	210	0.7075	245.451	0.5611
190.823	1.0643	238.491	0.4557	210.566	0.8147	251.009	0.5004	210.566	0.7062	245.84	0.5618
191.192	1.064	238.868	0.457	210.943	0.8132	251.406	0.5013	210.943	0.7056	246.228	0.5627
191.747	1.064	239.434	0.4576	211.509	0.8116	252	0.5025	211.509	0.7047	246.811	0.5636
192.117	1.0643	239.811	0.4576	211.887	0.8104	252.396	0.5029	211.887	0.7037	247.2	0.5645
192.672	1.0643	240.377	0.4585	212.453	0.8107	252.991	0.5038	212.453	0.7028	247.783	0.5655
193.042	1.0643	240.755	0.4594	212.83	0.8092	253.387	0.5041	212.83	0.7022	248.172	0.5664
193.596	1.0643	241.321	0.4598	213.396	0.8088	253.981	0.505	213.396	0.7013	248.755	0.567
193.966	1.0643	241.698	0.4604	213.774	0.8067	254.377	0.5069	213.774	0.701	249.143	0.5683
194.521	1.0643	242.264	0.4616	214.34	0.8064	254.972	0.5072	214.34	0.6997	249.726	0.5686
194.891	1.0643	242.642	0.4625	214.717	0.8051	255.368	0.5078	214.717	0.6988	250.115	0.5695
195.445	1.0643	243.019	0.4632	215.283	0.8045	255.764	0.5087	215.283	0.6979	250.698	0.5698
195.815	1.0643	243.585	0.4641	215.66	0.8033	256.358	0.5097	215.66	0.6966	251.087	0.5711
196.37	1.064	243.962	0.465	216.226	0.803	256.755	0.5106	216.226	0.6966	251.67	0.5723
196.74	1.0643	244.528	0.4653	216.604	0.8023	257.349	0.5115	216.604	0.6944	252.058	0.5732
197.109	1.0637	244.906	0.4666	216.981	0.8011	257.745	0.5122	217.17	0.6941	252.447	0.5738
197.664	1.064	245.472	0.4669	217.547	0.8011	258.34	0.5134	217.547	0.6935	253.03	0.5745
198.034	1.064	245.849	0.4675	217.925	0.7999	258.736	0.5137	218.113	0.6926	253.419	0.5757
198.589	1.0637	246.415	0.4678	218.491	0.7989	259.33	0.5143	218.491	0.6923	254.002	0.5773
198.958	1.0643	246.792	0.4681	218.868	0.7986	259.726	0.5153	218.868	0.692	254.391	0.5776
199.513	1.0643	247.358	0.4691	219.434	0.7986	260.321	0.5168	219.434	0.6913	254.974	0.5785
199.883	1.064	247.736	0.4697	219.811	0.7968	260.717	0.5171	219.811	0.6901	255.362	0.5794
200.438	1.0646	248.302	0.4709	220.377	0.7961	261.311	0.518	220.377	0.6898	255.945	0.5797
200.808	1.064	248.679	0.4715	220.755	0.7958	261.708	0.5187	220.755	0.6898	256.334	0.5813
201.362	1.064	249.057	0.4719	221.321	0.7955	262.104	0.5193	221.321	0.6886	256.917	0.5822
201.732	1.0643	249.623	0.4731	221.698	0.7943	262.698	0.5199	221.698	0.6879	257.306	0.5835
202.287	1.064	250	0.474	222.075	0.7943	263.094	0.5215	222.264	0.687	257.889	0.5838
202.657	1.0646	250.566	0.4746	222.642	0.7924	263.689	0.5218	222.642	0.6867	258.277	0.585
203.211	1.0643	250.943	0.4753	223.019	0.7927	264.085	0.5227	223.208	0.6858	258.86	0.585
203.581	1.0643	251.509	0.4762	223.585	0.7915	264.679	0.5236	223.585	0.6858	259.249	0.5866
204.136	1.064	251.887	0.4768	223.962	0.7912	265.075	0.5246	224.151	0.6851	259.638	0.5878
204.506	1.064	252.453	0.4774	224.528	0.7902	265.67	0.5246	224.528	0.6845	260.221	0.5878
204.875	1.064	252.83	0.4787	224.906	0.7902	266.066	0.5264	225.094	0.6836	260.609	0.589
205.43	1.064	253.396	0.479	225.472	0.7896	266.66	0.5273	225.472	0.6827	261.192	0.59
205.8	1.0643	253.774	0.4805	225.849	0.789	267.057	0.5273	226.038	0.6817	261.581	0.5906
206.355	1.0643	254.34	0.4812	226.415	0.7881	267.651	0.528	226.415	0.6814	262.164	0.5915
206.725	1.0643	254.717	0.4815	226.792	0.7875	268.047	0.5283	226.981	0.6811	262.553	0.5931
207.279	1.064	255.094	0.4821	227.358	0.7871	268.642	0.5292	227.358	0.6805	263.136	0.5934
207.649	1.064	255.66	0.4824	227.736	0.7856	269.038	0.5308	227.925	0.6799	263.525	0.5943
208.204	1.0643	256.038	0.4833	228.113	0.7853	269.434	0.5311	228.302	0.6793	264.108	0.5949
208.574	1.0637	256.604	0.4843	228.679	0.785	270.028	0.532	228.868	0.678	264.496	0.5962
209.128	1.064	256.981	0.4843	229.057	0.784	270.425	0.5323	229.245	0.6777	265.079	0.5971
209.498	1.0643	257.547	0.4849	229.623	0.7837	271.019	0.5332	229.811	0.678	265.468	0.5977
210.053	1.0643	257.925	0.4861	230	0.7825	271.415	0.5345	230.189	0.6765	265.857	0.599
210.423	1.064	258.491	0.4864	230.566	0.7819	272.009	0.5345	230.755	0.6762	266.44	0.5996
210.977	1.064	258.868	0.487	230.943	0.7803	272.406	0.536	231.132	0.6755	266.828	0.6005
211.347	1.0637	259.434	0.4874	231.509	0.7788	273	0.5366	231.698	0.6752	267.411	0.6017
211.902	1.0643	259.811	0.4883	231.887	0.7781	273.396	0.5376	232.075	0.6746	267.8	0.6027
212.272	1.064	260.377	0.4892	232.453	0.7778	273.991	0.5385	232.642	0.6737	268.383	0.603
212.642	1.0643	260.755	0.4905	232.83	0.7769	274.387	0.5385	233.019	0.6734	268.772	0.6036
213.196	1.064	261.132	0.4914	233.396	0.7766	274.981	0.5401	233.585	0.6724	269.355	0.6048
213.566	1.064	261.698	0.492	233.774	0.776	275.377	0.5404	233.962	0.6724	269.743	0.6055
214.121	1.0643	262.075	0.4923	234.151	0.7757	275.972	0.5413	234.528	0.6718	270.326	0.6073
214.491	1.064	262.642	0.4929	234.717	0.7741	276.368	0.5425	234.906	0.6715	270.715	0.6076
215.045	1.0643	263.019	0.4939	235.094	0.7747	276.764	0.5428	235.472	0.6709	271.298	0.6086
215.415	1.064	263.585	0.4945	235.66	0.7732	277.358	0.5432	235.849	0.6712	271.687	0.6092
215.97	1.0643	263.962	0.4954	236.038	0.7726	277.755	0.5441	236.415	0.6703	272.075	0.6104
216.34	1.0643	264.528	0.4967	236.604	0.7726	278.349	0.5456	236.792	0.6696	272.658	0.611
216.894	1.064	264.906	0.4973	236.981	0.7716	278.745	0.5459	237.17	0.6687	273.047	0.612
217.264	1.064	265.472	0.4976	237.547	0.7698	279.34	0.5469	237.736	0.6675	273.63	0.6129
217.819	1.0637	265.849	0.4979	237.925	0.7688	279.736	0.5475	238.113	0.6675	274.019	0.6138
218.189	1.0634	266.226	0.4994	238.491	0.7682	280.33	0.5481	238.679	0.6672	274.602	0.6148
218.558	1.064	266.792	0.5004	238.868	0.7682	280.726	0.5487	239.057	0.6672	274.991	0.6157
219.113	1.0643	267.17	0.5007	239.434	0.767	281.321	0.5506	239.623	0.6662	275.574	0.6157
219.483	1.064	267.736	0.5013	239.811	0.7667	281.717	0.5512	240	0.6665	275.962	0.6176
220.038	1.0637	268.113	0.5022	240.189	0.7654	282.311	0.5515	240.566	0.6659	276.545	0.6191
220.408	1.0637	268.679	0.5032	240.755	0.7651	282.708	0.5518	240.943	0.665	276.934	0.6194
220.962	1.0637	269.057	0.5032	241.132	0.7645	283.302	0.5534	241.509	0.6641	277.517	0.6203
221.332	1.0637	269.623	0.5041	241.698	0.7645	283.698	0.5534	241.887	0.6641	277.906	0.6213
221.887	1.0637	270	0.5053	242.075	0.7636	284.094	0.5543	242.453	0.6628	278.294	0.6222
222.257	1.0637	270.566	0.506	242.642	0.7623	284.689	0.5556	242.83	0.6622	278.877	0.6225
222.811	1.0637	270.943	0.5069	243.019	0.7626	285.085	0.5565	243.396	0.6625	279.266	0.6238
223.181	1.0637	271.509	0.5072	243.585	0.7605	285.679	0.5577	243.774	0.6622	279.849	0.625
223.736	1.064	271.887	0.5078	243.962	0.7602	286.075	0.558	244.34	0.6616	280.238	0.6259
224.106	1.064	272.264	0.5087	244.528	0.7589	286.67	0.559	244.717	0.661	280.821	0.6272
224.475	1.0637	272.83	0.5097	244.906	0.7589	287.066	0.5593	245.283	0.66	281.209	0.6278
225.03	1.0634	273.208	0.5109	245.283	0.7586	287.66	0.5608	245.66	0.6594	281.792	0.6287
225.4	1.0637	273.774	0.5115	245.849	0.7583	288.057	0.5608	246.226	0.6588	282.181	0.6293
225.955	1.0634	274.151	0.5125	246.226	0.7574	288.651	0.5618	246.604	0.6582	282.764	0.6306
226.325	1.0631	274.717	0.5134	246.792	0.7571	289.047	0.5621	247.17	0.6579	283.153	0.6309
226.879	1.0637	275.094	0.5137	247.17	0.7568	289.642	0.5636	247.547	0.6566	283.736	0.6315
227.249	1.0637	275.66	0.5143	247.736	0.7549	290.038	0.5645	248.113	0.6566	284.125	0.6321
227.804	1.0631	276.038	0.5159	248.113	0.7549	290.434	0.5652	248.491	0.6566	284.513	0.6334
228.174	1.0637	276.604	0.5165	248.679	0.7546	291.028	0.5664	248.868	0.6557	285.096	0.6337
228.728	1.0634	276.981	0.5171	249.057	0.754	291.425	0.5673	249.434	0.6554	285.485	0.6343
229.098	1.0634	277.358	0.5177	249.623	0.7521	292.019	0.5673	249.811	0.6548	286.068	0.6352
229.653	1.0637	277.925	0.5184	250	0.7509	292.415	0.5683	250.377	0.6545	286.457	0.6362
230.023	1.0627	278.302	0.519	250.377	0.7506	293.009	0.5689	250.755	0.6545	287.04	0.6371
230.392	1.0637	278.868	0.5199	250.943	0.7502	293.406	0.5692	251.321	0.6529	287.428	0.6377
230.947	1.0627	279.245	0.5208	251.321	0.749	294	0.5692	251.698	0.6523	288.011	0.6383
231.317	1.0627	279.811	0.5215	251.887	0.7487	294.396	0.5711	252.264	0.6526	288.4	0.639
231.872	1.0627	280.189	0.5227	252.264	0.7484	294.991	0.5723	252.642	0.6526	288.983	0.6399
232.242	1.0634	280.755	0.5236	252.83	0.7481	295.387	0.5729	253.208	0.6514	289.372	0.6399
232.796	1.0627	281.132	0.5246	253.208	0.7471	295.981	0.5738	253.585	0.6507	289.955	0.6405
233.166	1.0631	281.698	0.5246	253.774	0.7462	296.377	0.5745	254.151	0.6504	290.343	0.6417
233.721	1.0634	282.075	0.5258	254.151	0.7453	296.972	0.5757	254.528	0.6498	290.732	0.6436
234.091	1.0634	282.642	0.527	254.717	0.7453	297.368	0.5773	255.094	0.6501	291.315	0.6436
234.645	1.0631	283.019	0.5273	255.094	0.7444	297.962	0.5773	255.472	0.6489	291.704	0.6445
235.015	1.0627	283.396	0.5273	255.472	0.744	298.358	0.5785	256.038	0.6483	292.287	0.6455
235.57	1.0624	283.962	0.5286	256.038	0.7434	298.755	0.5794	256.415	0.6479	292.675	0.6458
235.94	1.0631	284.34	0.5289	256.415	0.7422	299.349	0.5794	256.981	0.6473	293.258	0.6464
236.309	1.0631	284.906	0.5301	256.981	0.7416	299.745	0.5804	257.358	0.647	293.647	0.6473
236.864	1.0621	285.283	0.5311	257.358	0.7413	300.34	0.5813	257.925	0.6461	294.23	0.6483
237.234	1.0621	285.849	0.5311	257.925	0.7406	300.736	0.5822	258.302	0.6458	294.619	0.6498
237.789	1.0631	286.226	0.5323	258.302	0.7397	301.33	0.5831	258.868	0.6461	295.202	0.6504
238.158	1.0621	286.792	0.5329	258.868	0.7388	301.726	0.5841	259.245	0.6445	295.591	0.6514
238.713	1.0631	287.17	0.5339	259.245	0.7382	302.321	0.585	259.623	0.6445	296.174	0.6529
239.083	1.0631	287.736	0.5339	259.811	0.7382	302.717	0.5859	260.189	0.6427	296.562	0.6538
239.638	1.0631	288.113	0.5348	260.189	0.7372	303.311	0.5859	260.566	0.6436	296.951	0.6538
240.008	1.0631	288.491	0.536	260.755	0.7366	303.708	0.5869	261.132	0.6421	297.534	0.6548
240.562	1.0621	289.057	0.5373	261.132	0.7347	304.302	0.5878	261.509	0.6408	297.923	0.6557
240.932	1.0631	289.434	0.5385	261.698	0.7344	304.698	0.5893	262.075	0.6408	298.506	0.6566
241.487	1.0631	290	0.5388	262.075	0.7341	305.292	0.59	262.453	0.6402	298.894	0.6576
241.857	1.0621	290.377	0.5391	262.453	0.7338	305.689	0.5906	263.019	0.6405	299.477	0.6579
242.226	1.0631	290.943	0.5407	263.019	0.7326	306.085	0.5909	263.396	0.6396	299.866	0.6591
242.781	1.0631	291.321	0.5413	263.396	0.732	306.679	0.5924	263.962	0.6396	300.449	0.6603
243.151	1.0621	291.887	0.5428	263.962	0.7313	307.075	0.5934	264.34	0.639	300.838	0.6613
243.706	1.0621	292.264	0.5432	264.34	0.731	307.67	0.594	264.906	0.6386	301.421	0.6622
244.075	1.0631	292.83	0.5432	264.906	0.7307	308.066	0.5946	265.283	0.638	301.809	0.6631
244.63	1.0621	293.208	0.5441	265.283	0.7301	308.66	0.5952	265.849	0.6368	302.392	0.6638
245	1.0631	293.774	0.5456	265.849	0.7298	309.057	0.5959	266.226	0.6362	302.781	0.6656
245.555	1.0631	294.151	0.5459	266.226	0.7289	309.651	0.5962	266.792	0.6349	303.17	0.6665
245.925	1.0621	294.528	0.5478	266.792	0.7285	310.047	0.598	267.17	0.6349	303.753	0.6665
246.479	1.0621	295.094	0.5478	267.17	0.727	310.642	0.5986	267.736	0.6343	304.142	0.6675
246.849	1.0627	295.472	0.5484	267.736	0.7267	311.038	0.5996	268.113	0.6334	304.725	0.6693
247.404	1.0631	296.038	0.549	268.113	0.7261	311.632	0.6005	268.679	0.6337	305.113	0.67
247.774	1.0631	296.415	0.55	268.491	0.7258	312.028	0.6008	269.057	0.6331	305.696	0.6706
248.328	1.0621	296.981	0.5515	269.057	0.7245	312.623	0.6024	269.434	0.6324	306.085	0.6715
248.698	1.0621	297.358	0.5521	269.434	0.7233	313.019	0.6033	270	0.6318	306.668	0.6715
249.068	1.0631	297.925	0.5521	270	0.7239	313.415	0.6036	270.377	0.6312	307.057	0.6727
249.623	1.0631	298.302	0.5531	270.377	0.723	314.009	0.6045	270.943	0.6312	307.64	0.6743
249.992	1.0631	298.868	0.5537	270.943	0.7223	314.406	0.6052	271.321	0.6303	308.028	0.6752
250.547	1.0627	299.245	0.5546	271.321	0.7223	315	0.6055	271.887	0.63	308.417	0.6762
250.917	1.0621	299.811	0.5556	271.887	0.7211	315.396	0.607	272.264	0.6297	309	0.6771
251.472	1.0631	300.189	0.5568	272.264	0.7214	315.991	0.6073	272.83	0.629	309.389	0.678
251.842	1.0627	300.566	0.5577	272.83	0.7208	316.387	0.6086	273.208	0.6287	309.972	0.6786
252.396	1.0624	301.132	0.559	273.208	0.7199	316.981	0.6101	273.774	0.6278	310.36	0.6796
252.766	1.0621	301.509	0.559	273.585	0.7192	317.377	0.6107	274.151	0.6284	310.943	0.6808
253.321	1.0627	302.075	0.5599	274.151	0.7192	317.972	0.6117	274.717	0.6284	311.332	0.6817
253.691	1.0621	302.453	0.5608	274.528	0.7183	318.368	0.612	275.094	0.6275	311.915	0.6827
254.245	1.0621	303.019	0.5618	275.094	0.7177	318.962	0.6126	275.66	0.6266	312.304	0.6842
254.615	1.0621	303.396	0.5627	275.472	0.7171	319.358	0.6132	276.038	0.6259	312.887	0.6851
254.985	1.0621	303.962	0.5636	276.038	0.7168	319.953	0.6148	276.604	0.6253	313.275	0.6858
255.54	1.0627	304.34	0.5645	276.415	0.7165	320.349	0.6154	276.981	0.6244	313.858	0.6864
255.909	1.0627	304.906	0.5655	276.981	0.7155	320.943	0.6157	277.547	0.6244	314.247	0.6873
256.464	1.0624	305.283	0.5667	277.358	0.7146	321.34	0.6172	277.925	0.6238	314.83	0.6886
256.834	1.0621	305.849	0.5673	277.925	0.7134	321.736	0.6179	278.491	0.6241	315.219	0.6895
257.389	1.0624	306.226	0.5683	278.302	0.7137	322.33	0.6194	278.868	0.6241	315.608	0.6907
257.758	1.0621	306.604	0.5683	278.868	0.7127	322.726	0.6203	279.434	0.6231	316.191	0.692
258.313	1.0624	307.17	0.5689	279.245	0.7124	323.321	0.6203	279.811	0.6231	316.579	0.6926
258.683	1.0627	307.547	0.5695	279.623	0.7118	323.717	0.6213	280.377	0.6225	317.162	0.6935
259.238	1.0621	308.113	0.5701	280.189	0.7112	324.311	0.6222	280.755	0.621	317.551	0.6941
259.608	1.0618	308.491	0.572	280.566	0.7099	324.708	0.6231	281.132	0.621	318.134	0.6966
260.162	1.0624	309.057	0.5738	281.132	0.7093	325.302	0.6238	281.698	0.6203	318.523	0.6975
260.532	1.0621	309.434	0.5735	281.509	0.709	325.698	0.625	282.075	0.6197	319.106	0.6975
260.902	1.0621	310	0.5748	282.075	0.7084	326.292	0.6259	282.642	0.6191	319.494	0.6997
261.457	1.0621	310.377	0.5757	282.453	0.7078	326.689	0.6278	283.019	0.6191	320.077	0.7006
261.826	1.0621	310.943	0.5773	283.019	0.7075	327.283	0.6281	283.585	0.6179	320.466	0.7022
262.381	1.0621	311.321	0.5779	283.396	0.7068	327.679	0.6287	283.962	0.6172	320.855	0.7031
262.751	1.0621	311.887	0.5785	283.962	0.7065	328.274	0.6297	284.528	0.6166	321.438	0.7044
263.306	1.0621	312.264	0.5791	284.34	0.7059	328.67	0.6297	284.906	0.616	321.826	0.705
263.675	1.0624	312.642	0.5794	284.906	0.7059	329.066	0.6312	285.472	0.616	322.409	0.7062
264.23	1.0621	313.208	0.581	285.283	0.7053	329.66	0.6315	285.849	0.6151	322.798	0.7078
264.6	1.0627	313.585	0.5816	285.66	0.705	330.057	0.6318	286.415	0.6148	323.381	0.709
265.155	1.0621	314.151	0.5831	286.226	0.7041	330.651	0.6331	286.792	0.6141	323.77	0.7103
265.525	1.0627	314.528	0.5835	286.604	0.7034	331.047	0.6343	287.358	0.6129	324.353	0.7115
266.079	1.0621	315.094	0.5847	287.17	0.7028	331.642	0.6343	287.736	0.6126	324.742	0.7124
266.449	1.0621	315.472	0.5853	287.547	0.7028	332.038	0.6359	288.302	0.6126	325.325	0.7143
267.004	1.0624	316.038	0.5869	288.113	0.7025	332.632	0.6371	288.679	0.6117	325.713	0.7152
267.374	1.0621	316.415	0.5869	288.491	0.7016	333.028	0.638	289.245	0.6114	326.296	0.7171
267.928	1.0621	316.981	0.5878	289.057	0.7006	333.623	0.639	289.623	0.6114	326.685	0.718
268.298	1.0627	317.358	0.589	289.434	0.7003	334.019	0.6393	290.189	0.611	327.074	0.7196
268.853	1.0621	317.925	0.59	290	0.7006	334.613	0.6399	290.566	0.6101	327.657	0.7202
269.223	1.0621	318.302	0.5906	290.377	0.7	335.009	0.6417	290.943	0.6095	328.045	0.7217
269.592	1.0618	318.679	0.5912	290.943	0.6988	335.406	0.6427	291.509	0.6079	328.628	0.7233
270.147	1.0621	319.245	0.5931	291.321	0.6991	336	0.6433	291.887	0.6083	329.017	0.7248
270.517	1.0621	319.623	0.5934	291.887	0.6982	336.396	0.6439	292.453	0.6073	329.6	0.7264
271.072	1.0627	320.189	0.5952	292.264	0.6979	336.991	0.6455	292.83	0.607	329.989	0.7273
271.442	1.0627	320.566	0.5952	292.642	0.6966	337.387	0.6455	293.396	0.6061	330.572	0.7295
271.996	1.0621	321.132	0.5962	293.208	0.6969	337.981	0.6464	293.774	0.6055	330.96	0.731
272.366	1.0624	321.509	0.5971	293.585	0.6966	338.377	0.6473	294.34	0.6055	331.543	0.732
272.921	1.0624	322.075	0.5971	294.151	0.6951	338.972	0.6489	294.717	0.6048	331.932	0.7329
273.291	1.0627	322.453	0.599	294.528	0.6941	339.368	0.6495	295.283	0.6039	332.515	0.7335
273.845	1.0627	323.019	0.599	295.094	0.6938	339.962	0.6501	295.66	0.6036	332.904	0.7366
274.215	1.0627	323.396	0.6005	295.472	0.6932	340.358	0.651	296.226	0.603	333.487	0.7375
274.77	1.0621	323.774	0.6017	296.038	0.6926	340.755	0.652	296.604	0.6027	333.875	0.7385
275.14	1.0621	324.34	0.603	296.415	0.692	341.349	0.6526	297.17	0.6024	334.264	0.74
275.694	1.0624	324.717	0.6036	296.981	0.6913	341.745	0.6541	297.547	0.6017	334.847	0.7413
276.064	1.0621	325.283	0.6039	297.358	0.692	342.34	0.6548	298.113	0.6005	335.236	0.7422
276.619	1.0624	325.66	0.6055	297.925	0.6907	342.736	0.6557	298.491	0.6002	335.819	0.7437
276.989	1.0621	326.226	0.6055	298.302	0.6898	343.33	0.6566	298.868	0.5996	336.208	0.7447
277.543	1.0624	326.604	0.6079	298.868	0.6895	343.726	0.6572	299.434	0.5996	336.791	0.7459
277.913	1.0624	327.17	0.6076	299.245	0.6895	344.321	0.6576	299.811	0.5996	337.179	0.7478
278.468	1.0631	327.547	0.6083	299.811	0.6879	344.717	0.6588	300.377	0.599	337.762	0.7487
278.838	1.0624	328.113	0.6101	300.189	0.6873	345.311	0.6594	300.755	0.599	338.151	0.7499
279.392	1.0621	328.491	0.611	300.755	0.6873	345.708	0.661	301.321	0.598	338.734	0.7518
279.762	1.0624	329.057	0.6117	301.132	0.6873	346.302	0.6622	301.698	0.5968	339.123	0.7524
280.317	1.0627	329.434	0.6123	301.509	0.6867	346.698	0.6625	302.264	0.5974	339.706	0.7533
280.687	1.0621	329.811	0.6129	302.075	0.6858	347.292	0.6638	302.642	0.5965	340.094	0.7555
281.057	1.0621	330.377	0.6148	302.453	0.6855	347.689	0.6641	303.208	0.5962	340.483	0.7568
281.611	1.0621	330.755	0.6154	303.019	0.6855	348.085	0.6653	303.585	0.5955	341.066	0.7571
281.981	1.0621	331.321	0.6157	303.396	0.6851	348.679	0.6665	304.151	0.5952	341.455	0.7589
282.536	1.0627	331.698	0.6176	303.962	0.6839	349.075	0.6669	304.528	0.5952	342.038	0.7589
282.906	1.0627	332.264	0.6185	304.34	0.6827	349.67	0.6678	305.094	0.5952	342.426	0.7608
283.46	1.0621	332.642	0.6194	304.906	0.6824	350.066	0.6687	305.472	0.5965	343.009	0.7623
283.83	1.0621	333.208	0.6203	305.283	0.682	350.66	0.67	306.038	0.5962	343.398	0.763
284.385	1.0627	333.585	0.6213	305.849	0.6814	351.057	0.6709	306.415	0.5959	343.981	0.7636
284.755	1.0621	334.151	0.6219	306.226	0.6814	351.651	0.6715	306.981	0.5949	344.37	0.7645
285.309	1.0621	334.528	0.6228	306.792	0.6811	352.047	0.6724	307.358	0.5949	344.953	0.7664
285.679	1.0621	335.094	0.6241	307.17	0.6808	352.642	0.6734	307.736	0.5934	345.342	0.7673
286.234	1.0627	335.472	0.625	307.736	0.6802	353.038	0.6752	308.302	0.594	345.73	0.7676
286.604	1.0627	335.849	0.6259	308.113	0.6793	353.632	0.6755	308.679	0.5924	346.313	0.7685
287.158	1.0621	336.415	0.6272	308.491	0.6789	354.028	0.6771	309.245	0.5918	346.702	0.7698
287.528	1.0621	336.792	0.6281	309.057	0.6783	354.425	0.6774	309.623	0.5909	347.285	0.7719
288.083	1.0621	337.358	0.6287	309.434	0.6777	355.019	0.6789	310.189	0.5906	347.674	0.7729
288.453	1.0624	337.736	0.6297	310	0.6774	355.415	0.6802	310.566	0.59	348.257	0.7735
289.008	1.0627	338.302	0.6306	310.377	0.6771	356.009	0.6811	311.132	0.589	348.645	0.7738
289.377	1.0627	338.679	0.6306	310.943	0.6762	356.406	0.682	311.509	0.5884	349.228	0.7747
289.747	1.0621	339.245	0.6318	311.321	0.6762	357	0.6833	312.075	0.5878	349.617	0.7757
290.302	1.0621	339.623	0.6331	311.887	0.6752	357.396	0.6848	312.453	0.5872	350.2	0.7766
290.672	1.0627	340.189	0.634	312.264	0.6752	357.991	0.6855	313.019	0.5859	350.589	0.7775
291.226	1.0621	340.566	0.6346	312.83	0.674	358.387	0.6864	313.396	0.5859	351.172	0.7794
291.596	1.0624	341.132	0.6359	313.208	0.6734	358.981	0.6873	313.962	0.585	351.56	0.7794
292.151	1.0627	341.509	0.6371	313.774	0.6731	359.377	0.6886	314.34	0.5847	351.949	0.7813
292.521	1.0627	341.887	0.639	314.151	0.6724	359.972	0.6895	314.906	0.5847	352.532	0.7831
293.075	1.0624	342.453	0.639	314.717	0.6724	360.368	0.691	315.283	0.5844	352.921	0.7837
293.445	1.0621	342.83	0.6399	315.094	0.6721	360.962	0.692	315.849	0.5841	353.504	0.784
294	1.0621	343.396	0.6408	315.66	0.6712	361.358	0.6926	316.226	0.5838	353.892	0.785
294.37	1.0621	343.774	0.6424	316.038	0.6709	361.755	0.6938	316.792	0.5825	354.475	0.7865
294.925	1.0627	344.34	0.643	316.604	0.6709	362.349	0.6957	317.17	0.5819	354.864	0.7871
295.294	1.0621	344.717	0.6445	316.981	0.6703	362.745	0.6966	317.547	0.5813	355.447	0.7878
295.849	1.0621	345.283	0.6455	317.358	0.6703	363.34	0.6979	318.113	0.5804	355.836	0.7884
296.219	1.0621	345.66	0.6464	317.925	0.669	363.736	0.6985	318.491	0.58	356.419	0.789
296.774	1.0631	346.226	0.6473	318.302	0.6681	364.33	0.7003	319.057	0.5794	356.808	0.7896
297.143	1.0627	346.604	0.6483	318.868	0.6678	364.726	0.7016	319.434	0.5794	357.391	0.7902
297.698	1.0621	347.17	0.6492	319.245	0.6672	365.321	0.7031	320	0.5788	357.779	0.7915
298.068	1.0627	347.547	0.6501	319.811	0.6669	365.717	0.7037	320.377	0.5785	358.362	0.7915
298.438	1.0627	347.925	0.651	320.189	0.6672	366.311	0.705	320.943	0.5776	358.751	0.7927
298.992	1.0624	348.491	0.6529	320.755	0.6672	366.708	0.7059	321.321	0.5769	359.334	0.794
299.362	1.0621	348.868	0.6538	321.132	0.6659	367.302	0.7072	321.887	0.5766	359.723	0.7952
299.917	1.0621	349.434	0.6545	321.698	0.6656	367.698	0.7081	322.264	0.5763	360.111	0.7952
300.287	1.0621	349.811	0.6548	322.075	0.6653	368.292	0.7103	322.83	0.5754	360.694	0.7958
300.842	1.0621	350.377	0.6554	322.642	0.6644	368.689	0.7115	323.208	0.5742	361.083	0.7977
301.211	1.0621	350.755	0.6572	323.019	0.6638	369.085	0.7124	323.774	0.5742	361.666	0.7983
301.766	1.0627	351.321	0.6576	323.585	0.6641	369.679	0.7134	324.151	0.5738	362.055	0.7986
302.136	1.0627	351.698	0.6594	323.962	0.6631	370.075	0.7152	324.717	0.5726	362.638	0.7995
302.691	1.0621	352.264	0.6603	324.528	0.6625	370.67	0.7168	325.094	0.5717	363.026	0.8005
303.06	1.0621	352.642	0.6616	324.906	0.6625	371.066	0.718	325.66	0.5701	363.609	0.8008
303.615	1.0621	353.019	0.6622	325.283	0.6622	371.66	0.7189	326.038	0.5692	363.998	0.8014
303.985	1.0621	353.585	0.6631	325.849	0.6619	372.057	0.7202	326.604	0.5701	364.581	0.8023
304.54	1.0627	353.962	0.6644	326.226	0.6616	372.651	0.7214	326.981	0.5689	364.97	0.803
304.909	1.0624	354.528	0.6653	326.792	0.6597	373.047	0.7223	327.358	0.5686	365.553	0.8036
305.464	1.0624	354.906	0.6662	327.17	0.6594	373.642	0.7242	327.925	0.5683	365.942	0.8045
305.834	1.0624	355.472	0.6669	327.736	0.6588	374.038	0.7254	328.302	0.5676	366.33	0.8045
306.389	1.0621	355.849	0.6684	328.113	0.6585	374.632	0.7264	328.868	0.5673	366.913	0.8054
306.758	1.0621	356.415	0.6696	328.679	0.6585	375.028	0.7282	329.245	0.5655	367.302	0.8067
307.313	1.0621	356.792	0.6706	329.057	0.6579	375.425	0.7298	329.811	0.5645	367.885	0.807
307.683	1.0618	357.358	0.6715	329.623	0.6569	376.019	0.7301	330.189	0.5642	368.274	0.8082
308.238	1.0621	357.736	0.6724	330	0.6566	376.415	0.7313	330.755	0.5636	368.857	0.8088
308.608	1.0621	358.302	0.6734	330.566	0.6563	377.009	0.7326	331.132	0.563	369.245	0.8092
308.977	1.0621	358.679	0.6752	330.943	0.6569	377.406	0.7335	331.698	0.5624	369.828	0.8095
309.532	1.0621	359.057	0.6762	331.509	0.6557	378	0.7347	332.075	0.5624	370.217	0.8101
309.902	1.0621	359.623	0.6771	331.887	0.6554	378.396	0.7363	332.642	0.5624	370.8	0.8101
310.457	1.0618	360	0.678	332.453	0.6548	378.991	0.7378	333.019	0.5618	371.189	0.8101
310.826	1.0621	360.566	0.6796	332.83	0.6551	379.387	0.7378	333.585	0.5611	371.772	0.8116
311.381	1.0618	360.943	0.6808	333.208	0.6545	379.981	0.7394	333.962	0.5608	372.16	0.8129
311.751	1.0618	361.509	0.6808	333.774	0.6538	380.377	0.7403	334.528	0.5605	372.549	0.8129
312.306	1.0618	361.887	0.6824	334.151	0.6541	380.972	0.7413	334.906	0.5599	373.132	0.8138
312.675	1.0618	362.453	0.6833	334.717	0.6529	381.368	0.7425	335.283	0.5596	373.521	0.8144
313.23	1.0621	362.83	0.6851	335.094	0.6532	381.962	0.7431	335.849	0.5593	374.104	0.8147
313.6	1.0618	363.396	0.6855	335.66	0.6523	382.358	0.7447	336.226	0.559	374.492	0.8147
314.155	1.0612	363.774	0.6867	336.038	0.6517	382.755	0.745	336.792	0.558	375.075	0.8157
314.525	1.0615	364.34	0.6873	336.604	0.651	383.349	0.7471	337.17	0.5574	375.464	0.8157
315.079	1.0612	364.717	0.6889	336.981	0.651	383.745	0.7478	337.736	0.5568	376.047	0.8169
315.449	1.0615	365.094	0.6901	337.547	0.6504	384.34	0.7493	338.113	0.5571	376.436	0.8178
316.004	1.0606	365.66	0.691	337.925	0.6504	384.736	0.7499	338.679	0.5562	377.019	0.8188
316.374	1.0603	366.038	0.692	338.491	0.6501	385.33	0.7512	339.057	0.5556	377.408	0.8194
316.928	1.0603	366.604	0.6929	338.868	0.6492	385.726	0.7515	339.623	0.5552	377.991	0.82
317.298	1.0606	366.981	0.6938	339.434	0.6479	386.321	0.7537	340	0.5543	378.379	0.82
317.853	1.0596	367.547	0.6948	339.811	0.6476	386.717	0.7543	340.566	0.5546	378.768	0.8212
318.223	1.06	367.925	0.6966	340.377	0.6473	387.311	0.7555	340.943	0.5543	379.351	0.8222
318.777	1.0593	368.491	0.6975	340.755	0.6473	387.708	0.7571	341.321	0.5537	379.74	0.8225
319.147	1.06	368.868	0.6985	341.132	0.6467	388.302	0.7571	341.887	0.5534	380.323	0.8231
319.702	1.0593	369.434	0.6994	341.698	0.6458	388.698	0.758	342.264	0.5528	380.711	0.824
320.072	1.0593	369.811	0.7003	342.075	0.6458	389.094	0.7589	342.83	0.5534	381.294	0.8243
320.442	1.0593	370.377	0.7019	342.642	0.6458	389.689	0.7592	343.208	0.5521	381.683	0.825
320.996	1.059	370.755	0.7025	343.019	0.6455	390.085	0.7605	343.774	0.5528	382.266	0.825
321.366	1.059	371.132	0.7037	343.585	0.6439	390.679	0.7617	344.151	0.5525	382.655	0.8256
321.921	1.059	371.698	0.705	343.962	0.6433	391.075	0.763	344.717	0.5518	383.238	0.8268
322.291	1.0581	372.075	0.7059	344.528	0.6427	391.67	0.7642	345.094	0.5506	383.626	0.8271
322.845	1.0578	372.642	0.7062	344.906	0.6433	392.066	0.7645	345.66	0.5503	384.209	0.8278
323.215	1.0587	373.019	0.7072	345.472	0.6424	392.66	0.7648	346.038	0.549	384.598	0.829
323.77	1.0575	373.585	0.7087	345.849	0.6427	393.057	0.7664	346.604	0.5487	384.987	0.8296
324.14	1.0581	373.962	0.7093	346.415	0.6414	393.651	0.767	346.981	0.5484	385.57	0.8305
324.694	1.0575	374.528	0.7106	346.792	0.6408	394.047	0.7679	347.547	0.5484	385.958	0.8305
325.064	1.0575	374.906	0.7115	347.358	0.6408	394.642	0.7682	347.925	0.5475	386.542	0.8309
325.619	1.0572	375.472	0.7124	347.736	0.6402	395.038	0.7692	348.491	0.5469	386.93	0.8318
325.989	1.0572	375.849	0.713	348.302	0.6399	395.632	0.771	348.868	0.5469	387.513	0.833
326.543	1.0569	376.226	0.714	348.679	0.6396	396.028	0.7719	349.434	0.5459	387.902	0.834
326.913	1.0578	376.792	0.7155	349.245	0.639	396.623	0.7726	349.811	0.5459	388.485	0.8343
327.468	1.0575	377.17	0.7171	349.623	0.6386	397.019	0.7735	350.189	0.5453	388.874	0.8343
327.838	1.0575	377.736	0.7171	350.189	0.6386	397.415	0.7738	350.755	0.5444	389.457	0.8346
328.208	1.0562	378.113	0.7186	350.566	0.6386	398.009	0.7747	351.132	0.5435	389.845	0.8352
328.762	1.0565	378.679	0.7196	351.132	0.6377	398.406	0.7754	351.698	0.5438	390.428	0.8361
329.132	1.0562	379.057	0.7202	351.509	0.638	399	0.7766	352.075	0.5432	390.817	0.8367
329.687	1.0559	379.623	0.7208	351.887	0.6374	399.396	0.7766	352.642	0.5435	391.206	0.8374
330.057	1.0556	380	0.7223	352.453	0.6377	399.991	0.7778	353.019	0.5428	391.789	0.8383
330.611	1.0556	380.566	0.7227	352.83	0.6365	400.387	0.7788	353.585	0.5422	392.177	0.8386
330.981	1.055	380.943	0.7245	353.396	0.6359	400.981	0.78	353.962	0.5422	392.76	0.8398
331.536	1.0556	381.509	0.7251	353.774	0.6349	401.377	0.7813	354.528	0.5413	393.149	0.8405
331.906	1.0553	381.887	0.7264	354.34	0.6346	401.972	0.7816	354.906	0.541	393.732	0.8417
332.46	1.0553	382.264	0.7273	354.717	0.6349	402.368	0.7831	355.472	0.5413	394.121	0.842
332.83	1.0547	382.83	0.7276	355.283	0.6343	402.962	0.7837	355.849	0.5416	394.704	0.8426
333.385	1.055	383.208	0.7301	355.66	0.6334	403.358	0.7844	356.415	0.5416	395.092	0.8436
333.755	1.0544	383.774	0.7301	356.226	0.6328	403.953	0.785	356.792	0.541	395.675	0.8439
334.309	1.0541	384.151	0.731	356.604	0.6331	404.349	0.7859	357.17	0.5401	396.064	0.8445
334.679	1.0541	384.717	0.7316	357.17	0.6328	404.745	0.7868	357.736	0.5397	396.647	0.8445
335.234	1.0531	385.094	0.7329	357.547	0.6321	405.34	0.7875	358.113	0.5388	397.036	0.8454
335.604	1.0538	385.66	0.7335	358.113	0.6318	405.736	0.7887	358.679	0.5388	397.425	0.8464
335.974	1.0538	386.038	0.7332	358.491	0.6312	406.33	0.7887	359.057	0.5385	398.008	0.8473
336.528	1.0531	386.604	0.7354	359.057	0.6318	406.726	0.789	359.623	0.5376	398.396	0.8482
336.898	1.0534	386.981	0.7366	359.434	0.6312	407.321	0.7902	360	0.536	398.979	0.8491
337.453	1.0531	387.547	0.7372	359.811	0.6303	407.717	0.7912	360.566	0.536	399.368	0.8495
337.823	1.0531	387.925	0.7385	360.377	0.63	408.311	0.7915	360.943	0.5351	399.951	0.8495
338.377	1.0528	388.302	0.7388	360.755	0.6297	408.708	0.7918	361.509	0.5345	400.34	0.8507
338.747	1.0528	388.868	0.7394	361.321	0.6293	409.302	0.7924	361.887	0.5345	400.923	0.8513
339.302	1.0528	389.245	0.7403	361.698	0.6287	409.698	0.7937	362.453	0.5342	401.311	0.8529
339.672	1.0528	389.811	0.7413	362.264	0.629	410.292	0.7943	362.83	0.5332	401.894	0.8529
340.226	1.0525	390.189	0.7416	362.642	0.6284	410.689	0.7952	363.396	0.5329	402.283	0.8547
340.596	1.051	390.755	0.7425	363.208	0.6278	411.283	0.7958	363.774	0.532	402.672	0.8553
341.151	1.0519	391.132	0.7434	363.585	0.6284	411.679	0.7961	364.151	0.5326	403.255	0.8557
341.521	1.0516	391.698	0.744	364.151	0.6269	412.274	0.7977	364.717	0.5317	403.643	0.8566
342.075	1.0513	392.075	0.745	364.528	0.6275	412.67	0.7983	365.094	0.5301	404.226	0.8566
342.445	1.0497	392.642	0.7459	365.094	0.6262	413.264	0.7989	365.66	0.5311	404.615	0.8575
343	1.0507	393.019	0.7468	365.472	0.6259	413.66	0.7989	366.038	0.5301	405.198	0.8584
343.37	1.0503	393.585	0.7478	366.038	0.6256	414.255	0.8008	366.604	0.5286	405.587	0.8588
343.925	1.0497	393.962	0.7484	366.415	0.6247	414.651	0.8008	366.981	0.5283	406.17	0.8594
344.294	1.0491	394.34	0.7496	366.981	0.6247	415.047	0.8008	367.547	0.528	406.558	0.8603
344.849	1.0482	394.906	0.7499	367.358	0.6241	415.642	0.8017	367.925	0.528	407.142	0.8603
345.219	1.0482	395.283	0.7506	367.736	0.6241	416.038	0.802	368.491	0.528	407.53	0.8619
345.774	1.0479	395.849	0.7512	368.302	0.6234	416.632	0.803	368.868	0.5273	408.113	0.8625
346.143	1.0482	396.226	0.7524	368.679	0.6231	417.028	0.8042	369.434	0.527	408.502	0.864
346.698	1.0479	396.792	0.7537	369.245	0.6222	417.623	0.8045	369.811	0.5264	408.891	0.865
347.068	1.0469	397.17	0.754	369.623	0.6222	418.019	0.8054	370.377	0.5249	409.474	0.8659
347.438	1.0466	397.736	0.7549	370.189	0.6219	418.613	0.8064	370.755	0.5246	409.862	0.8668
347.992	1.0466	398.113	0.7555	370.566	0.6216	419.009	0.807	371.321	0.5239	410.445	0.8668
348.362	1.046	398.679	0.7568	371.132	0.6213	419.604	0.8073	371.698	0.5239	410.834	0.8677
348.917	1.0457	399.057	0.7571	371.509	0.6207	420	0.8076	372.264	0.5227	411.417	0.8687
349.287	1.0454	399.623	0.7574	372.075	0.6203	420.594	0.8085	372.642	0.5221	411.806	0.8693
349.842	1.0448	400	0.758	372.453	0.62	420.991	0.8095	373.019	0.5221	412.389	0.8702
350.211	1.0445	400.377	0.7586	373.019	0.6194	421.585	0.8101	373.585	0.5211	412.777	0.8708
350.766	1.0435	400.943	0.7589	373.396	0.6197	421.981	0.8101	373.962	0.5202	413.36	0.8715
351.136	1.0435	401.321	0.7589	373.962	0.6191	422.377	0.8101	374.528	0.5202	413.749	0.873
351.691	1.0438	401.887	0.7599	374.34	0.6185	422.972	0.8113	374.906	0.5196	414.332	0.8739
352.06	1.0435	402.264	0.7614	374.906	0.6176	423.368	0.8126	375.472	0.5187	414.721	0.8743
352.615	1.0435	402.83	0.7626	375.283	0.6172	423.962	0.8132	375.849	0.5184	415.109	0.8761
352.985	1.0426	403.208	0.7626	375.849	0.6176	424.358	0.8141	376.415	0.5174	415.692	0.8764
353.54	1.0417	403.774	0.7633	376.226	0.6169	424.953	0.8141	376.792	0.5174	416.081	0.877
353.909	1.0423	404.151	0.7642	376.792	0.6163	425.349	0.8147	377.358	0.5174	416.664	0.878
354.464	1.041	404.717	0.7642	377.17	0.616	425.943	0.8147	377.736	0.5162	417.053	0.8786
354.834	1.0407	405.094	0.7651	377.736	0.6154	426.34	0.8157	378.302	0.5153	417.636	0.8798
355.204	1.0407	405.66	0.7654	378.113	0.6154	426.934	0.816	378.679	0.5143	418.025	0.8814
355.758	1.0401	406.038	0.7664	378.491	0.6151	427.33	0.8172	379.245	0.514	418.608	0.8826
356.128	1.0398	406.415	0.7664	379.057	0.6148	427.925	0.8178	379.623	0.5134	418.996	0.8829
356.683	1.0395	406.981	0.7673	379.434	0.6148	428.321	0.8185	380.189	0.5122	419.579	0.8832
357.053	1.0389	407.358	0.7682	380	0.6135	428.915	0.8188	380.566	0.5122	419.968	0.8845
357.608	1.0392	407.925	0.7685	380.377	0.6126	429.311	0.82	380.943	0.5109	420.551	0.8845
357.977	1.0383	408.302	0.7688	380.943	0.6129	429.906	0.8203	381.509	0.5106	420.94	0.8851
358.532	1.0379	408.868	0.7695	381.321	0.6126	430.302	0.8209	381.887	0.5094	421.523	0.8851
358.902	1.0379	409.245	0.7701	381.887	0.612	430.896	0.8219	382.453	0.5084	421.911	0.8873
359.457	1.0376	409.811	0.7713	382.264	0.612	431.292	0.8222	382.83	0.5075	422.494	0.8882
359.826	1.037	410.189	0.7719	382.83	0.612	431.689	0.8234	383.396	0.5072	422.883	0.8894
360.381	1.0364	410.755	0.7729	383.208	0.6114	432.283	0.824	383.774	0.5066	423.272	0.8901
360.751	1.0361	411.132	0.7732	383.774	0.611	432.679	0.8243	384.34	0.5056	423.855	0.8925
361.306	1.0358	411.698	0.7732	384.151	0.6104	433.274	0.8247	384.717	0.5044	424.243	0.8929
361.675	1.0358	412.075	0.7738	384.717	0.6101	433.67	0.8253	385.283	0.5038	424.826	0.8929
362.23	1.0355	412.453	0.7744	385.094	0.6092	434.264	0.8259	385.66	0.5032	425.215	0.8941
362.6	1.0352	413.019	0.7754	385.472	0.6086	434.66	0.8265	386.226	0.5029	425.798	0.895
363.155	1.0348	413.396	0.7757	386.038	0.6079	435.255	0.8268	386.604	0.5019	426.187	0.8953
363.525	1.0339	413.962	0.7757	386.415	0.6073	435.651	0.8274	387.17	0.5007	426.77	0.8966
363.894	1.0339	414.34	0.7766	386.981	0.6079	436.245	0.8278	387.547	0.5004	427.158	0.8975
364.449	1.0333	414.906	0.7769	387.358	0.6067	436.642	0.8287	387.925	0.4988	427.742	0.8991
364.819	1.033	415.283	0.7775	387.925	0.6058	437.236	0.8296	388.491	0.4982	428.13	0.9003
365.374	1.0327	415.849	0.7785	388.302	0.6058	437.632	0.8305	388.868	0.4976	428.713	0.9006
365.743	1.0317	416.226	0.7794	388.868	0.6052	438.226	0.8309	389.434	0.4973	429.102	0.9015
366.298	1.0314	416.792	0.7794	389.245	0.6048	438.623	0.8312	389.811	0.496	429.685	0.9022
366.668	1.0305	417.17	0.7794	389.811	0.6048	439.019	0.8315	390.377	0.4951	430.074	0.9031
367.223	1.0302	417.736	0.7813	390.189	0.6039	439.613	0.8321	390.755	0.4939	430.462	0.9046
367.592	1.0299	418.113	0.7819	390.755	0.6036	440.009	0.8333	391.321	0.4939	431.045	0.9059
368.147	1.0296	418.491	0.7831	391.132	0.6036	440.604	0.8336	391.698	0.4932	431.434	0.9068
368.517	1.029	419.057	0.7831	391.698	0.6036	441	0.8346	392.264	0.4914	432.017	0.9071
369.072	1.0283	419.434	0.7837	392.075	0.6033	441.594	0.8349	392.642	0.4911	432.406	0.9084
369.442	1.0286	420	0.784	392.642	0.603	441.991	0.8352	393.208	0.4905	432.989	0.9087
369.811	1.0283	420.377	0.785	393.019	0.6021	442.585	0.8355	393.585	0.4886	433.377	0.909
370.366	1.0277	420.943	0.785	393.585	0.6017	442.981	0.8367	394.151	0.488	433.96	0.9105
370.736	1.0274	421.321	0.7853	393.962	0.6011	443.575	0.8367	394.528	0.4874	434.349	0.9118
371.291	1.0274	421.887	0.7865	394.528	0.6008	443.972	0.8371	395.094	0.4867	434.932	0.913
371.66	1.0268	422.264	0.7868	394.906	0.6002	444.566	0.838	395.472	0.4858	435.321	0.9139
372.215	1.0271	422.83	0.7875	395.283	0.6002	444.962	0.838	396.038	0.4855	435.709	0.9152
372.585	1.0268	423.208	0.7878	395.849	0.5999	445.358	0.8389	396.415	0.4849	436.292	0.9158
373.14	1.0255	423.774	0.7887	396.226	0.5993	445.953	0.8392	396.792	0.4833	436.681	0.9167
373.509	1.0255	424.151	0.7887	396.792	0.599	446.349	0.8408	397.358	0.4833	437.264	0.9189
374.064	1.0249	424.528	0.7887	397.17	0.5983	446.943	0.8414	397.736	0.483	437.653	0.9192
374.434	1.0246	425.094	0.7893	397.736	0.5974	447.34	0.8417	398.302	0.4818	438.236	0.9204
374.989	1.0243	425.472	0.7906	398.113	0.5977	447.934	0.8426	398.679	0.4808	438.625	0.9217
375.358	1.0234	426.038	0.7912	398.679	0.5965	448.33	0.8429	399.245	0.479	439.208	0.922
375.913	1.0231	426.415	0.7912	399.057	0.5974	448.925	0.8433	399.623	0.4781	439.596	0.9226
376.283	1.0231	426.981	0.7915	399.623	0.5962	449.321	0.8439	400.189	0.4787	440.179	0.9239
376.653	1.0224	427.358	0.7918	400	0.5959	449.915	0.8442	400.566	0.4774	440.568	0.9254
377.208	1.0218	427.925	0.7915	400.566	0.5959	450.311	0.8448	401.132	0.4759	441.151	0.9266
377.577	1.0218	428.302	0.7927	400.943	0.5952	450.906	0.8451	401.509	0.4753	441.54	0.9266
378.132	1.0218	428.868	0.7933	401.509	0.5952	451.302	0.8457	402.075	0.4753	442.123	0.9282
378.502	1.0218	429.245	0.7943	401.887	0.5952	451.698	0.8464	402.453	0.4734	442.511	0.9291
379.057	1.0209	429.623	0.7949	402.453	0.5943	452.292	0.8473	403.019	0.4725	443.094	0.9307
379.426	1.0212	430.189	0.7952	402.83	0.5931	452.689	0.8482	403.396	0.4719	443.483	0.9313
379.981	1.0209	430.566	0.7952	403.208	0.5931	453.283	0.8488	403.962	0.4715	443.872	0.9319
380.351	1.0193	431.132	0.7958	403.774	0.5928	453.679	0.8495	404.34	0.4703	444.455	0.9328
380.906	1.019	431.509	0.7961	404.151	0.5921	454.274	0.8498	404.906	0.47	444.843	0.9347
381.275	1.0178	432.075	0.7971	404.717	0.5912	454.67	0.8501	405.283	0.4691	445.426	0.9363
381.83	1.0175	432.453	0.7986	405.094	0.5912	455.264	0.8507	405.849	0.4684	445.815	0.9366
382.2	1.0175	433.019	0.7986	405.66	0.5906	455.66	0.8507	406.226	0.4684	446.398	0.9366
382.57	1.0175	433.396	0.7992	406.038	0.59	456.255	0.8522	406.792	0.4678	446.787	0.9375
383.125	1.0159	433.962	0.7995	406.604	0.5903	456.651	0.8529	407.17	0.4678	447.37	0.9391
383.494	1.0162	434.34	0.7995	406.981	0.5906	457.245	0.8535	407.736	0.4675	447.758	0.9397
384.049	1.0156	434.717	0.8005	407.547	0.5897	457.642	0.8538	408.113	0.4656	448.342	0.9418
384.419	1.0156	435.283	0.8008	407.925	0.5897	458.038	0.855	408.491	0.4647	448.73	0.9422
384.974	1.015	435.66	0.8008	408.491	0.5887	458.632	0.8557	409.057	0.4641	449.313	0.9434
385.343	1.0144	436.226	0.8011	408.868	0.5881	459.028	0.8566	409.434	0.4629	449.702	0.9449
385.898	1.0138	436.604	0.8023	409.434	0.5872	459.623	0.8566	410	0.4613	450.091	0.9453
386.268	1.0135	437.17	0.802	409.811	0.5869	460.019	0.8569	410.377	0.4613	450.674	0.9468
386.823	1.0135	437.547	0.8023	410.377	0.5866	460.613	0.8572	410.943	0.4604	451.062	0.9477
387.192	1.0135	438.113	0.8036	410.755	0.5866	461.009	0.8575	411.321	0.4598	451.645	0.949
387.747	1.0135	438.491	0.8042	411.132	0.5866	461.604	0.8584	411.887	0.4582	452.034	0.9502
388.117	1.0119	439.057	0.8045	411.698	0.5866	462	0.8594	412.264	0.4579	452.617	0.9515
388.487	1.0119	439.434	0.8045	412.075	0.5859	462.594	0.8594	412.83	0.4576	453.006	0.9515
389.042	1.0113	440	0.8051	412.642	0.5856	462.991	0.8597	413.208	0.457	453.589	0.953
389.411	1.011	440.377	0.8064	413.019	0.5853	463.585	0.8609	413.774	0.4563	453.977	0.9546
389.966	1.011	440.755	0.8073	413.585	0.585	463.981	0.8612	414.151	0.4563	454.56	0.9552
390.336	1.01	441.321	0.807	413.962	0.5844	464.377	0.8625	414.717	0.4557	454.949	0.9558
390.891	1.0097	441.698	0.8073	414.528	0.5838	464.972	0.8625	415.094	0.4545	455.532	0.9561
391.26	1.0094	442.264	0.8082	414.906	0.5844	465.368	0.8631	415.66	0.4545	455.921	0.9583
391.815	1.0088	442.642	0.8085	415.472	0.5831	465.962	0.8646	416.038	0.4536	456.504	0.9589
392.185	1.0085	443.208	0.8092	415.849	0.5828	466.358	0.8659	416.604	0.4526	456.892	0.9601
392.74	1.0079	443.585	0.8092	416.415	0.5819	466.953	0.8662	416.981	0.4517	457.281	0.9608
393.109	1.0076	444.151	0.8098	416.792	0.5813	467.349	0.8668	417.358	0.4508	457.864	0.9611
393.664	1.0073	444.528	0.8104	417.358	0.5807	467.943	0.8674	417.925	0.4505	458.253	0.962
394.034	1.0069	445.094	0.8101	417.736	0.5804	468.34	0.8677	418.302	0.4501	458.836	0.9629
394.404	1.0066	445.472	0.8107	418.302	0.5794	468.934	0.8681	418.868	0.4483	459.225	0.9639
394.958	1.0063	446.038	0.811	418.679	0.5794	469.33	0.8687	419.245	0.4483	459.808	0.9657
395.328	1.006	446.415	0.8119	419.245	0.5794	469.925	0.869	419.811	0.4483	460.196	0.9663
395.883	1.0051	446.792	0.8129	419.623	0.5794	470.321	0.8696	420.189	0.4467	460.779	0.9673
396.253	1.0051	447.358	0.8135	420	0.5788	470.717	0.8705	420.755	0.4461	461.168	0.9682
396.808	1.0045	447.736	0.8144	420.566	0.5788	471.311	0.8712	421.132	0.4461	461.751	0.9697
397.177	1.0038	448.302	0.8144	420.943	0.5782	471.708	0.8715	421.698	0.4446	462.14	0.9713
397.732	1.0035	448.679	0.8147	421.509	0.5779	472.302	0.8724	422.075	0.4436	462.723	0.9719
398.102	1.0026	449.245	0.815	421.887	0.5766	472.698	0.8733	422.642	0.443	463.111	0.9728
398.657	1.0026	449.623	0.815	422.453	0.5757	473.292	0.8733	423.019	0.4421	463.694	0.9738
399.026	1.0023	450.189	0.8154	422.83	0.576	473.689	0.8733	423.585	0.4408	464.083	0.9753
399.396	1.0023	450.566	0.8157	423.396	0.5754	474.283	0.8752	423.962	0.4412	464.472	0.9766
399.951	1.0023	451.132	0.816	423.774	0.5745	474.679	0.8761	424.528	0.4405	465.055	0.9775
400.321	1.0017	451.509	0.8166	424.34	0.5742	475.274	0.8767	424.906	0.4405	465.443	0.9784
400.875	1.0014	451.887	0.8175	424.717	0.5738	475.67	0.877	425.283	0.4399	466.026	0.9784
401.245	1.0011	452.453	0.8178	425.283	0.5735	476.264	0.877	425.849	0.4393	466.415	0.9794
401.8	1.0001	452.83	0.8185	425.66	0.5735	476.66	0.8774	426.226	0.4377	466.998	0.9803
402.17	0.9989	453.396	0.8185	426.038	0.5729	477.255	0.8783	426.792	0.4381	467.387	0.9806
402.725	0.9986	453.774	0.8197	426.604	0.5729	477.651	0.8792	427.17	0.4368	467.97	0.9825
403.094	0.9989	454.34	0.82	426.981	0.5726	478.245	0.8808	427.736	0.4365	468.358	0.9831
403.649	0.998	454.717	0.82	427.547	0.5711	478.642	0.8814	428.113	0.4353	468.942	0.9843
404.019	0.9973	455.283	0.8206	427.925	0.5707	479.038	0.8817	428.679	0.434	469.33	0.9859
404.574	0.9973	455.66	0.8212	428.491	0.5704	479.632	0.8826	429.057	0.4328	469.913	0.9865
404.943	0.9964	456.226	0.8212	428.868	0.5701	480.028	0.8826	429.623	0.4331	470.302	0.9883
405.313	0.9964	456.604	0.8212	429.434	0.5698	480.623	0.8832	430	0.4322	470.885	0.9887
405.868	0.9964	457.17	0.8222	429.811	0.5689	481.019	0.8842	430.566	0.4315	471.274	0.9899
406.238	0.9961	457.547	0.8231	430.377	0.5689	481.613	0.8848	430.943	0.4309	471.857	0.9914
406.792	0.9955	457.925	0.8237	430.755	0.5686	482.009	0.8857	431.509	0.4312	472.245	0.9924
407.162	0.9949	458.491	0.8247	431.321	0.5686	482.604	0.8857	431.887	0.4322	472.828	0.9933
407.717	0.9945	458.868	0.8247	431.698	0.5676	483	0.8857	432.453	0.4312	473.217	0.9933
408.087	0.9936	459.434	0.825	432.264	0.5676	483.594	0.8873	432.83	0.4309	473.606	0.9945
408.642	0.9942	459.811	0.8259	432.642	0.5676	483.991	0.8882	433.208	0.43	474.189	0.9961
409.011	0.9936	460.377	0.8253	433.019	0.567	484.585	0.8894	433.774	0.4288	474.577	0.9961
409.566	0.993	460.755	0.8256	433.585	0.5667	484.981	0.8901	434.151	0.4275	475.16	0.9973
409.936	0.9927	461.321	0.8259	433.962	0.5658	485.575	0.8913	434.717	0.4266	475.549	0.9983
410.491	0.9924	461.698	0.8262	434.528	0.5655	485.972	0.8922	435.094	0.426	476.132	1.0001
410.86	0.9921	462.264	0.8268	434.906	0.5649	486.566	0.8929	435.66	0.4253	476.521	1.0007
411.415	0.9914	462.642	0.8268	435.472	0.5645	486.962	0.8929	436.038	0.4238	477.104	1.0017
411.785	0.9902	463.019	0.8278	435.849	0.5642	487.557	0.8929	436.604	0.4238	477.492	1.0026
412.155	0.9902	463.585	0.8281	436.415	0.5639	487.953	0.8941	436.981	0.4226	478.075	1.0026
412.709	0.9893	463.962	0.8296	436.792	0.5633	488.349	0.8941	437.547	0.4226	478.464	1.0035
413.079	0.9893	464.528	0.8296	437.358	0.5627	488.943	0.895	437.925	0.4216	479.047	1.0048
413.634	0.9887	464.906	0.8305	437.736	0.5621	489.34	0.8956	438.491	0.4207	479.436	1.0063
414.004	0.9883	465.472	0.8305	438.302	0.5624	489.934	0.8966	438.868	0.4207	480.019	1.0082
414.558	0.988	465.849	0.8309	438.679	0.5621	490.33	0.8972	439.245	0.4201	480.408	1.0088
414.928	0.9862	466.415	0.8305	439.245	0.5618	490.925	0.8975	439.811	0.4188	480.796	1.01
415.483	0.9868	466.792	0.8305	439.623	0.5608	491.321	0.8987	440.189	0.4185	481.379	1.0113
415.853	0.9865	467.358	0.8315	440	0.5605	491.915	0.8997	440.755	0.4173	481.768	1.0122
416.408	0.9856	467.736	0.8324	440.566	0.5602	492.311	0.9006	441.132	0.4167	482.351	1.0128
416.777	0.9856	468.302	0.833	440.943	0.5596	492.906	0.9012	441.698	0.416	482.74	1.0138
417.332	0.9843	468.679	0.8336	441.509	0.5593	493.302	0.9012	442.075	0.4157	483.323	1.0156
417.702	0.9837	469.057	0.8349	441.887	0.5587	493.896	0.9022	442.642	0.4151	483.711	1.0156
418.072	0.9837	469.623	0.8346	442.453	0.558	494.292	0.9031	443.019	0.4139	484.294	1.0175
418.626	0.9834	470	0.8349	442.83	0.558	494.887	0.904	443.585	0.4133	484.683	1.0175
418.996	0.9821	470.566	0.8346	443.396	0.558	495.283	0.9049	443.962	0.4123	485.266	1.0193
419.551	0.9818	470.943	0.8349	443.774	0.5577	495.877	0.9062	444.528	0.4117	485.655	1.0203
419.921	0.9815	471.509	0.8352	444.34	0.5571	496.274	0.9068	444.906	0.4108	486.238	1.0215
420.475	0.9809	471.887	0.8355	444.717	0.5559	496.868	0.9068	445.472	0.4105	486.626	1.0221
420.845	0.9806	472.453	0.8352	445.283	0.5559	497.264	0.9074	445.849	0.4089	487.209	1.0231
421.4	0.9806	472.83	0.8361	445.66	0.5552	497.66	0.9084	446.226	0.4086	487.598	1.0243
421.77	0.98	473.396	0.8371	446.038	0.5543	498.255	0.9087	446.792	0.4074	488.181	1.0252
422.325	0.9787	473.774	0.838	446.604	0.554	498.651	0.9087	447.17	0.4067	488.57	1.0265
422.694	0.9787	474.151	0.838	446.981	0.5531	499.245	0.9096	447.736	0.4064	488.958	1.0268
423.249	0.9778	474.717	0.8383	447.547	0.5528	499.642	0.9115	448.113	0.4046	489.542	1.0277
423.619	0.9775	475.094	0.8389	447.925	0.5525	500.236	0.9118	448.679	0.4043	489.93	1.0286
424.174	0.9772	475.66	0.8392	448.491	0.5534	500.632	0.9124	449.057	0.4024	490.513	1.0296
424.543	0.9772	476.038	0.8398	448.868	0.5518	501.226	0.913	449.623	0.4009	490.902	1.0305
425.098	0.9763	476.604	0.8408	449.434	0.5518	501.623	0.9146	450	0.4002	491.485	1.0317
425.468	0.9756	476.981	0.8414	449.811	0.5515	502.217	0.9152	450.566	0.4005	491.874	1.0333
425.838	0.9747	477.547	0.8411	450.377	0.5509	502.613	0.9155	450.943	0.3999	492.457	1.0342
426.392	0.9747	477.925	0.8417	450.755	0.5494	503.208	0.9167	451.509	0.3996	492.845	1.0352
426.762	0.9738	478.491	0.8423	451.321	0.549	503.604	0.918	451.887	0.399	493.428	1.0358
427.317	0.9738	478.868	0.8426	451.698	0.5494	504.198	0.9183	452.453	0.3984	493.817	1.0367
427.687	0.9728	479.434	0.8426	452.075	0.549	504.594	0.9186	452.83	0.3962	494.4	1.0379
428.242	0.9725	479.811	0.8426	452.642	0.5478	504.991	0.9198	453.396	0.3965	494.789	1.0383
428.611	0.9719	480.189	0.8436	453.019	0.5478	505.585	0.9204	453.774	0.3953	495.372	1.0392
429.166	0.9716	480.755	0.8442	453.585	0.5469	505.981	0.9211	454.151	0.3934	495.76	1.0404
429.536	0.971	481.132	0.8445	453.962	0.5466	506.575	0.9217	454.717	0.3928	496.149	1.0417
430.091	0.9704	481.698	0.8445	454.528	0.5459	506.972	0.922	455.094	0.3931	496.732	1.0429
[truncated: 2,252 more rows]

## Sheet: Fig 2e
1st				2nd				3rd
[truncated: 2,278 more rows]

## Sheet: Fig 2f
1st				2nd				3rd
[truncated: 3,405 more rows]

[truncated: 40 more sheets: Fig 2g, Fig 2h, Fig 3b, Fig 3c, Fig 3d, Fig 3e, Fig 3f, Fig 4a, Fig 4b, Fig 4c, Fig 4d, Fig 4e, Fig 4f, Fig 4g, Fig 4h, Fig 4i, Fig5b, Fig5c, Fig5e, Fig5f …]
